# Supplementary material for: A compressed octa­hedral cobalt(II) complex in the crystal structure of di­aqua­[6,6′-sulfanediylbis(2,2′-bi­pyridine)]cobalt(II) dinitrate
Source: Acta Crystallogr E Crystallogr Commun. 2017 Jun 13;73(Pt 7):993–5. doi: 10.1107/S2056989017008428 (PMC5499276; doi:10.1107/S2056989017008428)
Supplement: Supplementary file 1 [file e-73-00993-sup1.cif]

##############################################################################
#                                                                            #
# This CIF contains the data in a paper accepted for publication in          #
# Acta Crystallographica Section E. It conforms to the requirements of       #
# Notes for Authors for Acta Crystallographica Section E, and has been       #
# peer reviewed under the auspices of the IUCr Commission on Journals.       #
#                                                                            #
# Full details of the Crystallographic Information File format               #
# are given in the paper "The Crystallographic Information File (CIF):       #
# a New Standard Archive File for Crystallography" by S. R. Hall, F. H.      #
# Allen and I. D. Brown [Acta Cryst. (1991), A47, 655-685].                  #
#                                                                            #
# The current version of the core CIF dictionary is obtainable from          #
# ftp://ftp.iucr.org/pub/cif_core.dic.                                       #
#                                                                            #
# Software is freely available for graphical display of the structure(s)     #
# in this CIF. For information consult the CIF software page                 #
# http://www.iucr.org/resources/cif/software.                                #
#                                                                            #
# This file may be used for bona fide research purposes within the           #
# scientific community so long as proper attribution is given to the journal # 
# article from which it was obtained.                                        #
#                                                                            #
##############################################################################
data_I
_audit_creation_method     SHELXL-2014/6
_journal_date_recd_electronic     2017-05-24
_journal_date_accepted     2017-06-07
_journal_name_full     'Acta Crystallographica, Section E'
_journal_year     2017
_journal_volume     73
_journal_issue      7
_journal_page_first     993
_journal_page_last     995
_journal_paper_category     GM
_journal_paper_doi     10.1107/S2056989017008428
_journal_coeditor_code     WM5395
_publ_contact_author_name     'Osamu Sato'
_publ_contact_author_address
;
Institute for Materials Chemistry and Engineering, Kyushu University,
744 Motoka, Nishi-ku, Fukuoka 819-0395, Japan
;
_publ_contact_author_email     sato@cm.kyushu-u.ac.jp
_publ_contact_author_fax     '0928026205'
_publ_contact_author_phone     '0928026204'
_publ_section_title
;
A compressed octahedral cobalt(II) complex in the crystal structure of
diaqua[6,6'-sulfanediylbis(2,2'-bipyridine)]cobalt(II) dinitrate
;
loop_
    _publ_author_name
    _publ_author_footnote
    _publ_author_address
    'Li, Guo-Ling' .
;
Institute for Materials Chemistry and Engineering, Kyushu University,
744 Motoka, Nishi-ku, Fukuoka 819-0395,
Japan
;
    'Sato, Osamu' .
;
Institute for Materials Chemistry and Engineering, Kyushu University,
744 Motoka, Nishi-ku, Fukuoka 819-0395,
Japan
;
_publ_section_synopsis
;
The [Co(C~20~H~14~N~4~S)(H~2~O)~2~]^2+^ cation in the title compound possesses
pseudo-<i>C</i>~2v~ point-group symmetry.
;
_chemical_name_systematic
;
Diaqua[6,6'-sulfanediylbis(2,2'-bipyridine)]cobalt(II) dinitrate
;
_chemical_name_common     ?
_chemical_formula_moiety     'C20 H18 Co N4 O2 S 2+, 2(N O3 -)'
_chemical_formula_sum     'C20 H18 Co N6 O8 S'
_chemical_formula_iupac     '[Co (C20 H14 N4 S) (H2 O)2] (N O3)2'
_chemical_formula_weight     561.39
_chemical_melting_point     ?
_shelx_space_group_comment
;
The symmetry employed for this shelxl refinement is uniquely defined
by the following loop, which should always be used as a source of
symmetry information in preference to the above space-group names.
They are only intended as comments.
;
_space_group_crystal_system     monoclinic
_space_group_name_H-M_alt     'P 21/c'
_space_group_name_Hall     '-P 2ybc'
loop_
    _space_group_symop_operation_xyz
    'x, y, z'
    '-x, y+1/2, -z+1/2'
    '-x, -y, -z'
    'x, -y-1/2, z-1/2'
_cell_length_a     13.412(3)
_cell_length_b     11.421(2)
_cell_length_c     15.441(3)
_cell_angle_alpha     90
_cell_angle_beta     110.50(3)
_cell_angle_gamma     90
_cell_volume     2215.4(9)
_cell_formula_units_Z     4
_cell_measurement_reflns_used     5682
_cell_measurement_theta_min     3.0651
_cell_measurement_theta_max     27.4662
_cell_measurement_temperature     123(2)
_exptl_crystal_description     block
_exptl_crystal_colour     yellow
_exptl_crystal_size_max     0.15
_exptl_crystal_size_mid     0.14
_exptl_crystal_size_min     0.11
_exptl_crystal_density_diffrn     1.683
_exptl_crystal_density_meas     ?
_exptl_crystal_density_method     'not measured'
_exptl_crystal_F_000     1148
_exptl_absorpt_coefficient_mu     0.932
_exptl_absorpt_correction_type     multi-scan
_exptl_absorpt_process_details
;
(<i>CrystalClear</i>; Rigaku, 2008)
;
_shelx_estimated_absorpt_T_min     0.870
_shelx_estimated_absorpt_T_max     0.903
_exptl_absorpt_correction_T_min     0.8931
_exptl_absorpt_correction_T_max     1.0000
_diffrn_ambient_temperature     123(2)
_diffrn_radiation_type     MoK\a
_diffrn_radiation_wavelength     0.71073
_diffrn_measurement_device_type     'Rigaku Saturn724'
_diffrn_measurement_method     'dtprofit.ref'
_diffrn_detector_area_resol_mean     28.5714
_diffrn_reflns_number     17851
_diffrn_reflns_av_R_equivalents     0.0437
_diffrn_reflns_theta_min     3.065
_diffrn_reflns_theta_max     27.474
_diffrn_reflns_theta_full     25.242
_diffrn_measured_fraction_theta_max     0.995
_diffrn_measured_fraction_theta_full     0.998
_diffrn_reflns_limit_h_min     -17
_diffrn_reflns_limit_h_max     17
_diffrn_reflns_limit_k_min     -14
_diffrn_reflns_limit_k_max     10
_diffrn_reflns_limit_l_min     -20
_diffrn_reflns_limit_l_max     19
_refine_special_details     ?
_reflns_number_total     5045
_reflns_number_gt     3984
_reflns_threshold_expression     'I > 2\s(I)'
_refine_ls_structure_factor_coef     Fsqd
_refine_ls_matrix_type     full
_refine_ls_R_factor_all     0.0590
_refine_ls_R_factor_gt     0.0417
_refine_ls_wR_factor_gt     0.0828
_refine_ls_wR_factor_ref     0.0898
_refine_ls_goodness_of_fit_ref     1.061
_refine_ls_restrained_S_all     1.061
_refine_ls_number_reflns     5045
_refine_ls_number_parameters     337
_refine_ls_number_restraints     4
_refine_ls_hydrogen_treatment     mixed
_refine_ls_weighting_scheme     calc
_refine_ls_weighting_details
              'w=1/[\s^2^(Fo^2^)+(0.0400P)^2^+0.5240P] where P=(Fo^2^+2Fc^2^)/3'
_atom_sites_solution_hydrogens     mixed
_atom_sites_solution_primary     ?
_atom_sites_solution_secondary     ?
_refine_ls_shift/su_max     0.001
_refine_ls_shift/su_mean     0.000
_refine_diff_density_max     0.460
_refine_diff_density_min     -0.421
_refine_ls_extinction_method     none
_refine_ls_extinction_coef     .
loop_
    _atom_type_symbol
    _atom_type_description
    _atom_type_scat_dispersion_real
    _atom_type_scat_dispersion_imag
    _atom_type_scat_source
    'C' 'C' 0.0033 0.0016
                         'International Tables Vol C Tables 4.2.6.8 and 6.1.1.4'
    'N' 'N' 0.0061 0.0033
                         'International Tables Vol C Tables 4.2.6.8 and 6.1.1.4'
    'O' 'O' 0.0106 0.0060
                         'International Tables Vol C Tables 4.2.6.8 and 6.1.1.4'
    'S' 'S' 0.1246 0.1234
                         'International Tables Vol C Tables 4.2.6.8 and 6.1.1.4'
    'Co' 'Co' 0.3494 0.9721
                         'International Tables Vol C Tables 4.2.6.8 and 6.1.1.4'
    'H' 'H' 0.0000 0.0000
                         'International Tables Vol C Tables 4.2.6.8 and 6.1.1.4'
_computing_data_collection
;
CrystalClear (Rigaku, 2008)
;
_computing_cell_refinement
;
CrystalClear (Rigaku, 2008)
;
_computing_data_reduction
;
CrystalClear (Rigaku, 2008)
;
_computing_structure_solution
;
SHELXS97 (Sheldrick, 2008)
;
_computing_structure_refinement
;
SHELXL2014 (Sheldrick, 2015)
;
_computing_molecular_graphics
;
SHELXTL (Sheldrick, 2008)
;
_computing_publication_material
;
publCIF (Westrip, 2010)
;
loop_
    _atom_site_type_symbol
    _atom_site_label
    _atom_site_fract_x
    _atom_site_fract_y
    _atom_site_fract_z
    _atom_site_U_iso_or_equiv
    _atom_site_adp_type
    _atom_site_calc_flag
    _atom_site_occupancy
    _atom_site_disorder_assembly
    _atom_site_disorder_group
    S S2 0.34784(7) 0.53580(6) 0.48067(4) 0.0421(2) Uani d 1 . .
    Co Co1 0.24302(2) 0.43855(2) 0.24018(2) 0.01606(9) Uani d 1 . .
    O O1 0.39231(13) 0.40239(14) 0.23348(10) 0.0187(3) Uani d 1 . .
    O O2 0.09507(14) 0.47032(15) 0.24506(13) 0.0285(4) Uani d 1 . .
    O O3 0.50179(13) 0.23807(13) 0.35394(10) 0.0236(4) Uani d 1 . .
    O O4 0.54960(14) 0.06402(14) 0.40822(11) 0.0300(4) Uani d 1 . .
    O O6 0.05056(14) 0.33139(14) 0.36815(11) 0.0292(4) Uani d 1 . .
    O O5 0.47102(14) 0.08860(15) 0.26072(10) 0.0297(4) Uani d 1 . .
    O O7 0.02144(15) 0.14605(15) 0.36918(13) 0.0393(5) Uani d 1 . .
    O O8 -0.06083(17) 0.2472(2) 0.24938(13) 0.0593(7) Uani d 1 . .
    N N5 0.50719(15) 0.12943(16) 0.34121(13) 0.0198(4) Uani d 1 . .
    N N6 0.00328(15) 0.24137(17) 0.32853(13) 0.0212(4) Uani d 1 . .
    N N2 0.19761(15) 0.26188(16) 0.19352(12) 0.0186(4) Uani d 1 . .
    N N4 0.20317(14) 0.55097(15) 0.12099(12) 0.0166(4) Uani d 1 . .
    N N3 0.29863(14) 0.60458(15) 0.29886(12) 0.0172(4) Uani d 1 . .
    N N1 0.28384(14) 0.34360(15) 0.36610(12) 0.0175(4) Uani d 1 . .
    C C7 0.18108(19) 0.0673(2) 0.24432(16) 0.0238(5) Uani d 1 . .
    H H7A 0.1923 0.0149 0.2929 0.029 Uiso calc 1 . .
    C C8 0.1315(2) 0.0304(2) 0.15461(17) 0.0276(6) Uani d 1 . .
    H H8A 0.1085 -0.0466 0.1419 0.033 Uiso calc 1 . .
    C C6 0.21437(17) 0.18271(19) 0.26220(14) 0.0176(5) Uani d 1 . .
    C C4 0.30035(18) 0.1515(2) 0.43295(15) 0.0229(5) Uani d 1 . .
    H H4A 0.2909 0.0711 0.4245 0.027 Uiso calc 1 . .
    C C10 0.15035(19) 0.2232(2) 0.10636(16) 0.0250(5) Uani d 1 . .
    H H10A 0.1398 0.2763 0.0583 0.030 Uiso calc 1 . .
    C C9 0.1167(2) 0.1098(2) 0.08414(16) 0.0280(6) Uani d 1 . .
    H H9A 0.0846 0.0871 0.0227 0.034 Uiso calc 1 . .
    C C5 0.26838(17) 0.22627(19) 0.35760(15) 0.0179(5) Uani d 1 . .
    C C2 0.36036(19) 0.3163(2) 0.53060(16) 0.0242(5) Uani d 1 . .
    H H2A 0.3905 0.3495 0.5890 0.029 Uiso calc 1 . .
    C C1 0.32874(18) 0.3862(2) 0.45197(15) 0.0214(5) Uani d 1 . .
    C C3 0.34627(19) 0.1974(2) 0.52047(16) 0.0262(5) Uani d 1 . .
    H H3A 0.3674 0.1486 0.5719 0.031 Uiso calc 1 . .
    C C14 0.33856(18) 0.8009(2) 0.26565(16) 0.0220(5) Uani d 1 . .
    H H14A 0.3370 0.8578 0.2221 0.026 Uiso calc 1 . .
    C C16 0.23741(17) 0.66245(19) 0.13919(14) 0.0175(5) Uani d 1 . .
    C C19 0.11790(19) 0.6048(2) -0.03804(15) 0.0236(5) Uani d 1 . .
    H H19A 0.0759 0.5828 -0.0977 0.028 Uiso calc 1 . .
    C C17 0.21498(19) 0.7466(2) 0.07011(15) 0.0232(5) Uani d 1 . .
    H H17A 0.2403 0.8226 0.0844 0.028 Uiso calc 1 . .
    C C20 0.14367(18) 0.5253(2) 0.03312(15) 0.0224(5) Uani d 1 . .
    H H20A 0.1184 0.4492 0.0197 0.027 Uiso calc 1 . .
    C C11 0.34248(18) 0.63032(19) 0.38876(15) 0.0202(5) Uani d 1 . .
    C C15 0.29568(17) 0.69114(18) 0.23791(14) 0.0166(5) Uani d 1 . .
    C C18 0.15527(19) 0.7174(2) -0.01954(15) 0.0242(5) Uani d 1 . .
    H H18A 0.1405 0.7726 -0.0666 0.029 Uiso calc 1 . .
    C C13 0.38377(18) 0.8247(2) 0.35920(16) 0.0249(5) Uani d 1 . .
    H H13A 0.4132 0.8979 0.3793 0.030 Uiso calc 1 . .
    C C12 0.38477(19) 0.7396(2) 0.42191(16) 0.0240(5) Uani d 1 . .
    H H12B 0.4130 0.7544 0.4851 0.029 Uiso calc 1 . .
    H H1WA 0.4237(19) 0.3504(18) 0.2663(15) 0.029 Uiso d 1 . .
    H H1WB 0.4339(18) 0.4572(18) 0.2351(17) 0.029 Uiso d 1 . .
    H H2WA 0.072(2) 0.430(2) 0.2791(15) 0.029 Uiso d 1 . .
    H H2WB 0.0665(19) 0.5317(17) 0.2273(17) 0.029 Uiso d 1 . .
loop_
    _atom_site_aniso_label
    _atom_site_aniso_U_11
    _atom_site_aniso_U_22
    _atom_site_aniso_U_33
    _atom_site_aniso_U_12
    _atom_site_aniso_U_13
    _atom_site_aniso_U_23
    S2 0.0871(6) 0.0210(3) 0.0148(3) 0.0028(4) 0.0135(3) -0.0002(3)
    Co1 0.02039(16) 0.01296(16) 0.01403(17) 0.00085(12) 0.00502(12) 0.00167(12)
    O1 0.0214(9) 0.0152(8) 0.0188(8) 0.0018(7) 0.0061(7) 0.0044(6)
    O2 0.0270(10) 0.0227(10) 0.0398(11) 0.0072(8) 0.0165(8) 0.0158(8)
    O3 0.0325(10) 0.0146(8) 0.0223(9) 0.0043(7) 0.0077(7) 0.0010(7)
    O4 0.0419(11) 0.0178(9) 0.0241(9) 0.0056(8) 0.0038(8) 0.0073(7)
    O6 0.0407(11) 0.0191(9) 0.0325(9) -0.0100(8) 0.0186(8) -0.0077(7)
    O5 0.0388(11) 0.0276(10) 0.0172(9) 0.0020(8) 0.0030(8) -0.0066(7)
    O7 0.0359(11) 0.0206(9) 0.0598(12) 0.0024(8) 0.0148(9) 0.0163(9)
    O8 0.0515(14) 0.0879(18) 0.0237(11) -0.0330(13) -0.0057(10) 0.0093(11)
    N5 0.0200(10) 0.0177(10) 0.0228(10) -0.0004(8) 0.0087(8) -0.0011(8)
    N6 0.0193(10) 0.0231(11) 0.0231(11) 0.0000(8) 0.0097(9) 0.0003(9)
    N2 0.0214(10) 0.0158(9) 0.0173(10) -0.0014(8) 0.0052(8) 0.0008(8)
    N4 0.0178(9) 0.0159(9) 0.0149(9) -0.0006(8) 0.0041(7) 0.0011(7)
    N3 0.0192(9) 0.0161(9) 0.0150(9) 0.0023(8) 0.0045(8) -0.0006(8)
    N1 0.0206(10) 0.0162(10) 0.0164(9) 0.0025(8) 0.0075(8) 0.0027(8)
    C7 0.0293(13) 0.0169(12) 0.0281(13) -0.0005(10) 0.0139(11) 0.0028(10)
    C8 0.0337(14) 0.0179(12) 0.0329(14) -0.0062(11) 0.0138(11) -0.0031(10)
    C6 0.0184(11) 0.0155(11) 0.0213(12) 0.0029(9) 0.0102(9) 0.0037(9)
    C4 0.0254(12) 0.0184(12) 0.0254(13) 0.0023(10) 0.0095(10) 0.0076(10)
    C10 0.0328(14) 0.0204(12) 0.0197(12) -0.0018(11) 0.0064(10) 0.0029(10)
    C9 0.0340(14) 0.0250(13) 0.0227(13) -0.0054(11) 0.0071(11) -0.0035(10)
    C5 0.0188(11) 0.0164(11) 0.0219(12) 0.0012(9) 0.0113(9) 0.0032(9)
    C2 0.0275(13) 0.0272(13) 0.0172(12) 0.0040(11) 0.0069(10) 0.0031(10)
    C1 0.0252(12) 0.0202(12) 0.0198(12) 0.0029(10) 0.0091(10) 0.0011(10)
    C3 0.0288(13) 0.0283(14) 0.0207(12) 0.0032(11) 0.0079(10) 0.0112(10)
    C14 0.0214(12) 0.0185(12) 0.0251(13) -0.0028(10) 0.0070(10) 0.0014(10)
    C16 0.0165(11) 0.0173(12) 0.0182(11) 0.0013(9) 0.0055(9) 0.0021(9)
    C19 0.0265(13) 0.0253(13) 0.0149(11) 0.0013(10) 0.0019(10) 0.0008(10)
    C17 0.0315(13) 0.0155(11) 0.0222(12) -0.0021(10) 0.0089(10) 0.0022(9)
    C20 0.0271(13) 0.0169(12) 0.0187(12) -0.0019(10) 0.0023(10) -0.0008(9)
    C11 0.0227(12) 0.0185(12) 0.0183(12) 0.0050(10) 0.0057(9) 0.0006(9)
    C15 0.0176(11) 0.0145(11) 0.0174(11) 0.0024(9) 0.0059(9) 0.0017(9)
    C18 0.0296(13) 0.0239(13) 0.0172(12) 0.0022(10) 0.0059(10) 0.0091(10)
    C13 0.0235(12) 0.0196(12) 0.0284(13) -0.0027(10) 0.0051(10) -0.0065(10)
    C12 0.0264(13) 0.0244(13) 0.0172(12) 0.0011(10) 0.0027(10) -0.0068(10)
_geom_special_details
;
 All esds (except the esd in the dihedral angle between two l.s. planes)
 are estimated using the full covariance matrix.  The cell esds are taken
 into account individually in the estimation of esds in distances, angles
 and torsion angles; correlations between esds in cell parameters are only
 used when they are defined by crystal symmetry.  An approximate (isotropic)
 treatment of cell esds is used for estimating esds involving l.s. planes.
;
loop_
    _geom_bond_atom_site_label_1
    _geom_bond_atom_site_label_2
    _geom_bond_site_symmetry_2
    _geom_bond_distance
    _geom_bond_publ_flag
    S2 C1 . 1.761(2) ?
    S2 C11 . 1.764(2) ?
    Co1 O2 . 2.0444(18) ?
    Co1 O1 . 2.0821(17) ?
    Co1 N3 . 2.1213(18) ?
    Co1 N1 . 2.1238(17) ?
    Co1 N4 . 2.1523(18) ?
    Co1 N2 . 2.1574(18) ?
    O3 N5 . 1.262(2) ?
    O4 N5 . 1.241(2) ?
    O6 N6 . 1.250(2) ?
    O5 N5 . 1.255(2) ?
    O7 N6 . 1.238(2) ?
    O8 N6 . 1.225(2) ?
    N2 C10 . 1.346(3) ?
    N2 C6 . 1.351(3) ?
    N4 C20 . 1.344(3) ?
    N4 C16 . 1.349(3) ?
    N3 C11 . 1.337(3) ?
    N3 C15 . 1.356(3) ?
    N1 C1 . 1.341(3) ?
    N1 C5 . 1.355(3) ?
    C7 C8 . 1.376(3) ?
    C7 C6 . 1.388(3) ?
    C8 C9 . 1.376(3) ?
    C6 C5 . 1.481(3) ?
    C4 C3 . 1.377(3) ?
    C4 C5 . 1.384(3) ?
    C10 C9 . 1.375(3) ?
    C2 C3 . 1.373(3) ?
    C2 C1 . 1.390(3) ?
    C14 C15 . 1.383(3) ?
    C14 C13 . 1.384(3) ?
    C16 C17 . 1.388(3) ?
    C16 C15 . 1.486(3) ?
    C19 C20 . 1.373(3) ?
    C19 C18 . 1.373(3) ?
    C17 C18 . 1.376(3) ?
    C11 C12 . 1.392(3) ?
    C13 C12 . 1.369(3) ?
loop_
    _geom_angle_atom_site_label_1
    _geom_angle_atom_site_label_2
    _geom_angle_atom_site_label_3
    _geom_angle_site_symmetry_1
    _geom_angle_site_symmetry_3
    _geom_angle
    _geom_angle_publ_flag
    C1 S2 C11 . . 115.45(11) ?
    O2 Co1 O1 . . 178.59(7) ?
    O2 Co1 N3 . . 91.50(7) ?
    O1 Co1 N3 . . 89.90(7) ?
    O2 Co1 N1 . . 89.95(7) ?
    O1 Co1 N1 . . 90.02(7) ?
    N3 Co1 N1 . . 97.24(7) ?
    O2 Co1 N4 . . 88.40(7) ?
    O1 Co1 N4 . . 91.77(7) ?
    N3 Co1 N4 . . 77.10(7) ?
    N1 Co1 N4 . . 174.06(7) ?
    O2 Co1 N2 . . 90.81(7) ?
    O1 Co1 N2 . . 87.81(7) ?
    N3 Co1 N2 . . 174.08(7) ?
    N1 Co1 N2 . . 77.31(7) ?
    N4 Co1 N2 . . 108.41(7) ?
    O4 N5 O5 . . 120.48(18) ?
    O4 N5 O3 . . 119.77(18) ?
    O5 N5 O3 . . 119.74(18) ?
    O8 N6 O7 . . 119.9(2) ?
    O8 N6 O6 . . 120.1(2) ?
    O7 N6 O6 . . 119.96(19) ?
    C10 N2 C6 . . 117.12(19) ?
    C10 N2 Co1 . . 128.32(15) ?
    C6 N2 Co1 . . 114.45(14) ?
    C20 N4 C16 . . 117.03(18) ?
    C20 N4 Co1 . . 127.97(15) ?
    C16 N4 Co1 . . 114.86(13) ?
    C11 N3 C15 . . 117.11(19) ?
    C11 N3 Co1 . . 126.95(15) ?
    C15 N3 Co1 . . 115.77(14) ?
    C1 N1 C5 . . 117.09(18) ?
    C1 N1 Co1 . . 127.03(15) ?
    C5 N1 Co1 . . 115.76(14) ?
    C8 C7 C6 . . 120.0(2) ?
    C7 C8 C9 . . 118.6(2) ?
    N2 C6 C7 . . 121.7(2) ?
    N2 C6 C5 . . 116.40(19) ?
    C7 C6 C5 . . 121.9(2) ?
    C3 C4 C5 . . 119.4(2) ?
    N2 C10 C9 . . 123.9(2) ?
    C10 C9 C8 . . 118.7(2) ?
    N1 C5 C4 . . 122.4(2) ?
    N1 C5 C6 . . 115.68(18) ?
    C4 C5 C6 . . 121.9(2) ?
    C3 C2 C1 . . 118.8(2) ?
    N1 C1 C2 . . 123.3(2) ?
    N1 C1 S2 . . 125.20(17) ?
    C2 C1 S2 . . 111.39(17) ?
    C2 C3 C4 . . 119.0(2) ?
    C15 C14 C13 . . 119.0(2) ?
    N4 C16 C17 . . 121.8(2) ?
    N4 C16 C15 . . 116.12(18) ?
    C17 C16 C15 . . 122.0(2) ?
    C20 C19 C18 . . 118.8(2) ?
    C18 C17 C16 . . 119.9(2) ?
    N4 C20 C19 . . 123.9(2) ?
    N3 C11 C12 . . 123.6(2) ?
    N3 C11 S2 . . 125.44(17) ?
    C12 C11 S2 . . 110.88(16) ?
    N3 C15 C14 . . 122.5(2) ?
    N3 C15 C16 . . 115.36(19) ?
    C14 C15 C16 . . 122.0(2) ?
    C19 C18 C17 . . 118.6(2) ?
    C12 C13 C14 . . 119.4(2) ?
    C13 C12 C11 . . 118.4(2) ?
loop_
    _geom_hbond_atom_site_label_D
    _geom_hbond_atom_site_label_H
    _geom_hbond_atom_site_label_A
    _geom_hbond_site_symmetry_A
    _geom_hbond_distance_DH
    _geom_hbond_distance_HA
    _geom_hbond_distance_DA
    _geom_hbond_angle_DHA
    O2 H2WB O7 2 0.800(16) 2.021(19) 2.766(3) 155(2)
    O2 H2WA O6 . 0.835(16) 1.877(17) 2.698(2) 168(3)
    O1 H1WB O5 2_655 0.834(16) 1.955(17) 2.789(2) 179(3)
    O1 H1WA O3 . 0.798(16) 1.893(16) 2.688(2) 174(3)
_shelx_hkl_file
;
   0   0   3    0.97    0.55
   0   0   3    0.61    0.93
   0   0  -3    2.06    1.87
   0   0   3    3.82    1.82
   0   0   4 1497.50   19.32
   0   0   4 1492.01   19.27
   0   0  -4 1524.73   21.09
   0   0   4 1499.09   20.87
   0   0   5   -0.36    0.47
   0   0   5    0.68    0.49
   0   0   5    0.89    1.78
   0   0  -5   -0.40    2.01
   0   0   6 1687.71   18.03
   0   0   6 1723.97   18.41
   0   0  -6 1747.07   21.82
   0   0   7    0.11    0.35
   0   0   7    0.43    0.38
   0   0  -7    0.55    1.62
   0   0   7    0.49    1.87
   0   0   8 3889.08   49.16
   0   0   8 4115.60   55.27
   0   0  -9   -0.17    2.26
   0   0 -10 1582.38   15.40
   0   0 -11    1.40    2.08
   0   0 -12  301.27   12.16
   0   0 -13    2.22    2.84
   0   0 -14  153.47   16.64
   0   0 -15    4.06    3.02
   0   0 -16   34.94    4.74
   0   0 -17    6.38    4.27
   0   0 -18  409.78   11.50
   0   1   2  665.36    9.05
   0   1  -2  672.11    9.84
   0   1  -2  642.02    8.69
   0  -1   2  657.81    8.87
   0   1   2  658.81   10.20
   0  -1  -3  451.15    6.46
   0  -1   3  441.00    8.63
   0   1   3  439.41    6.06
   0   1  -3  443.12    7.00
   0   1  -3  454.40    6.93
   0  -1   3  453.13    7.16
   0  -1  -3  454.78    8.27
   0  -1   4  284.94    5.17
   0  -1   4  276.38    5.29
   0   1  -4  274.32    5.12
   0  -1   4  268.26    4.89
   0  -1  -4  274.48    6.08
   0   1   4  279.92    6.34
   0  -1   5    5.67    4.24
   0  -1   5    4.71    2.82
   0   1  -5    4.37    2.91
   0  -1  -5    9.80    2.56
   0  -1   5    6.61    1.79
   0   1   5    2.23    1.40
   0  -1   6 1423.28   16.82
   0  -1   6 1435.52   17.91
   0   1  -6 1449.20   17.81
   0  -1   6 1413.65   17.36
   0  -1   7  357.89    6.77
   0  -1   7  366.81    7.43
   0   1  -7  356.36    7.26
   0  -1   7  349.23    7.18
   0  -1  -7  369.35    8.54
   0   1   7  355.39    8.11
   0  -1   8  249.12    5.13
   0  -1   8  237.69    4.99
   0   1  -8  250.85    6.47
   0  -1  -8  252.66    7.17
   0  -1   8  263.86    6.55
   0  -1   9  149.86    3.97
   0  -1   9  146.58    4.39
   0   1  -9  160.41    5.94
   0  -1  -9  139.39    6.04
   0  -1   9  141.75    5.11
   0  -1  10   76.50    4.94
   0  -1  10   75.68    3.01
   0   1 -10   75.90    3.81
   0  -1 -10   69.53    4.65
   0  -1  11  376.42    6.91
   0  -1  11  370.99    7.56
   0  -1 -11  385.13   14.31
   0   1 -11  390.47   11.89
   0  -1  12  326.98    8.43
   0   1 -12  354.69   11.55
   0  -1 -12  300.68   10.97
   0  -1 -13  243.75    9.51
   0   1 -13  227.18    8.56
   0  -1 -14   74.43    7.37
   0   1 -14   67.17    4.69
   0   1 -15  210.09    8.77
   0  -1 -15  205.70    9.34
   0   1 -16    4.05    4.47
   0  -1 -16    2.09    2.72
   0   1 -17  183.95    9.37
   0  -1 -17  198.47    8.79
   0  -1 -18    8.48    4.63
   0  -2   0  293.51    5.95
   0   2   0  292.06    5.32
   0   2   1  124.87    3.74
   0  -2  -1  127.01    4.46
   0   2  -1  118.92    3.85
   0  -2   1  123.84    4.21
   0   2   1  128.50    4.18
   0  -2  -1  128.60    4.50
   0  -2   1  113.81    3.46
   0   2  -1  115.69    2.62
   0  -2  -2   99.23    6.45
   0   2  -2   80.52    4.47
   0   2   2   90.75    2.82
   0  -2   2   94.19    4.10
   0  -2  -2   94.86    4.75
   0   2   2   92.69    4.06
   0  -2   2   83.92    1.53
   0   2  -2   89.13    2.52
   0  -2  -3 1164.32   16.01
   0   2   3 1127.85   16.07
   0   2  -3 1136.42   16.66
   0  -2   3 1206.77   17.55
   0  -2   3 1175.91   15.47
   0   2   3 1176.19   19.78
   0  -2   3 1177.15   15.62
   0  -2  -4 2019.88   26.42
   0  -2   4 2093.43   28.79
   0   2   4 2145.06   27.99
   0   2  -4 2074.41   28.35
   0   2  -4 2092.86   27.29
   0  -2  -4 2142.72   29.98
   0  -2   4 2186.58   28.45
   0   2   4 2087.53   29.21
   0  -2  -5  316.00    4.47
   0  -2   5  306.76    6.30
   0   2   5  313.74    4.51
   0   2  -5  312.19    5.71
   0   2  -5  321.54    5.03
   0  -2   5  309.93    4.97
   0  -2  -5  330.80    7.81
   0   2   5  298.22    6.55
   0  -2  -6  380.51    4.82
   0  -2   6  372.94    8.53
   0  -2   6  376.25    9.50
   0   2  -6  394.88    6.69
   0  -2  -6  383.81    8.28
   0  -2   6  383.19    6.13
   0   2   6  390.07    8.27
   0  -2   7   29.51    3.95
   0  -2   7   35.94    3.21
   0   2  -7   30.02    4.61
   0  -2   7   26.90    2.53
   0  -2  -7   35.11    4.14
   0  -2   8  268.62    9.28
   0  -2   8  264.65    8.55
   0   2  -8  277.92    7.55
   0  -2  -8  278.40    9.25
   0  -2   8  289.32    8.59
   0  -2   9  264.74    6.65
   0  -2   9  255.88    6.96
   0   2  -9  263.18    6.87
   0  -2  -9  264.06    8.41
   0  -2   9  254.04    9.72
   0  -2  10    5.13    1.95
   0  -2  10    6.86    2.70
   0   2 -10    7.23    3.78
   0  -2 -10    1.83    2.94
   0  -2  10    5.20    2.34
   0  -2  11   63.05    2.71
   0  -2  11   59.13    6.24
   0   2 -11   64.32    4.27
   0  -2 -11   55.06    9.60
   0  -2  12   42.12    3.44
   0   2 -12   45.07    8.17
   0  -2 -12   46.56   14.05
   0  -2  13    1.02    1.20
   0  -2 -13    2.55    1.24
   0   2 -13    1.89    2.36
   0   2 -14  144.92    5.64
   0  -2 -14  143.01    7.19
   0   2 -15   68.91    4.30
   0  -2 -15   74.52   10.23
   0   2 -16    1.54    1.73
   0  -2 -16    9.43    4.77
   0  -2 -17    1.22    4.60
   0  -2 -18    4.48    3.54
   0   3   0   -0.53    2.11
   0  -3   0   -2.16    2.78
   0  -3   0   -1.67    2.44
   0   3   0   -0.03    2.15
   0  -3   1  113.25    4.88
   0   3  -1  109.93    3.67
   0  -3  -1  108.81    4.12
   0   3   1  116.61    4.24
   0   3   1  113.84    3.88
   0  -3  -1  101.61    4.17
   0  -3   1  109.33    3.32
   0   3  -1  106.48    2.70
   0  -3  -2    9.98    3.30
   0   3  -2    2.14    1.66
   0  -3   2    3.78    2.79
   0   3   2    7.01    4.51
   0   3   2    5.54    4.46
   0  -3  -2    6.55    4.84
   0  -3   2    5.61    1.37
   0   3  -2    7.59    1.14
   0  -3  -3    1.47    1.79
   0   3  -3    0.59    1.92
   0   3   3    1.04    1.45
   0  -3   3    0.62    2.88
   0  -3  -3    2.19    3.03
   0   3   3    1.22    1.41
   0  -3   3    0.46    0.75
   0   3  -3    2.54    0.72
   0  -3  -4  407.11    7.20
   0   3  -4  388.56    9.36
   0  -3   4  410.79    8.50
   0   3   4  403.05    7.20
   0  -3  -4  399.96    8.63
   0   3   4  423.85    9.10
   0  -3   4  389.23    6.65
   0  -3  -5  469.77    7.12
   0   3   5  430.39    7.40
   0  -3   5  439.99    8.73
   0   3  -5  426.57    9.20
   0  -3  -5  440.80    9.02
   0  -3   5  461.36    6.90
   0   3   5  462.33   10.14
   0  -3   5  443.98    6.24
   0  -3  -6  144.64    3.68
   0  -3   6  148.88    4.85
   0   3  -6  153.37    3.55
   0  -3  -6  138.04    6.58
   0  -3   6  149.00    3.08
   0  -3   7  241.96    9.08
   0  -3  -7  248.09    4.65
   0  -3  -7  244.50    4.35
   0  -3   7  241.17    6.31
   0   3  -7  246.51    5.78
   0  -3   7  246.16    4.92
   0  -3  -7  230.54    6.97
   0  -3   8    1.12    1.02
   0  -3  -8    2.28    0.60
   0  -3  -8    1.19    0.54
   0  -3   8    2.01    1.59
   0   3  -8    2.72    1.16
   0  -3  -8    1.88    2.38
   0  -3   8    1.12    1.00
   0  -3   9   44.90    7.76
   0  -3   9   53.19    7.56
   0   3  -9   49.68    7.44
   0  -3  -9   59.90    5.56
   0  -3   9   59.77    2.86
   0  -3  10  135.36    4.30
   0  -3  10  141.34    8.65
   0   3 -10  142.83    4.26
   0  -3 -10  144.31   14.50
   0  -3  10  148.35    4.11
   0  -3  11    1.12    1.26
   0  -3  11    0.84    1.59
   0   3 -11    1.09    1.38
   0  -3 -11    5.54    3.85
   0  -3  11    4.26    2.70
   0  -3  12  167.28    6.58
   0   3 -12  184.06    7.11
   0  -3 -12  187.05   11.05
   0  -3  13   91.30    5.11
   0   3 -13   96.65    4.51
   0  -3 -13  106.34    6.91
   0   3 -14  198.49    6.44
   0  -3 -14  190.66   10.16
   0   3 -15    1.40    1.64
   0  -3 -15    1.96    5.42
   0  -3 -16   36.41   14.99
   0  -3 -17   19.22    5.41
   0  -3 -18   64.34   11.39
   0  -4   0   85.66    4.90
   0   4   0   77.80    3.79
   0  -4   0   74.71    3.44
   0   4   0   77.53    2.88
   0   4  -1  354.95    8.38
   0   4   1  353.71    8.70
   0  -4  -1  339.38    7.99
   0  -4   1  364.93    9.80
   0   4   1  335.31    6.97
   0  -4  -1  365.90    7.48
   0   4  -1  353.26    6.63
   0  -4  -2   23.48    7.82
   0   4   2   15.61    3.87
   0   4  -2   20.06    2.82
   0  -4   2   13.68    6.13
   0  -4  -2   23.76    8.71
   0   4   2   20.37    5.44
   0  -4   2   19.43    2.09
   0   4  -2   16.24    2.48
   0  -4  -3 1514.50   19.27
   0   4  -3 1432.70   18.98
   0   4   3 1442.97   19.47
   0  -4  -3 1480.77   21.78
   0  -4   3 1479.40   16.70
   0   4  -3 1514.10   17.02
   0   4  -4  296.83    8.18
   0   4   4  305.06    7.26
   0  -4   4  309.90    7.77
   0  -4  -4  312.32    9.46
   0   4   4  313.11    8.40
   0  -4   4  289.24    4.26
   0  -4  -5  651.15   11.37
   0   4   5  662.43   11.62
   0  -4   5  691.70   13.50
   0   4  -5  632.89   11.81
   0  -4  -5  663.96   12.79
   0  -4   5  668.62   10.09
   0  -4  -6  114.60    4.73
   0  -4   6  106.13    5.39
   0   4   6  107.61    3.25
   0   4  -6  101.00    5.76
   0  -4  -6  100.75   10.81
   0  -4   6  104.84    2.45
   0  -4   6  110.32    2.79
   0  -4  -7  549.21   12.53
   0  -4  -7  536.18   12.44
   0  -4   7  552.08   16.04
   0  -4   7  540.20   12.12
   0  -4  -7  527.16   19.07
   0  -4   7  560.75   12.70
   0  -4  -8    1.46    1.86
   0  -4  -8    2.41    1.03
   0  -4   8    3.11    2.22
   0  -4   8    2.49    1.18
   0  -4  -8    6.72    4.89
   0  -4   8    2.81    1.60
   0  -4  -9  115.22    2.30
   0  -4  -9  110.84    2.45
   0  -4   9  118.69    5.70
   0   4  -9  102.10    3.51
   0  -4  -9  111.76   13.34
   0  -4   9  107.49    4.42
   0  -4  10    4.34    2.08
   0   4 -10    2.05    1.61
   0  -4 -10    1.46    3.27
   0  -4  10    5.02    2.45
   0  -4  11  677.23   20.40
   0   4 -11  679.07   19.23
   0  -4 -11  680.91   22.51
   0  -4  12   81.63    5.88
   0   4 -12   83.72    3.46
   0  -4 -12   87.25    6.67
   0  -4  13    8.00    3.75
   0   4 -13    7.74    3.00
   0  -4 -13    4.96    8.40
   0  -4 -14   10.72    4.30
   0  -4 -15  191.28    8.84
   0  -4 -16    1.16    4.99
   0  -4 -17   11.60    4.22
   0  -4 -18   21.98    5.55
   0  -5   0    4.31    3.96
   0   5   0   -1.34    2.55
   0  -5   0    0.93    2.16
   0   5   0    1.05    1.29
   0   5  -1    8.31    3.14
   0  -5  -1    4.06    3.07
   0   5   1    6.94    1.91
   0  -5   1    3.43    4.23
   0  -5   1    6.52    3.69
   0  -5  -1    6.99    4.27
   0   5  -1    5.93    2.27
   0   5   1    5.06    2.72
   0  -5  -2  105.53    5.42
   0   5   2  104.15    4.06
   0  -5   2  118.54    6.06
   0  -5   2  109.41    3.41
   0   5   2  102.41    4.04
   0  -5  -2  109.07    5.87
   0   5  -2  108.29    3.79
   0  -5  -3   13.30    6.01
   0   5   3   13.54    4.61
   0  -5   3   14.74    3.70
   0  -5  -3   12.50    3.56
   0  -5   3   15.68    2.25
   0   5  -3   11.64    3.18
   0  -5  -4   63.91    3.83
   0   5   4   59.49    3.26
   0  -5   4   59.33    5.53
   0  -5  -4   51.37    4.14
   0  -5   4   62.03    4.59
   0   5  -4   57.67    4.08
   0  -5  -5   26.55    3.12
   0   5   5   30.03    2.77
   0  -5   5   24.03   12.64
   0  -5   5   28.10    1.68
   0  -5  -5   29.13    4.62
   0  -5   5   26.48    1.79
   0  -5  -6  182.28    5.87
   0  -5   6  196.53   13.53
   0   5   6  175.85    6.85
   0  -5   6  198.47    2.66
   0  -5  -6  200.48   18.80
   0  -5   6  193.08    2.71
   0  -5  -7    2.24    2.23
   0  -5   7    2.21    2.49
   0  -5  -7   -2.89    3.54
   0  -5   7    0.49    1.04
   0  -5   7    1.33    1.00
   0  -5  -8   -0.08    1.19
   0  -5  -8    0.64    0.98
   0  -5   8    1.78    3.21
   0  -5  -8   -4.62    3.74
   0  -5   8    0.02    0.69
   0  -5   8   -0.27    0.68
   0  -5  -9   14.13    4.19
   0  -5  -9   19.03    4.40
   0  -5   9   22.40    6.50
   0  -5  -9   14.71    7.66
   0  -5   9   16.96    2.83
   0  -5   9   20.51    1.90
   0  -5 -10  336.66    8.94
   0  -5 -10  342.60    9.13
   0  -5  10  361.60   14.48
   0  -5 -10  372.05   13.61
   0  -5  10  328.80    9.67
   0  -5  10  348.72    9.60
   0  -5  11    9.54    2.82
   0  -5 -11    7.56    4.95
   0  -5  11    5.25    2.59
   0  -5  12   55.31   11.38
   0  -5 -12   58.68   11.79
   0  -5  13   17.76    3.92
   0  -5 -13   22.40    5.90
   0  -5 -14  159.53   10.44
   0  -5 -15   33.70   15.17
   0  -5 -16    5.63    3.99
   0  -5 -17    7.17    7.92
   0  -6   0  833.03   16.05
   0  -6   0  872.98   15.58
   0   6   0  837.12   14.30
   0  -6  -1  162.77    6.23
   0  -6   1  170.24    6.82
   0  -6  -1  170.55    7.10
   0  -6   1  148.57    5.99
   0   6   1  152.22    4.87
   0   6  -1  155.42    4.19
   0  -6  -2  660.91   13.17
   0  -6   2  653.64   14.66
   0  -6  -2  645.61   12.53
   0  -6   2  649.90   10.88
   0   6  -2  639.08   11.84
   0  -6  -3  804.15   18.37
   0  -6   3  823.35   16.25
   0  -6  -3  769.45   19.44
   0  -6   3  748.34   12.31
   0   6  -3  788.19   12.14
   0  -6  -4  552.13   14.55
   0  -6   4  529.41   15.08
   0  -6  -4  529.04   16.97
   0  -6   4  507.66   12.50
   0   6  -4  504.34   11.62
   0  -6   5   44.61    4.08
   0  -6   5   44.99    2.96
   0  -6  -5   56.96    6.49
   0  -6   5   43.57    3.21
   0  -6   6  636.85   16.52
   0  -6  -6  639.57   14.23
   0   6   6  608.48   14.51
   0  -6   6  621.13   11.46
   0  -6  -7  306.41   10.10
   0  -6  -7  296.91    8.91
   0  -6   7  306.53   10.14
   0  -6   7  313.27    5.56
   0  -6  -7  295.04   10.06
   0  -6   7  284.38    5.16
   0  -6  -8    1.88    2.06
   0  -6  -8    3.93    2.36
   0  -6   8   -0.82    3.36
   0  -6   8    1.66    0.67
   0  -6  -8    3.94    3.30
   0  -6   8    1.47    0.46
   0  -6  -9    1.67    1.73
   0  -6  -9    8.01    2.54
   0  -6   9    4.82    4.06
   0  -6  -9    5.24    4.04
   0  -6   9    2.21    1.06
   0  -6   9    2.89    1.18
   0  -6 -10   11.63    2.76
   0  -6  10   14.26    5.58
   0  -6 -10   12.47    7.43
   0  -6  10    8.02    2.50
   0  -6  11  187.78    9.04
   0  -6 -11  173.27   10.58
   0  -6  12  218.69    8.88
   0  -6 -12  244.08   13.77
   0  -6  13   -0.53    2.60
   0  -6 -13    2.86    1.87
   0  -6  14   56.91   10.47
   0  -6 -14   68.07    9.86
   0  -6 -15   44.24   10.04
   0  -6 -16    4.67    6.98
   0  -6 -17   17.31    7.70
   0  -7   0    1.62    2.38
   0  -7   0   -0.74    2.45
   0   7   0   -0.64    1.82
   0  -7  -1  118.71    7.93
   0  -7   1  117.64    8.51
   0  -7  -1  122.19   10.21
   0  -7   1  106.29    4.47
   0   7  -1  111.77    4.57
   0  -7   2   40.25   14.81
   0  -7  -2   46.39    5.31
   0  -7  -2   39.07   10.11
   0  -7   2   35.25    2.74
   0   7  -2   35.81    2.55
   0  -7  -3   68.27   14.48
   0  -7   3   62.20    5.52
   0  -7  -3   56.38    6.62
   0  -7   3   56.44    6.45
   0   7  -3   63.66    2.45
   0  -7   4    2.74    5.14
   0  -7  -4    2.30    2.05
   0  -7  -4    5.71    3.13
   0  -7   4    7.59    3.13
   0   7  -4    4.02    2.12
   0  -7   5   75.48    6.99
   0  -7  -5   66.10    5.16
   0  -7  -5   54.56    4.28
   0  -7   5   55.98    2.87
   0   7  -5   58.02    2.14
   0  -7   6   71.69    7.04
   0  -7  -6   59.30    5.16
   0  -7   6   60.63    2.21
   0  -7  -6   52.09   14.65
   0  -7   6   59.77    2.10
   0  -7  -7   31.88    5.29
   0  -7   7   39.22   15.39
   0  -7   7   33.41    2.34
   0  -7  -7   41.98   17.73
   0  -7   7   32.06    0.98
   0  -7   8  371.85   18.36
   0  -7  -8  385.56   11.97
   0  -7  -8  347.55   13.33
   0  -7  -9  237.73    8.71
   0  -7   9  242.16   14.17
   0  -7  -9  201.99    9.81
   0  -7 -10   13.25    3.47
   0  -7  10   18.71    7.78
   0  -7 -10   15.79    6.44
   0  -7  11  103.72    6.72
   0  -7 -11   95.12   17.07
   0  -7  12    9.55    4.57
   0  -7 -12    4.05    5.90
   0  -7  13   59.43   15.71
   0  -7 -13   60.96    8.98
   0  -7  14  171.75    7.74
   0  -7 -14  184.12    9.60
   0  -7 -15   69.48   17.34
   0  -7 -16   11.01    8.97
   0  -8   0  225.88   15.92
   0  -8   0  225.13   14.25
   0  -8   1   34.91   13.47
   0  -8  -1   32.92   11.88
   0  -8  -1   25.49   10.37
   0  -8   1   33.12    3.22
   0  -8  -2  326.47   16.97
   0  -8   2  326.71   11.90
   0  -8  -2  318.05    9.20
   0  -8   2  337.32    8.31
   0   8  -2  313.70    8.78
   0  -8   3   76.56    7.51
   0  -8  -3   67.44   14.50
   0  -8  -3   76.81    5.58
   0  -8   3   72.49    3.81
   0   8  -3   73.15    3.09
   0  -8  -4  786.95   18.53
   0  -8   4  801.16   19.36
   0  -8  -4  766.45   19.92
   0  -8   4  765.33   14.98
   0   8  -4  754.63   13.93
   0  -8  -5  106.38    6.08
   0  -8   5   99.17    7.32
   0  -8  -5  101.01    6.18
   0  -8   5   98.85    4.46
   0   8  -5   91.64    4.14
   0  -8   6  467.74   20.38
   0  -8  -6  444.61   14.35
   0  -8   6  414.70   10.54
   0  -8   6  441.27   11.67
   0  -8  -6  423.78   22.94
   0  -8   7  272.45   14.65
   0  -8  -7  275.27   11.02
   0  -8  -7  264.16   11.51
   0  -8   8  742.44   23.39
   0  -8  -8  799.72   12.26
   0  -8  -8  814.85   15.78
   0  -8  -9   75.81    4.89
   0  -8   9   73.98    7.82
   0  -8  -9   57.27   15.79
   0  -8 -10   96.66    4.73
   0  -8  10  105.61    7.55
   0  -8 -10  112.98    9.53
   0  -8  11  142.60    8.94
   0  -8 -11  141.87   15.18
   0  -8  12   56.35    9.19
   0  -8 -12   38.72   24.73
   0  -8  13   28.41   17.31
   0  -8 -13   40.96    7.26
   0  -8  14   87.23   12.65
   0  -8 -14   92.83   10.56
   0  -8 -15    6.86    7.44
   0  -9   0   -1.72    4.71
   0  -9   0   -2.06    2.40
   0  -9  -1    3.47    5.73
   0  -9   1   -1.94    4.66
   0  -9  -1    2.25    3.68
   0  -9   1    2.22    2.43
   0  -9  -2   99.03    7.33
   0  -9   2  101.20    8.26
   0  -9  -2   81.63    6.37
   0  -9   2   87.57    4.62
   0  -9  -3   31.35   16.40
   0  -9   3   31.62   11.23
   0  -9  -3   34.29    6.10
   0  -9   3   25.47    6.03
   0   9  -3   25.21    2.61
   0  -9   4   13.08    6.96
   0  -9  -4   22.63    5.24
   0  -9  -4   13.69    6.62
   0  -9   4    8.53    4.63
   0   9  -4   12.39    2.09
   0  -9   5   94.59    8.17
   0  -9  -5   83.57    6.57
   0  -9   5   82.91    3.52
   0  -9  -5  100.01   15.58
   0  -9   6    4.41    3.24
   0  -9  -6    7.69    4.80
   0  -9   6    0.79    0.90
   0  -9  -6    0.77    2.80
   0  -9   7  299.33   24.08
   0  -9  -7  268.82   10.14
   0  -9  -7  279.42   12.07
   0  -9   8   22.84   11.99
   0  -9  -8   20.50    6.86
   0  -9  -8   19.95    6.39
   0  -9  -9   88.10    5.20
   0  -9   9   85.49    7.03
   0  -9  -9   72.80    6.12
   0  -9 -10    2.22    1.49
   0  -9  10    6.62    4.56
   0  -9 -10    4.19    4.79
   0  -9  11   -0.48    4.15
   0  -9 -11    2.29    4.97
   0  -9  12   79.71   17.87
   0  -9 -12   88.13   13.12
   0  -9  13   18.38   15.35
   0  -9 -13   27.00   18.38
   0  -9  14    5.42    4.27
   0  -9 -14    8.29    6.71
   0 -10   0  639.79   21.71
   0 -10   0  571.12   17.53
   0 -10   1  174.06   19.82
   0 -10  -1  204.75   11.34
   0 -10  -1  202.81    8.88
   0 -10   1  184.21    7.92
   0 -10  -2   29.26   14.37
   0 -10   2   23.16    9.48
   0 -10   2   20.82    5.78
   0 -10  -2   21.85    9.83
   0 -10   3   30.08   12.18
   0 -10  -3   30.93   15.91
   0 -10   3   24.43    9.29
   0 -10  -3   30.83    5.88
   0 -10  -4   57.02   10.12
   0 -10   4   58.29   22.77
   0 -10  -4   59.66    6.38
   0 -10   4   60.25    3.74
   0 -10   5   52.81   24.79
   0 -10  -5   51.70   15.86
   0 -10  -5   42.86   18.14
   0 -10  -6    5.66    3.59
   0 -10   6    5.32    4.07
   0 -10  -6    4.19    3.44
   0 -10  -7    2.90    2.03
   0 -10   7    2.63    4.99
   0 -10  -7   -1.40    3.73
   0 -10   8  106.79   16.55
   0 -10  -8  101.94    6.36
   0 -10  -8  122.32    8.80
   0 -10  -9  111.18    7.41
   0 -10   9  126.80   10.83
   0 -10  -9  136.64    9.63
   0 -10  10   31.94   16.03
   0 -10 -10   39.14   18.75
   0 -10  11    3.83    4.80
   0 -10 -11    2.48    3.83
   0 -10  12   42.15    6.56
   0 -10 -12   50.38    9.80
   0 -10  13    7.13    7.32
   0 -10 -13    6.73    7.50
   0 -11   0    1.29    5.38
   0 -11  -1    2.56    3.27
   0 -11   1   -3.77    5.50
   0 -11  -1    2.74    3.44
   0 -11   1    0.21    1.66
   0 -11   2  214.12   10.63
   0 -11  -2  197.61   10.01
   0 -11   2  167.62    8.48
   0 -11  -2  184.08    7.20
   0 -11  -3   83.17   20.08
   0 -11   3   99.24   20.45
   0 -11   3   75.69    3.87
   0 -11  -3   81.06   10.26
   0 -11   4   28.05    8.69
   0 -11  -4   21.15   10.22
   0 -11  -4   22.92    9.65
   0 -11  -5    3.58    3.42
   0 -11   5    2.16    3.94
   0 -11  -5    3.58    2.04
   0 -11  -6   47.57    6.65
   0 -11   6   47.28   11.88
   0 -11  -6   48.42    6.74
   0 -11  -7    4.29    3.63
   0 -11   7    2.19    2.52
   0 -11  -7    5.58    4.54
   0 -11   8   57.97    7.83
   0 -11  -8   43.35    9.63
   0 -11  -8   45.20   14.28
   0 -11  -9   19.74   10.25
   0 -11   9   27.41   16.03
   0 -11  -9   22.38    5.65
   0 -11  10    2.20    3.69
   0 -11 -10    3.27    2.61
   0 -11  11    2.89    3.56
   0 -11 -11    4.04    4.63
   0 -11  12   27.74   19.14
   0 -11 -12   37.76    7.40
   0 -12   0   13.23    5.76
   0 -12   0    5.87    4.62
   0 -12  -1   28.77   22.59
   0 -12   1   33.08    8.36
   0 -12  -1   22.48    8.78
   0 -12   1   34.80    8.80
   0 -12  -2   55.80   15.69
   0 -12   2   43.79   21.67
   0 -12  -2   46.07    9.24
   0 -12   2   58.48    3.93
   0 -12   3  368.18   18.74
   0 -12  -3  340.89   23.05
   0 -12  -3  295.92   13.76
   0 -12   4   58.59   15.01
   0 -12  -4   54.80    7.91
   0 -12  -4   54.40    7.03
   0 -12  -5  209.71    9.78
   0 -12   5  190.05   11.39
   0 -12  -5  193.25   11.43
   0 -12   6   13.23    5.51
   0 -12  -6   10.25    7.97
   0 -12  -7    4.81    3.65
   0 -12   7    0.40    2.61
   0 -12  -7    2.59    4.36
   0 -12  -8   19.91    6.05
   0 -12   8    8.79    5.03
   0 -12  -8   11.00    4.36
   0 -12  -9   21.74   12.03
   0 -12   9   21.56   21.59
   0 -12  -9   20.29   13.67
   0 -12  10    8.43    5.08
   0 -12 -10   12.02    7.53
   0 -12  11   -1.93    4.68
   0 -12 -11    7.79    4.52
   0 -13   0    2.27    4.35
   0 -13   0   -0.96    2.28
   0 -13  -1   83.77    8.54
   0 -13   1   93.31    8.79
   0 -13  -1   88.36    7.36
   0 -13   2    6.50    4.55
   0 -13  -2   -0.31    6.56
   0 -13  -2   -1.63    3.10
   0 -13   3    6.27    7.28
   0 -13  -3    1.90    4.99
   0 -13  -3    1.82    2.31
   0 -13   4    3.25    4.58
   0 -13  -4    1.16    2.86
   0 -13  -4    7.81    3.52
   0 -13   5   15.98   10.42
   0 -13  -5   19.86    9.16
   0 -13  -5   17.32   14.96
   0 -13  -6    6.12    5.16
   0 -13   6    2.64    6.66
   0 -13  -6    8.75    5.77
   0 -13   7    3.78    5.45
   0 -13  -7   -1.64    4.04
   0 -13  -8    8.06    4.04
   0 -13   8   10.47    5.70
   0 -13  -8    8.31    5.94
   0 -13   9   10.18    5.43
   0 -13  -9    5.23    4.93
   0 -14   0   67.82    8.92
   0 -14   1   17.55   11.56
   0 -14  -1   24.39   11.20
   0 -14  -2   48.36   15.68
   0 -14   2   49.68   17.42
   0 -14  -2   49.59   13.46
   0 -14   3   12.49    5.70
   0 -14  -3    4.20    5.53
   0 -14  -3    9.05    6.21
   0 -14  -4    6.19    6.11
   0 -14   4   -4.52    5.72
   0 -14  -4    1.66    3.53
   0 -14  -5   40.60   15.98
   0 -14   5   35.42   28.02
   0 -14  -5   29.41   20.90
   0 -14  -6   55.01    7.24
   0 -14  -6   49.29    6.19
   1   0 -19    1.54    3.17
   1   0 -18   34.54   14.80
   1   0 -17    3.24    2.30
   1   0 -16   91.69   10.98
   1   0 -15    0.45    2.22
   1   0 -14   16.52   10.90
   1   0 -13    0.63    2.11
   1   0 -12  216.71    8.51
  -1   0  11    0.08    0.22
  -1   0  11    0.30    0.27
   1   0 -11    1.25    2.24
  -1   0  10    0.06    0.62
  -1   0  10   -0.03    0.60
   1   0 -10    1.60    1.79
  -1   0   9    0.88    0.60
  -1   0   9    0.22    0.69
   1   0  -9    1.12    2.13
  -1   0   8  471.58    7.30
  -1   0   8  460.45    7.34
   1   0  -8  461.07    9.44
  -1   0   8  449.64    9.65
  -1   0   7    1.82    1.07
  -1   0   7    0.17    0.75
   1   0  -7    0.55    2.16
  -1   0   7    1.74    2.54
   1   0  -6   13.04    2.75
  -1   0   6   14.79    1.72
   1   0  -6   11.40    2.09
  -1   0   6   15.22    2.08
   1   0  -5   -0.45    0.85
  -1   0   5    0.48    0.95
   1   0  -5   -2.16    1.83
  -1   0   5    1.36    1.46
  -1   0   4  367.34    5.90
   1   0  -4  371.00    7.84
  -1   0   4  369.71    7.17
   1   0  -3    4.57    1.91
  -1   0   3    4.69    2.43
  -1   0   3    3.28    3.09
   1   0  -3    4.87    2.78
   1   0   2  148.56    4.23
  -1   0  -2  149.34    3.09
  -1   0  -2  142.09    3.79
   1   0   2  147.31    4.09
   1   0   3   -0.35    0.89
  -1   0  -3    0.33    0.34
   1   0   3   -1.06    2.11
  -1   0  -3    1.04    2.24
   1   0   4   17.14    2.55
  -1   0  -4   18.04    2.88
  -1   0  -4   17.72    3.73
   1   0   4   15.76    2.34
   1   0   5    0.35    0.45
  -1   0  -5    0.78    0.80
  -1   0  -5    0.12    0.67
   1   0   5   -0.88    1.82
   1   0   6   29.06    2.73
   1   0   6   29.63    2.30
  -1   0  -6   27.61    3.22
   1   0   6   28.55    2.45
   1   0   7    0.71    0.66
   1   0   7    0.08    0.27
  -1   0  -7    2.04    2.26
   1   0   7    1.93    1.99
   1   0   8  485.65   10.13
   1   0   8  467.46    9.75
  -1   0  -8  493.38   12.72
   1   0   8  471.45   13.82
  -1   0  -9   -0.13    2.25
  -1   0 -10   35.79    5.24
  -1   0 -11    0.54    2.68
  -1   0 -12   67.15    4.55
  -1   0 -13    1.83    1.78
  -1   0 -14  241.63    8.14
  -1   0 -15   -1.14    2.72
  -1   0 -16  451.48   11.02
  -1   0 -17   -0.30    2.73
   1  -1 -19    0.92    4.29
   1   1 -18    9.81    4.17
   1  -1 -18    4.97    4.44
   1   1 -17   54.81   12.77
   1  -1 -17   63.41    5.98
   1  -1 -16   15.11    4.59
   1   1 -16    6.20    6.28
   1   1 -15   11.84    8.63
   1  -1 -15   16.32    6.97
   1   1 -14   36.80   10.22
   1  -1 -14   30.26   11.77
  -1  -1  13    1.46    1.43
   1   1 -13   -0.11    2.03
   1  -1 -13    0.52    2.30
  -1  -1  12   15.61    1.66
  -1  -1  12    9.85    3.97
   1   1 -12   20.93    5.30
   1  -1 -12   17.06    5.04
  -1  -1  11    3.84    1.31
  -1  -1  11    1.22    1.81
   1   1 -11    3.83    1.94
   1  -1 -11    3.59    3.09
  -1  -1  10    9.89    1.95
  -1  -1  10    9.59    2.31
   1  -1 -10   12.62    3.36
   1   1 -10    5.12    2.13
  -1  -1   9  793.57   17.74
  -1  -1   9  811.93   18.05
   1   1  -9  819.32   19.30
   1  -1  -9  812.16   19.78
  -1  -1   9  774.95   18.37
  -1  -1   8   45.37    3.45
  -1   1   8   45.11    1.85
  -1  -1   8   47.36    4.52
  -1   1   8   45.91    1.71
   1  -1  -8   43.91    3.94
   1   1  -8   47.90    3.48
  -1  -1   8   46.96    4.41
   1  -1  -7   86.75    2.69
  -1  -1   7   91.62    3.16
  -1   1   7   92.13    2.25
  -1  -1   7   86.81    3.19
   1   1  -7   98.19    4.91
   1  -1  -7  101.39    7.47
  -1  -1   7   86.68    3.87
  -1   1   7   81.47    4.19
  -1  -1   6   65.01    2.52
   1  -1  -6   59.38    1.79
  -1   1   6   57.76    1.69
  -1  -1   6   64.90    2.72
   1   1  -6   62.99    3.30
   1  -1  -6   61.49    5.34
  -1  -1   6   61.79    3.55
  -1   1   6   55.50    4.95
   1   1  -5 1663.42   23.03
  -1  -1   5 1635.42   22.30
   1  -1  -5 1662.65   21.74
  -1   1   5 1702.94   22.32
   1   1  -5 1669.09   23.38
  -1  -1   5 1693.54   23.70
  -1   1   5 1630.66   23.22
   1  -1  -5 1611.65   23.24
  -1  -1   4    7.20    1.91
   1   1  -4    7.16    3.60
   1  -1  -4   13.27    2.60
  -1   1   4   11.19    1.43
   1   1  -4   12.73    4.98
  -1  -1   4    7.51    1.63
  -1   1   4    8.93    2.40
   1  -1  -4    6.46    2.78
  -1  -1   3   49.47    2.85
   1   1  -3   55.61    5.39
   1  -1  -3   54.92    2.96
  -1   1   3   51.19    2.11
   1   1  -3   52.64    3.00
  -1  -1   3   48.34    3.28
  -1   1   3   54.74    3.41
   1  -1  -3   55.05    7.54
  -1  -1   2   56.44    2.27
   1   1  -2   55.01    2.47
  -1   1   2   56.01    1.84
   1  -1  -2   57.52    1.95
  -1  -1   2   60.00    1.71
   1  -1  -2   59.43    2.13
  -1   1   2   55.70    1.89
  -1  -1   2   60.33    3.02
   1   1   1 1393.59   18.43
  -1  -1  -1 1379.31   18.39
   1  -1   1 1392.36   18.76
  -1   1  -1 1366.20   18.48
  -1  -1  -1 1391.44   19.01
   1   1   1 1435.74   19.71
  -1   1  -1 1390.52   17.79
   1   1   2  407.15    6.38
  -1  -1  -2  411.10    6.29
  -1   1  -2  401.12    7.17
   1  -1   2  413.50    7.59
  -1   1  -2  424.53    6.52
  -1  -1  -2  429.46    8.24
   1   1   2  393.18    7.50
   1  -1   2  433.51    6.85
   1   1   3 2112.14   27.18
  -1  -1  -3 2117.56   27.23
   1  -1   3 2106.27   27.98
  -1   1  -3 2090.85   27.66
  -1   1  -3 1990.93   26.12
   1   1   3 1994.10   27.36
  -1  -1  -3 2067.14   28.29
   1  -1   3 2012.60   26.61
   1   1   4   59.84    1.12
  -1  -1  -4   64.71    1.66
   1  -1   4   57.83    4.19
  -1   1  -4   59.76    2.64
  -1   1  -4   54.86    2.05
   1   1   4   55.79    3.14
   1  -1   4   57.37    5.41
  -1  -1  -4   58.96    4.91
   1  -1   5  227.28    5.54
  -1   1  -5  216.59    4.12
  -1  -1  -5  238.62    6.00
  -1   1  -5  237.20    6.00
   1  -1   5  221.39    4.93
   1   1   5  215.35    5.35
   1  -1   6    3.07    1.91
  -1   1  -6    2.07    1.80
  -1   1  -6    2.80    1.80
  -1  -1  -6    7.67    3.42
   1  -1   6    0.89    1.72
   1   1   6    7.83    3.04
   1  -1   7  498.95    8.24
  -1   1  -7  510.30    9.59
  -1  -1  -7  509.17   10.43
   1   1   7  501.72   10.16
   1  -1   7  480.58    9.79
   1  -1   8   25.26    3.71
   1  -1   8   22.29    2.38
  -1  -1  -8   22.57    3.45
  -1   1  -8   23.53    4.36
   1  -1   8   28.05    3.01
   1  -1   9  614.12   11.64
   1  -1   9  617.13   11.97
  -1   1  -9  602.78   13.14
  -1  -1  -9  642.58   14.56
   1  -1   9  592.51   14.35
   1  -1  10  140.75    3.23
   1  -1  10  146.52    3.44
  -1   1 -10  151.39    5.50
  -1  -1 -10  139.03    5.78
   1  -1  11    9.24    2.39
   1  -1  11   10.54    4.25
  -1   1 -11    9.75    2.51
  -1  -1 -11   10.34    9.17
   1  -1  12    0.16    0.18
  -1   1 -12    1.51    2.76
  -1  -1 -12    3.44    3.95
  -1   1 -13  517.64   15.42
  -1  -1 -13  466.72   14.94
  -1  -1 -14    4.77    5.85
  -1   1 -14    5.10    4.36
  -1  -1 -15   23.39   12.10
  -1   1 -15   28.20    8.27
  -1  -1 -16    7.75    3.26
  -1   1 -16    0.55    2.64
  -1  -1 -17   94.27   13.88
  -1  -1 -18   24.34   13.55
   1  -2 -18    8.08    3.54
   1   2 -17   60.01    5.53
   1  -2 -17   47.59   15.09
   1   2 -16  165.27    6.63
   1  -2 -16  170.83    8.22
   1   2 -15   49.77    6.28
   1  -2 -15   65.18   10.14
   1   2 -14  120.54    5.22
   1  -2 -14  120.72    8.14
  -1  -2  13   14.17    4.87
   1   2 -13    7.45    4.53
   1  -2 -13   18.44    6.40
  -1  -2  12  546.58   14.55
  -1  -2  12  598.07   16.03
   1   2 -12  583.98   16.53
   1  -2 -12  576.14   17.74
  -1  -2  11    1.28    1.58
  -1  -2  11    2.55    2.11
   1   2 -11   -0.34    1.83
   1  -2 -11    4.66    2.51
  -1  -2  10    3.11    1.78
  -1  -2  10    1.55    0.63
   1   2 -10    0.94    1.60
   1  -2 -10    0.96    2.78
  -1  -2  10    0.57    1.61
  -1  -2   9  107.15    3.95
  -1  -2   9  100.56    6.29
   1   2  -9  106.06    4.59
   1  -2  -9  107.05    9.33
  -1  -2   9  103.86    4.27
  -1  -2   8  103.26    3.70
   1  -2  -8   97.40    2.57
  -1   2   8   91.64    2.35
  -1  -2   8  101.33    4.04
   1   2  -8   96.36    3.95
   1  -2  -8  109.58    6.39
  -1  -2   8  101.37    3.68
  -1  -2   7  669.02   11.10
   1  -2  -7  651.92    9.26
  -1  -2   7  668.09   11.47
   1   2  -7  670.30   11.05
  -1  -2   7  670.67   11.65
   1  -2  -7  666.86   14.06
  -1  -2   6  107.02    3.66
   1  -2  -6  105.98    4.00
  -1   2   6  106.87    2.64
  -1  -2   6  106.74    4.05
   1   2  -6  113.18    6.25
  -1  -2   6  114.98    3.76
  -1   2   6  108.87    4.60
   1  -2  -6  109.88    4.76
  -1  -2   5  290.34    5.99
   1  -2  -5  300.12    5.22
  -1  -2   5  285.76    6.35
   1   2  -5  301.19    6.02
  -1  -2   5  294.55    7.03
   1  -2  -5  294.83    7.08
  -1   2   5  289.37    6.79
  -1  -2   4  265.15    5.68
   1  -2  -4  270.69    5.28
  -1   2   4  259.71    5.51
  -1  -2   4  262.41    5.66
  -1  -2   4  274.97    5.36
  -1   2   4  272.25    6.22
   1  -2  -4  272.63    7.67
  -1  -2   3    3.38    3.24
   1  -2  -3    3.26    2.60
  -1   2   3    4.29    3.42
  -1  -2   3    1.83    3.17
  -1  -2   3    4.46    2.17
   1  -2  -3    2.79    3.68
  -1   2   3    3.78    2.35
  -1  -2   3    5.69    1.98
  -1  -2   2  162.82    4.68
   1  -2  -2  159.13    5.69
  -1   2   2  153.41    4.20
  -1  -2   2  153.31    4.87
  -1   2   2  158.65    5.34
   1  -2  -2  153.02    5.21
  -1  -2   2  154.69    3.58
   1   2  -2  150.14    4.57
  -1  -2   1  381.29    7.34
   1  -2  -1  392.86    7.54
  -1   2   1  369.58    7.00
  -1   2   1  369.48    6.40
   1  -2  -1  379.17    6.72
  -1  -2   1  357.47    7.54
   1   2   0   21.49    9.63
  -1  -2   0   16.47    7.16
   1  -2   0   16.81    5.70
  -1   2   0   15.23    4.01
   1  -2   0   16.83    4.71
  -1   2   0   14.05    1.79
   1   2   0   14.75    1.65
  -1  -2   0   18.69    8.54
  -1  -2  -1   45.99    3.05
   1  -2   1   48.22    4.95
  -1   2  -1   47.16    9.24
  -1  -2  -1   46.04    4.59
   1  -2   1   44.93    2.16
  -1   2  -1   52.43    2.13
   1   2   1   45.59    8.36
  -1  -2  -1   56.22    4.33
  -1  -2  -2  119.31    3.08
   1  -2   2  121.11    4.39
  -1   2  -2  122.85    4.24
  -1  -2  -2  127.24    3.83
  -1  -2  -2  118.99    4.51
   1   2   2  127.73    9.35
  -1  -2  -3   35.77    2.08
   1  -2   3   36.75    3.02
  -1  -2  -3   36.82    4.71
  -1   2  -3   35.00    2.47
  -1   2  -3   42.44    2.37
   1   2   3   35.16    3.48
  -1  -2  -3   32.71    3.77
   1  -2   3   38.24    1.85
  -1  -2  -4   20.43    2.60
   1  -2   4   23.45    6.85
  -1  -2  -4   18.29    1.37
  -1   2  -4   19.63    2.14
  -1   2  -4   18.67    1.36
  -1  -2  -4   21.90    3.63
   1   2   4   22.29    7.99
   1  -2   4   18.32    1.94
  -1  -2  -5  592.21    7.08
  -1  -2  -5  579.24    7.09
   1  -2   5  609.60   10.39
  -1   2  -5  563.18    7.84
   1   2   5  581.39   10.04
   1  -2   5  567.29    7.98
  -1  -2  -5  610.05   10.83
   1  -2   6  200.23    6.26
  -1   2  -6  201.15    5.00
  -1   2  -6  209.95    5.17
  -1  -2  -6  204.56    6.69
   1  -2   6  217.06    4.94
   1  -2   7  212.39    7.88
  -1   2  -7  204.79    6.38
  -1   2  -7  219.54    5.06
  -1  -2  -7  222.41    7.03
   1  -2   7  199.92    4.82
   1  -2   8   75.95    7.27
   1  -2   8   72.91    4.02
  -1   2  -8   69.51    3.37
  -1  -2  -8   77.14    7.27
   1  -2   8   77.34    4.15
   1  -2   9  151.34    5.89
   1  -2   9  161.58    4.17
  -1   2  -9  170.70    5.06
  -1  -2  -9  167.13    6.51
   1  -2   9  171.63    5.95
   1  -2  10  280.18    6.74
   1  -2  10  265.47    8.27
  -1   2 -10  290.32    7.48
  -1  -2 -10  305.91   10.07
   1  -2  10  258.35    6.90
   1  -2  11    2.75    1.13
   1  -2  11    9.01    2.29
  -1   2 -11    5.11    2.59
  -1  -2 -11    4.58    2.34
   1  -2  12  251.76    8.80
  -1   2 -12  270.29   10.43
  -1  -2 -12  283.52   11.23
  -1   2 -13  211.23    7.09
  -1  -2 -13  204.23    8.05
  -1   2 -14    0.79    1.71
  -1  -2 -14    1.42    4.66
  -1  -2 -15   24.89   12.72
  -1   2 -15   17.82    7.55
  -1  -2 -16   65.68    6.65
  -1  -2 -17   36.42   15.17
  -1  -2 -18   16.81   15.58
   1  -3 -18   -0.22    3.80
   1  -3 -17   12.48    7.82
   1  -3 -16  176.66    8.31
   1   3 -15    1.22    1.62
   1  -3 -15    5.39    3.97
   1   3 -14   86.33    5.14
   1  -3 -14   67.63   10.13
  -1  -3  13  365.79   11.28
   1   3 -13  375.40   11.45
   1  -3 -13  365.55   16.69
  -1  -3  12  746.11   21.58
   1   3 -12  751.60   20.20
   1  -3 -12  770.25   14.04
  -1  -3  11   10.19    5.39
  -1  -3  11   11.37    3.19
   1   3 -11    6.91    3.81
   1  -3 -11   12.30    9.15
  -1  -3  10  292.75    7.46
  -1  -3  10  293.79   12.26
   1   3 -10  308.62    8.56
   1  -3 -10  291.73   14.72
  -1  -3  10  289.05    8.87
  -1  -3   9  244.47    8.30
   1  -3  -9  267.47    5.30
  -1  -3   9  246.31    7.62
  -1   3   9  260.20    5.29
   1   3  -9  254.62    6.66
  -1  -3   9  235.74    6.20
   1  -3  -9  261.25    8.68
  -1  -3   8  493.53   12.47
   1  -3  -8  512.32   11.36
  -1   3   8  482.49   10.90
  -1  -3   8  510.42   14.11
   1   3  -8  513.44   12.19
  -1  -3   8  496.10   12.74
   1  -3  -8  500.61   14.67
  -1  -3   7    1.06    2.90
   1  -3  -7    3.61    2.43
  -1  -3   7    0.08    1.51
  -1   3   7    3.18    2.05
   1   3  -7    4.04    1.54
  -1  -3   7    2.15    3.04
   1  -3  -7    1.30    1.78
  -1  -3   6 2994.01   34.89
   1  -3  -6 3123.07   34.16
  -1  -3   6 3110.08   36.21
  -1  -3   6 3044.98   33.98
   1  -3  -6 3143.65   37.51
  -1  -3   6 3039.34   34.37
  -1  -3   5 1540.03   19.60
  -1   3   5 1538.78   18.19
  -1  -3   5 1643.95   19.73
   1  -3  -5 1563.18   20.52
  -1   3   5 1652.01   23.76
  -1  -3   5 1561.03   18.67
  -1  -3   4  957.69   15.44
   1  -3  -4  978.25   14.71
  -1   3   4  925.88   14.24
  -1  -3   4  912.97   18.09
  -1  -3   4  943.36   13.60
   1  -3  -4  925.80   15.11
  -1   3   4  962.56   15.73
  -1  -3   4  919.07   13.75
  -1  -3   3   26.64    3.46
   1  -3  -3   22.71    3.64
  -1   3   3   24.15    4.58
  -1  -3   3   26.87    3.61
   1  -3  -3   24.33    3.64
  -1   3   3   28.37    2.74
  -1  -3   3   24.38    1.80
   1   3  -3   26.49    1.97
  -1  -3   2 1945.23   28.62
  -1   3   2 2023.41   28.31
   1  -3  -2 2117.51   29.15
  -1  -3   2 2015.64   28.48
   1  -3  -2 2006.48   27.55
  -1   3   2 2009.06   27.64
   1   3  -2 2009.99   26.90
  -1  -3   1  413.50    7.96
  -1   3   1  428.25    9.20
  -1  -3   1  438.88    9.53
   1  -3  -1  433.51    7.50
  -1   3   1  409.73    8.37
  -1  -3   1  403.94    7.88
   1   3  -1  424.57    7.44
  -1  -3   0  632.87   11.77
   1  -3   0  580.19   11.15
  -1   3   0  608.85   10.49
  -1  -3   0  593.44   10.41
   1  -3   0  630.32    9.58
  -1   3   0  611.54    9.29
   1   3   0  592.78    9.81
  -1  -3   0  604.97   10.20
  -1  -3  -1    8.96    5.25
   1  -3   1    5.54    3.27
  -1   3  -1    5.58    2.31
  -1  -3  -1    7.43    2.46
   1  -3   1    9.48    1.34
  -1   3  -1    9.97    2.38
  -1  -3  -1    6.87    3.02
   1   3   1    5.22    4.66
  -1  -3  -2  945.20   14.31
   1  -3   2  928.77   19.72
  -1  -3  -2  944.26   16.58
   1   3   2  965.14   15.08
  -1   3  -2  944.33   12.28
  -1  -3  -3   37.84    5.76
   1  -3   3   34.61    3.36
  -1  -3  -3   38.38    2.41
  -1   3  -3   37.09    2.91
   1   3   3   34.70    2.59
  -1  -3  -3   39.46    4.27
  -1  -3  -4 2327.48   26.52
   1  -3   4 2304.15   28.14
  -1  -3  -4 2354.67   26.39
  -1   3  -4 2293.42   27.47
  -1  -3  -4 2280.09   28.16
   1   3   4 2311.18   29.68
  -1  -3  -5  592.94    8.10
   1  -3   5  607.31   10.99
  -1   3  -5  580.92    9.63
  -1  -3  -5  603.15    8.50
  -1   3  -5  597.37    7.49
   1  -3   5  590.65    7.15
  -1  -3  -6 1411.30   19.10
  -1  -3  -6 1376.88   18.97
   1  -3   6 1411.77   21.62
  -1   3  -6 1367.92   20.54
  -1   3  -6 1392.95   18.69
   1  -3   6 1342.49   18.54
  -1  -3  -7   91.80    2.70
  -1  -3  -7   92.38    2.77
   1  -3   7  105.71    4.78
  -1   3  -7   93.13    4.08
  -1   3  -7   95.50    3.35
  -1  -3  -7   90.52    5.55
   1  -3   7   91.59    3.19
   1  -3   8  120.39    4.92
  -1   3  -8  121.04    3.97
  -1   3  -8  127.31    3.16
  -1  -3  -8  116.51    5.84
   1  -3   8  125.60    4.16
   1  -3   9   98.06    3.63
   1  -3   9  113.81    5.87
  -1   3  -9   97.56    3.04
  -1  -3  -9  109.49    6.05
   1  -3   9   97.94    3.17
   1  -3  10 1419.09   14.60
   1  -3  10 1390.07   24.73
  -1  -3 -10 1376.11   28.73
   1  -3  11    2.24    0.90
   1  -3  11    0.16    2.22
  -1   3 -11    0.57    1.38
  -1  -3 -11    6.02    3.87
   1  -3  11    4.62    2.25
   1  -3  12  348.29   11.33
  -1   3 -12  363.64   10.81
  -1  -3 -12  330.26   12.31
  -1   3 -13   73.24    3.85
  -1  -3 -13   81.57    6.32
  -1   3 -14    1.36    1.14
  -1  -3 -14    0.43    3.63
  -1  -3 -15    6.96    3.88
  -1  -3 -16   10.04    9.81
  -1  -3 -17    6.95    3.71
   1  -4 -18    0.84    3.93
   1  -4 -17   11.37    5.61
   1  -4 -16   14.36    5.34
   1  -4 -15  149.35   18.97
  -1  -4  14  379.88   10.10
   1   4 -14  389.14    9.45
   1  -4 -14  339.01   12.99
  -1  -4  13   16.71    5.86
   1   4 -13   20.16    5.57
   1  -4 -13   21.29    5.17
  -1  -4  12   34.70    6.19
   1   4 -12   34.39    7.39
   1  -4 -12   26.56   12.35
  -1  -4  11  279.22   14.18
   1   4 -11  274.56    9.73
  -1  -4  11  243.30    7.80
   1  -4 -11  267.54   10.97
   1  -4 -10   59.52    2.31
   1  -4 -10   58.20    2.29
  -1  -4  10   57.40    5.79
  -1  -4  10   52.91    2.99
   1  -4 -10   65.43    5.58
  -1  -4  10   64.99    4.52
   1  -4  -9  275.76    6.84
  -1  -4   9  270.29   14.82
  -1   4   9  260.19    5.95
   1  -4  -9  259.34    9.07
  -1  -4   9  269.66    7.22
  -1  -4   9  272.74    7.74
   1  -4  -8   14.42    4.31
  -1  -4   8   17.95    5.97
  -1   4   8    9.59    3.57
   1  -4  -8   10.86    3.63
  -1  -4   8   11.67    4.68
  -1  -4   8   11.81    5.31
   1  -4  -7   32.28    2.87
  -1  -4   7   32.02    3.18
  -1   4   7   36.64    2.43
  -1  -4   7   33.34    1.98
   1  -4  -7   32.68   12.30
  -1  -4   7   32.98    2.36
  -1  -4   6   39.46   11.51
   1  -4  -6   46.70    2.81
  -1  -4   6   48.13    4.13
  -1   4   6   50.91    2.77
  -1  -4   6   51.32    3.97
   1  -4  -6   47.47    4.74
  -1  -4   6   45.73    2.50
  -1  -4   5   96.33    6.06
   1  -4  -5  102.64    4.06
  -1  -4   5   97.09    5.05
  -1   4   5  100.90    4.02
  -1  -4   5  105.82    4.07
   1  -4  -5   99.23    6.20
  -1  -4   5   99.45    3.05
  -1  -4   4  247.55    6.53
   1  -4  -4  255.82    6.03
  -1   4   4  241.58    5.48
  -1  -4   4  234.93    7.10
   1  -4  -4  240.07    8.54
  -1   4   4  237.65    6.60
  -1  -4   4  259.34    6.18
   1   4  -4  248.86    4.71
  -1  -4   3    1.36    1.11
   1  -4  -3   -0.14    1.34
  -1   4   3    1.01    1.89
  -1  -4   3    1.65    3.05
   1  -4  -3   -0.55    2.49
  -1   4   3    0.75    1.11
  -1  -4   3    0.96    1.74
   1   4  -3    0.32    1.31
  -1  -4   2   69.91    6.46
   1  -4  -2   78.08    4.32
  -1  -4   2   73.16    4.24
  -1   4   2   68.80    3.76
   1  -4  -2   76.27    3.80
  -1   4   2   66.36    3.27
  -1  -4   2   70.24    2.80
   1   4  -2   69.24    3.59
  -1  -4   1    8.28    4.39
   1  -4  -1   15.90    3.94
  -1   4   1   14.83    4.81
  -1  -4   1   16.79    8.79
   1  -4  -1   20.61    4.96
  -1   4   1   15.46    4.87
  -1  -4   1   16.84    3.23
   1   4  -1   15.71    2.52
  -1  -4   0  423.09    8.52
   1  -4   0  443.51    9.53
  -1   4   0  425.16    9.11
  -1  -4   0  447.61    9.40
   1  -4   0  434.93    7.46
  -1   4   0  418.93    7.34
  -1  -4   0  415.57    8.30
   1   4   0  415.92    8.42
  -1  -4  -1  217.24    5.65
   1  -4   1  215.07    6.59
  -1   4  -1  212.51    6.88
  -1  -4  -1  220.77    6.12
   1  -4   1  215.77    4.56
  -1  -4  -1  210.93    5.78
   1   4   1  216.84    5.56
  -1   4  -1  217.58    4.53
  -1  -4  -2 2126.87   26.84
   1  -4   2 2181.57   29.64
  -1  -4  -2 2195.15   26.17
  -1   4  -2 2062.54   25.40
  -1   4  -2 2088.66   22.45
  -1  -4  -3   50.45    3.50
   1  -4   3   57.13    4.51
  -1  -4  -3   48.92    3.24
  -1   4  -3   45.37    3.21
   1  -4   3   53.44    1.31
  -1  -4  -3   60.55    7.96
   1   4   3   53.69    3.67
  -1   4  -3   52.03    0.97
  -1  -4  -4  240.08    5.44
   1  -4   4  239.17    7.17
  -1  -4  -4  238.88    6.68
  -1   4  -4  228.31    6.18
  -1  -4  -4  230.13    8.70
  -1  -4  -5  762.43   12.38
   1  -4   5  801.53   14.80
  -1  -4  -5  752.20   12.44
  -1   4  -5  765.75   15.02
  -1  -4  -5  788.94   15.04
  -1  -4  -6  129.88    4.36
  -1  -4  -6  123.87    3.98
   1  -4   6  132.75    5.50
  -1   4  -6  118.76    4.65
  -1  -4  -6  124.13    6.16
   1  -4   6  123.03    2.51
   1  -4   6  117.13    2.47
  -1  -4  -7   49.38    3.01
  -1  -4  -7   49.79    3.06
   1  -4   7   53.81    5.13
  -1  -4  -7   40.00    4.02
   1  -4   7   53.73    1.80
   1  -4   7   51.88    2.09
  -1  -4  -8    2.20    1.78
  -1  -4  -8    4.64    2.00
   1  -4   8    3.55    2.42
  -1   4  -8    4.54    1.35
  -1  -4  -8    5.77    4.43
   1  -4   8    4.23    1.14
  -1  -4  -9  306.45    5.25
  -1  -4  -9  304.86    5.28
   1  -4   9  315.76    9.08
  -1   4  -9  307.84    7.29
  -1  -4  -9  301.45   11.12
   1  -4  10    6.20    4.04
  -1  -4 -10    9.39    3.95
   1  -4  10    9.28    1.64
   1  -4  11  134.89    7.10
  -1   4 -11  139.70    6.32
  -1  -4 -11  122.15    7.19
   1  -4  12   26.77    3.46
  -1   4 -12   29.86    3.79
  -1  -4 -12   26.56   13.16
   1  -4  13  312.60    8.74
  -1  -4 -13  310.24   10.51
  -1  -4 -14   12.05    4.32
  -1  -4 -15   51.03    9.48
  -1  -4 -16   51.06    7.49
  -1  -4 -17   53.77   14.26
   1  -5 -18    0.66    2.45
   1  -5 -17   12.17    9.77
   1  -5 -16   33.01    6.46
   1  -5 -15   -2.67    3.91
  -1  -5  14   36.94    7.14
   1  -5 -14   29.17   19.82
  -1  -5  13   44.09    5.85
   1  -5 -13   31.36    7.60
  -1  -5  12  243.79   10.18
   1  -5 -12  239.17   10.77
  -1  -5  12  227.95    7.75
   1  -5 -11   59.47    2.37
  -1  -5  11   72.30    6.37
   1  -5 -11   56.35   20.34
  -1  -5  11   57.70    3.09
   1  -5 -10  442.75    9.44
   1  -5 -10  421.07    9.47
  -1  -5  10  416.99   11.28
   1  -5 -10  394.88   12.03
  -1  -5  10  408.27    8.21
  -1  -5  10  435.40    9.17
   1  -5  -9    0.74    1.03
  -1  -5   9   -2.20    2.77
  -1   5   9    0.67    0.80
  -1  -5   9    0.22    0.90
   1  -5  -9    1.86    2.11
  -1  -5   9    2.36    1.81
   1  -5  -8  449.52   10.17
  -1   5   8  442.69    9.80
  -1  -5   8  461.60   16.23
  -1  -5   8  471.49   10.05
   1  -5  -8  460.25   12.91
  -1  -5   8  451.27   10.33
   1  -5  -7    3.48    2.89
  -1   5   7    4.70    2.08
  -1  -5   7    2.54    2.24
  -1  -5   7    3.16    2.02
   1  -5  -7    6.70    3.59
  -1  -5   7    4.11    2.25
   1  -5  -6    3.81    2.48
  -1   5   6    2.13    1.71
  -1  -5   6    3.62    2.79
  -1  -5   6    0.49    0.70
   1  -5  -6    0.11    3.33
  -1  -5   6    1.83    1.42
   1  -5  -5   26.22    9.20
  -1  -5   5   22.63    8.82
  -1   5   5   15.31    5.86
  -1  -5   5   20.84    3.57
   1  -5  -5   19.89    3.33
  -1  -5   5   20.92    4.21
   1  -5  -4  441.77    9.48
  -1  -5   4  426.35   10.70
  -1   5   4  424.25    8.92
   1  -5  -4  423.27    9.70
  -1  -5   4  442.74    7.80
   1   5  -4  421.81    8.42
   1  -5  -3  381.89   10.61
  -1  -5   3  364.84    9.02
  -1   5   3  344.09    8.63
   1  -5  -3  344.92    9.45
  -1   5   3  360.46    7.99
  -1  -5   3  366.71    8.13
   1   5  -3  360.89    6.44
  -1  -5   2 5053.70   25.36
  -1   5   2 5002.74   24.20
   1  -5  -2 4919.10   54.53
  -1   5   2 4902.49   54.00
  -1  -5   2 4954.96   54.52
   1   5  -2 4954.21   53.68
   1  -5  -1  239.21    8.55
  -1  -5   1  234.16    7.15
  -1   5   1  217.19    6.11
   1  -5  -1  226.83    6.54
  -1   5   1  213.15    5.72
  -1  -5   1  214.23    5.45
   1   5  -1  214.02    5.09
   1  -5   0   62.51   11.63
  -1  -5   0   58.05    4.81
  -1   5   0   53.37    4.23
   1  -5   0   55.49    3.44
  -1  -5   0   59.42    3.75
  -1   5   0   60.12    5.94
   1   5   0   57.09    3.24
  -1  -5  -1  342.02    9.14
   1  -5   1  377.69   11.58
  -1  -5  -1  333.21    9.11
   1  -5   1  358.71    7.59
  -1  -5  -1  351.32    7.91
   1   5   1  363.76    7.80
  -1   5  -1  365.04    6.22
  -1  -5  -2 1429.18   21.97
   1  -5   2 1470.32   24.91
  -1  -5  -2 1492.06   20.91
   1  -5   2 1493.04   18.48
  -1  -5  -2 1506.99   20.59
   1   5   2 1401.82   20.14
  -1   5  -2 1459.97   16.84
  -1  -5  -3   23.35    2.37
   1  -5   3   24.15    8.78
  -1  -5  -3   28.13    5.44
   1  -5   3   26.44    1.49
  -1  -5  -3   34.85    3.91
  -1   5  -3   26.26    1.88
  -1  -5  -4  112.91    9.50
   1  -5   4  111.33    6.30
  -1  -5  -4  119.59    5.14
  -1  -5  -4  124.45    6.32
  -1  -5  -5   63.38    4.30
  -1  -5  -5   65.32    4.88
   1  -5   5   53.47    5.59
  -1  -5  -5   72.45    5.62
  -1  -5  -6  943.20   21.26
   1  -5   6  987.92   23.97
  -1  -5  -6  956.90   22.51
  -1  -5  -6  930.09   22.65
  -1  -5  -7  236.80    6.13
   1  -5   7  244.95   12.01
  -1  -5  -7  232.54    6.44
  -1  -5  -7  243.84    9.65
  -1  -5  -8   62.89    3.44
   1  -5   8   59.31   11.78
  -1  -5  -8   56.61    4.11
  -1  -5  -8   60.34    7.00
  -1  -5  -9   11.79    2.66
  -1  -5  -9   14.45    4.23
   1  -5   9   18.75    5.55
  -1  -5  -9   15.48   10.03
   1  -5   9   15.48    0.88
   1  -5   9   14.21    1.92
  -1  -5 -10   51.73    2.20
  -1  -5 -10   50.53    1.79
   1  -5  10   58.21    5.06
  -1  -5 -10   53.50    6.11
   1  -5  10   46.71    1.90
   1  -5  11    3.25    2.90
  -1  -5 -11   -0.11    4.22
   1  -5  12   14.42    6.29
  -1  -5 -12   19.88    8.49
   1  -5  13    7.61    4.01
  -1  -5 -13    7.69    2.78
  -1  -5 -14  118.84    8.35
  -1  -5 -15   75.03    8.10
  -1  -5 -16    9.63    6.90
  -1  -5 -17   13.36    4.49
   1  -6 -17   26.21    6.82
   1  -6 -16   25.06   10.82
   1  -6 -15   76.79    8.62
  -1  -6  14    1.19    2.35
   1  -6 -14    1.90    4.35
  -1  -6  13   21.17    9.70
   1  -6 -13   27.97   15.15
  -1  -6  12   48.14    8.31
   1  -6 -12   40.99   20.09
   1  -6 -11   59.16    3.75
  -1  -6  11   52.73    4.90
   1  -6 -11   61.86   11.24
  -1  -6  11   52.54    4.98
   1  -6 -10   90.34    3.60
   1  -6 -10   87.56    3.65
  -1  -6  10   92.57    7.27
   1  -6 -10   83.85    5.45
  -1  -6  10   88.86    3.66
   1  -6  -9   10.61    4.05
  -1  -6   9   10.96    6.78
  -1   6   9    5.44    4.47
   1  -6  -9    6.90   10.19
  -1  -6   9    7.09    2.79
  -1  -6   9    4.97    2.93
   1  -6  -8  413.69    9.77
  -1  -6   8  414.43   13.55
  -1   6   8  396.94    9.43
  -1  -6   8  424.69    8.69
   1  -6  -8  407.42   11.81
  -1  -6   8  423.87    8.69
   1  -6  -7    8.27    3.06
  -1   6   7    7.80    2.10
  -1  -6   7   12.37    6.36
  -1  -6   7    5.11    1.68
   1  -6  -7    9.52    3.56
  -1  -6   7    8.45    2.01
   1  -6  -6   66.11    4.24
  -1  -6   6   59.45    5.55
  -1  -6   6   51.17    3.67
   1  -6  -6   54.77    6.51
  -1  -6   6   55.12    2.79
   1  -6  -5    7.01    3.72
  -1  -6   5   16.62    6.55
   1  -6  -5    7.33    3.11
  -1  -6   5   13.32    4.42
   1   6  -5    9.66    1.35
   1  -6  -4   16.20    8.29
  -1  -6   4   10.12    3.84
   1  -6  -4   14.66    5.13
  -1  -6   4   14.30    5.86
   1   6  -4   13.39    1.72
   1  -6  -3   56.86    4.96
  -1  -6   3   50.85    5.26
   1  -6  -3   49.13    6.80
  -1  -6   3   54.97    3.79
   1   6  -3   45.51    2.40
   1  -6  -2  289.04    8.37
  -1  -6   2  283.43   10.90
   1  -6  -2  270.91    7.25
  -1  -6   2  270.30    9.57
  -1   6   2  264.31    7.33
   1   6  -2  259.23    6.17
   1  -6  -1    5.04    4.27
  -1  -6   1    6.82    3.70
   1  -6  -1    9.35    3.23
  -1   6   1    4.18    2.54
  -1  -6   1    6.84    2.90
   1   6  -1    4.33    1.71
   1  -6   0   57.44    4.48
  -1  -6   0   59.41    5.55
   1  -6   0   61.80    6.15
  -1  -6   0   57.32    4.59
  -1   6   0   53.30    3.05
   1   6   0   56.73    3.43
   1  -6   1   51.20   16.15
  -1  -6  -1   49.19    5.16
   1  -6   1   43.31    3.13
  -1  -6  -1   54.92   13.64
  -1   6  -1   41.33    2.76
   1  -6   2   10.01   10.03
  -1  -6  -2   12.82    4.43
   1  -6   2    9.47    3.19
  -1  -6  -2   11.77    4.91
  -1   6  -2   10.38    1.61
   1  -6   3  188.93    7.71
  -1  -6  -3  176.06    8.16
   1  -6   3  173.16    4.14
  -1  -6  -3  193.47    6.64
  -1   6  -3  176.01    5.30
   1  -6   4  131.85    7.50
  -1  -6  -4  143.17    5.69
   1  -6   4  137.19    3.34
  -1  -6  -4  140.89    6.38
  -1   6  -4  134.19    3.16
  -1  -6  -5  375.68   10.00
  -1  -6  -5  408.35   10.42
   1  -6   5  394.07   11.66
  -1  -6  -5  426.43   14.91
  -1  -6  -6   24.17    7.61
  -1  -6  -6   26.40    6.23
   1  -6   6   30.53   11.32
  -1  -6  -6   27.12   11.23
  -1  -6  -7    7.47    2.18
  -1  -6  -7    4.84    2.54
   1  -6   7    7.72    7.18
  -1  -6  -7   10.52    3.78
  -1  -6  -8   37.21    3.35
  -1  -6  -8   47.35    8.47
   1  -6   8   41.66    6.11
  -1  -6  -8   40.67    4.76
  -1  -6  -9   14.70    2.10
  -1  -6  -9   16.17    5.69
   1  -6   9   19.33    6.46
  -1  -6  -9   18.06    7.37
  -1  -6 -10   11.74    4.40
   1  -6  10    9.25    4.08
  -1  -6 -10   10.64    4.24
   1  -6  11    3.82    2.78
  -1  -6 -11    3.31    4.58
   1  -6  12   69.52   12.14
  -1  -6 -12   69.69    7.12
   1  -6  13   77.95    5.57
  -1  -6 -13   85.16   10.41
  -1  -6 -14   85.88    7.86
  -1  -6 -15   -0.73    4.06
  -1  -6 -16   21.53   16.18
   1  -7 -16   65.79   20.93
   1  -7 -15    0.28    3.83
  -1  -7  14    3.31    5.38
   1  -7 -14   -0.73    4.35
  -1  -7  13   38.06    6.53
   1  -7 -13   43.17    9.00
  -1  -7  12   77.15    7.49
   1  -7 -12   80.65    9.36
   1  -7 -11   61.60    3.83
  -1  -7  11   58.20    6.56
   1  -7 -11   50.61    6.87
   1  -7 -10   22.63    6.44
  -1  -7  10   17.66    6.85
   1  -7 -10   10.89    5.31
   1  -7  -9   52.40    7.13
  -1  -7   9   48.93    6.96
   1  -7  -9   48.11    6.80
  -1  -7   9   51.15    3.69
   1  -7  -8  148.18    8.35
  -1  -7   8  164.54   10.41
  -1  -7   8  154.20    5.24
   1  -7  -8  162.77   11.12
  -1  -7   8  158.31    5.58
   1  -7  -7   53.93    4.24
  -1  -7   7   55.85    6.22
  -1  -7   7   58.78    2.93
   1  -7  -7   57.77    6.47
  -1  -7   7   55.05    3.51
   1  -7  -6  171.72    6.18
  -1  -7   6  194.05   13.22
  -1  -7   6  159.35    4.63
   1  -7  -6  172.00    7.01
  -1  -7   6  172.85    3.84
   1  -7  -5  663.97   20.40
  -1  -7   5  644.26   20.29
   1  -7  -5  624.08   15.22
  -1  -7   5  633.93   12.86
   1   7  -5  644.53   13.63
   1  -7  -4  165.71    6.48
  -1  -7   4  150.80   12.31
   1  -7  -4  153.30    5.46
  -1  -7   4  150.30    4.42
   1   7  -4  162.08    4.53
   1  -7  -3  195.55    8.26
  -1  -7   3  215.10    9.99
   1  -7  -3  197.78    7.10
  -1  -7   3  194.21    4.86
   1   7  -3  214.20    5.98
   1  -7  -2    3.65    3.90
  -1  -7   2    3.12    4.08
   1  -7  -2    6.72    4.72
  -1  -7   2    3.18    1.63
   1   7  -2    3.75    1.24
   1  -7  -1   58.47   15.77
  -1  -7   1   69.94    9.30
   1  -7  -1   70.25    7.01
  -1  -7   1   61.08    4.55
   1   7  -1   70.94    4.09
   1  -7   0    9.51    4.14
  -1  -7   0    6.37    7.19
   1  -7   0   11.62    2.54
  -1  -7   0   14.12    4.53
  -1   7   0    8.90    4.27
   1  -7   1  323.72   15.92
  -1  -7  -1  304.01   10.56
   1  -7   1  295.89    9.22
  -1  -7  -1  323.51    9.96
  -1   7  -1  305.35    8.29
   1  -7   2  553.48   16.14
  -1  -7  -2  551.01   15.13
   1  -7   2  528.66   13.92
  -1  -7  -2  534.75   14.62
  -1   7  -2  541.89   12.78
   1  -7   3  403.76   12.46
  -1  -7  -3  447.82   12.57
   1  -7   3  417.62    9.39
  -1  -7  -3  422.24   15.00
  -1   7  -3  407.72    8.49
  -1  -7  -4    2.24    2.16
   1  -7   4    0.20    2.99
   1  -7   4   -0.48    0.65
  -1  -7  -4   -0.53    3.69
  -1   7  -4   -0.06    0.67
  -1  -7  -5  177.47    6.64
   1  -7   5  178.29    8.14
  -1  -7  -5  174.20    7.48
   1  -7   6  164.64   10.55
  -1  -7  -6  157.23    6.71
  -1  -7  -6  166.59   10.24
   1  -7   7  139.94    7.83
  -1  -7  -7  120.92    5.47
  -1  -7  -7  120.36   21.66
  -1  -7  -8  114.96    5.29
   1  -7   8  135.91   18.63
  -1  -7  -8  118.53    8.22
  -1  -7  -9   88.67    4.34
   1  -7   9   74.59   11.28
  -1  -7  -9   89.69   14.93
  -1  -7 -10  276.80    6.18
   1  -7  10  298.24    9.69
  -1  -7 -10  287.90   10.57
   1  -7  11  174.24   10.06
  -1  -7 -11  173.88   11.67
   1  -7  12    4.56    4.39
  -1  -7 -12    3.96    4.29
   1  -7  13   28.78   15.44
  -1  -7 -13   35.93   18.37
  -1  -7 -14    4.59    6.79
  -1  -7 -15   48.07   14.68
  -1  -7 -16    3.12    2.33
   1  -8 -16   29.54   26.55
   1  -8 -15   28.21   20.17
  -1  -8  14   91.14    7.74
   1  -8 -14   91.26    8.37
  -1  -8  13   19.43   18.06
   1  -8 -13   25.90    5.43
  -1  -8  12   62.05    6.75
   1  -8 -12   59.16    7.07
   1  -8 -11   12.82    6.83
  -1  -8  11   15.39    6.16
   1  -8 -11   17.57    6.94
   1  -8 -10   74.47    7.12
  -1  -8  10   72.26    8.93
   1  -8 -10   82.84   11.72
   1  -8  -9    2.26    2.24
  -1  -8   9    4.26    3.98
   1  -8  -9    2.01    2.34
   1  -8  -8   25.12    7.89
  -1  -8   8   28.69   10.07
   1  -8  -8   18.43   13.83
  -1  -8   8   17.48    4.45
   1  -8  -7    8.11    3.23
  -1  -8   7    6.47    6.45
   1  -8  -7    5.72    4.29
  -1  -8   7    6.88    2.33
   1  -8  -6   36.65    4.77
  -1  -8   6   24.00    5.04
   1  -8  -6   25.63    4.53
  -1  -8   6   29.98    4.81
   1   8  -6   32.61    4.76
   1  -8  -5   21.43    8.69
  -1  -8   5   23.94    6.53
   1  -8  -5   24.69    4.82
  -1  -8   5   17.33    4.93
   1   8  -5   16.30    5.44
   1  -8  -4   47.38    5.50
  -1  -8   4   47.00    5.54
   1  -8  -4   48.77    4.92
  -1  -8   4   46.92    7.38
   1   8  -4   44.86    2.90
   1  -8  -3  501.29   15.41
  -1  -8   3  487.30   14.18
   1  -8  -3  488.77   12.05
  -1  -8   3  461.48   12.07
   1   8  -3  480.33   10.52
   1  -8  -2    9.79    4.93
  -1  -8   2    9.93    6.54
   1  -8  -2   11.39    5.47
  -1  -8   2    9.95    6.13
   1  -8  -1    9.63    4.43
  -1  -8   1   22.84    5.55
   1  -8  -1   13.62    3.67
  -1  -8   1   19.57    6.27
   1  -8   0   17.37    6.41
  -1  -8   0   20.00    5.72
   1  -8   0   19.86    9.37
  -1  -8   0   17.74    3.83
   1  -8   1   10.54    7.28
   1  -8   1   11.03    4.89
  -1  -8  -1   12.71    6.47
  -1   8  -1    9.74    4.09
  -1  -8  -2   88.88    6.12
   1  -8   2   90.09    7.46
   1  -8   2   76.11    8.01
  -1  -8  -2   83.13    6.14
  -1   8  -2   81.65    3.09
   1  -8   3  314.84   11.85
  -1  -8  -3  330.21   10.99
   1  -8   3  298.55    6.85
  -1  -8  -3  356.10   17.59
  -1   8  -3  304.04    7.10
  -1  -8  -4   32.63   13.09
   1  -8   4   33.84   15.29
   1  -8   4   28.78    2.32
  -1  -8  -4   29.63    4.82
  -1   8  -4   26.65    5.26
   1  -8   5   79.50   15.63
  -1  -8  -5   65.09    7.67
   1  -8   5   64.47    1.38
   1  -8   5   68.66    1.56
  -1  -8  -5   69.07    6.51
  -1  -8  -6    1.93    3.31
   1  -8   6    6.87    3.42
  -1  -8  -6    3.68    4.17
  -1  -8  -7   27.67    9.05
   1  -8   7   27.45    6.05
  -1  -8  -7   23.78    5.89
  -1  -8  -8   54.14    4.59
   1  -8   8   67.62   21.70
  -1  -8  -8   51.38   17.24
   1  -8   9   10.02    4.82
  -1  -8  -9    6.21    3.54
  -1  -8  -9    9.28    6.91
  -1  -8 -10  176.08    6.83
   1  -8  10  178.81   12.03
  -1  -8 -10  187.33    9.86
   1  -8  11   61.81    6.93
  -1  -8 -11   52.34   23.20
   1  -8  12    4.43    5.11
  -1  -8 -12   22.57    6.81
   1  -8  13   39.48    6.53
  -1  -8 -13   33.60   14.95
  -1  -8 -14   -2.46    4.67
  -1  -8 -15   27.96    6.86
   1  -9 -15    6.30    8.19
   1  -9 -14   28.23   14.70
  -1  -9  13  110.51   13.47
   1  -9 -13  131.58    9.01
  -1  -9  12    3.44    2.45
   1  -9 -12   13.00    5.09
  -1  -9  11   22.37    7.83
   1  -9 -11   30.82    7.29
   1  -9 -10    7.89    4.24
  -1  -9  10   -1.95    4.33
   1  -9 -10    9.52    5.87
   1  -9  -9  473.26   11.59
  -1  -9   9  494.73   14.79
   1  -9  -9  465.27   13.46
   1  -9  -8   94.89   10.90
  -1  -9   8   93.60    8.02
   1  -9  -8   91.93    6.79
   1  -9  -7  199.81   11.65
  -1  -9   7  206.90   11.06
   1  -9  -7  197.98   13.06
  -1  -9   7  180.81    6.14
   1  -9  -6   26.67   11.78
  -1  -9   6   31.74   15.51
   1  -9  -6   27.86   13.33
  -1  -9   6   24.36    4.09
  -1  -9   5   43.43   14.51
   1  -9  -5   56.82    8.75
   1  -9  -5   49.71    5.24
  -1  -9   5   45.98    5.66
   1   9  -5   42.74    5.56
   1  -9  -4   27.70    9.01
  -1  -9   4   32.53    8.91
   1  -9  -4   38.34    5.34
  -1  -9   4   32.98    3.90
   1   9  -4   21.90    6.08
   1  -9  -3   37.66    7.86
  -1  -9   3   37.17    6.77
   1  -9  -3   43.53    6.04
  -1  -9   3   43.98    4.21
   1  -9  -2   36.24   12.71
  -1  -9   2   32.85    6.72
   1  -9  -2   30.67    3.47
  -1  -9   2   29.28    4.39
   1  -9  -1  192.21    9.27
  -1  -9   1  225.92   12.41
   1  -9  -1  209.33    7.01
  -1  -9   1  186.52    6.71
   1  -9   0  122.77    8.05
  -1  -9   0  126.10   12.12
   1  -9   0  127.55   13.67
  -1  -9   0  116.14    5.50
  -1  -9  -1  291.79   12.25
   1  -9   1  267.75   11.79
   1  -9   1  256.38    7.01
  -1  -9  -1  282.49   13.37
  -1  -9  -2   80.26   16.21
   1  -9   2   73.80   11.19
   1  -9   2   76.01    3.77
  -1  -9  -2   77.82    6.26
  -1   9  -2   65.27    7.16
  -1  -9  -3   24.87   17.80
   1  -9   3   33.17    9.03
   1  -9   3   27.63    4.76
  -1  -9  -3   38.85    8.40
  -1   9  -3   30.35    6.95
  -1  -9  -4  400.35   14.25
   1  -9   4  407.50   15.67
   1  -9   4  385.11   10.45
  -1  -9  -4  371.21   15.08
   1  -9   5   17.00    7.18
  -1  -9  -5   13.48    8.65
   1  -9   5   10.14    2.77
  -1  -9  -5   25.70    5.49
  -1  -9  -6    1.76    3.41
   1  -9   6    5.56    6.29
  -1  -9  -6    1.77    2.48
   1  -9   7  258.78   13.63
  -1  -9  -7  261.75   16.89
  -1  -9  -7  260.45   10.00
  -1  -9  -8   43.16   14.58
   1  -9   8   59.50    8.28
  -1  -9  -8   50.76   11.55
  -1  -9  -9  181.55    7.80
   1  -9   9  184.78   13.08
  -1  -9  -9  177.54   13.57
   1  -9  10    2.53    3.78
  -1  -9 -10    6.37    4.63
   1  -9  11    1.13    6.51
  -1  -9 -11    0.12    4.58
   1  -9  12   72.33   17.49
  -1  -9 -12   67.10   25.37
   1  -9  13   21.73    9.25
  -1  -9 -13   17.57   11.84
  -1  -9 -14    8.31    4.90
  -1 -10  14   14.63    8.47
   1 -10 -14    4.19    4.35
  -1 -10  13   26.30   19.21
   1 -10 -13   22.98   16.78
  -1 -10  12   24.36   14.57
   1 -10 -12   47.84   11.58
  -1 -10  11   10.49    7.42
   1 -10 -11    7.66    3.09
   1 -10 -10    4.31    2.73
  -1 -10  10   -0.41    4.39
   1 -10 -10    2.89    4.54
   1 -10  -9   25.59   11.21
  -1 -10   9   28.77   10.88
   1 -10  -9   26.90   12.27
   1 -10  -8   25.71    6.31
  -1 -10   8    9.96    8.13
   1 -10  -8    3.43    2.05
  -1 -10   7   42.56   18.89
   1 -10  -7   42.63    5.07
   1 -10  -7   43.74    5.41
   1 -10  -6    2.69    1.97
  -1 -10   6    1.29    2.54
   1 -10  -6    2.17    4.02
   1 -10  -5    8.13    4.29
  -1 -10   5   -0.97    4.90
   1 -10  -5    1.46    3.67
  -1 -10   5    0.29    1.59
   1 -10  -4    6.87    7.68
  -1 -10   4    5.68    7.08
   1 -10  -4   13.92    5.83
  -1 -10   4   10.19    5.36
   1 -10  -3   -2.83    4.64
  -1 -10   3    3.91    4.52
   1 -10  -3    3.58    3.32
  -1 -10   3    0.84    2.83
   1 -10  -2   80.59    7.50
  -1 -10   2   92.89   10.47
   1 -10  -2   83.52    5.32
  -1 -10   2   85.00    8.78
  -1 -10   1   10.28    8.94
   1 -10  -1   14.51    5.21
   1 -10  -1   14.89    3.46
  -1 -10   1   12.81    5.18
   1 -10   0   29.32    6.57
  -1 -10   0   29.10    9.95
   1 -10   0   21.49    2.93
  -1 -10   0   25.79    4.38
   1 -10   1   29.39   11.43
  -1 -10  -1   26.39   13.11
   1 -10   1   26.10    4.73
  -1 -10  -1   30.17    9.91
   1 -10   2  256.23   25.80
  -1 -10  -2  246.87   12.75
   1 -10   2  240.62    8.71
  -1 -10  -2  238.95   10.09
  -1 -10  -3   46.86   21.11
   1 -10   3   29.37    8.17
  -1 -10  -3   31.72   13.91
   1 -10   3   32.43    7.63
   1 -10   4  142.06   23.31
  -1 -10  -4  164.39    8.37
   1 -10   4  139.52    3.93
  -1 -10  -4  147.66    9.39
   1 -10   5    2.27    6.11
  -1 -10  -5    1.36    2.24
  -1 -10  -5    3.92    1.90
   1 -10   6   40.26   15.24
  -1 -10  -6   43.23   15.29
  -1 -10  -6   40.95   19.94
  -1 -10  -7  116.80    7.37
   1 -10   7  119.11   11.06
  -1 -10  -7   95.35   24.05
  -1 -10  -8  121.06    7.61
   1 -10   8  121.70   11.27
  -1 -10  -8  103.42    8.37
  -1 -10  -9   18.22    4.79
   1 -10   9   13.39    6.68
   1 -10  10   20.13    8.37
  -1 -10 -10   35.99   15.54
   1 -10  11   13.60    6.36
  -1 -10 -11    9.43    6.13
   1 -10  12   38.84   10.11
  -1 -10 -12   16.78   15.21
   1 -10  13    4.98    2.33
  -1 -10 -13    6.10    7.38
  -1 -11  12    4.38    3.91
   1 -11 -12    0.68    2.14
  -1 -11  11    1.65    3.96
   1 -11 -11    3.06    4.69
   1 -11 -10  105.41    7.18
  -1 -11  10   83.51   18.66
   1 -11 -10   87.31   17.18
   1 -11  -9  129.44    8.18
  -1 -11   9  136.67    9.83
   1 -11  -9  164.41   10.48
   1 -11  -8  202.71    8.67
  -1 -11   8  212.12   16.04
   1 -11  -8  206.58    9.51
   1 -11  -7    7.00    3.95
  -1 -11   7    8.51    2.76
   1 -11  -7    2.50    4.33
   1 -11  -6  122.98    8.30
  -1 -11   6   89.97   19.77
   1 -11  -6  118.77    8.35
  -1 -11   5  146.34   19.32
   1 -11  -5  164.04    9.45
   1 -11  -5  146.88    9.64
   1 -11  -4  301.99   12.04
  -1 -11   4  299.88   16.05
  -1 -11   4  277.68    8.61
   1 -11  -4  302.20   11.09
  -1 -11   3    2.32    5.44
   1 -11  -3   -0.97    4.60
  -1 -11   3   -0.65    1.98
   1 -11  -3    0.93    2.76
  -1 -11   2   89.09    8.88
   1 -11  -2   93.02    7.72
  -1 -11   2   78.53    5.00
   1 -11  -2   99.12    5.75
   1 -11  -1  121.30   13.75
  -1 -11   1  119.29   12.74
  -1 -11   1  114.19   14.37
   1 -11  -1  124.50    5.85
   1 -11   0  278.50   16.89
  -1 -11   0  264.03   13.55
   1 -11   0  247.24    7.64
  -1 -11   0  242.12    7.89
  -1 -11  -1    1.12    3.90
   1 -11   1   10.40    7.79
   1 -11   1    5.02    4.72
  -1 -11  -1    3.93    2.99
   1 -11   2  221.04   20.64
  -1 -11  -2  213.62    9.96
   1 -11   2  215.17    8.32
  -1 -11  -2  217.64    8.27
   1 -11   3   14.33    5.54
  -1 -11  -3   15.51    4.64
  -1 -11  -3   12.25    7.85
  -1 -11  -4  369.90   12.27
   1 -11   4  337.17   12.97
  -1 -11  -4  341.09   11.48
  -1 -11  -5   36.18   16.00
   1 -11   5   32.13   17.85
  -1 -11  -5   33.43    5.93
   1 -11   6    4.09    3.20
  -1 -11  -6   12.70    5.16
  -1 -11  -6    3.02    2.98
  -1 -11  -7    4.32    5.74
   1 -11   7    8.22    7.85
  -1 -11  -7    3.13    3.69
  -1 -11  -8   57.93    7.13
   1 -11   8   72.20    7.90
  -1 -11  -8   73.84    8.31
  -1 -11  -9    3.38    3.03
   1 -11   9   -1.22    5.26
  -1 -11  -9   -1.35    4.51
   1 -11  10    8.24    4.02
  -1 -11 -10    4.97    4.67
   1 -11  11    2.02    3.70
  -1 -11 -11    8.94    4.80
   1 -11  12   20.05   22.31
  -1 -11 -12   21.43   17.25
  -1 -12  11    6.00    6.81
   1 -12 -11   16.16   11.00
  -1 -12  10   19.16    5.35
   1 -12 -10   14.83    6.09
   1 -12  -9    8.02    4.82
  -1 -12   9    6.32    5.50
   1 -12  -9    1.33    4.55
   1 -12  -8   10.91    4.93
  -1 -12   8    7.14    7.70
   1 -12  -8   12.38    6.38
   1 -12  -7   26.17   16.77
  -1 -12   7   25.05   15.05
   1 -12  -7   47.53    6.25
   1 -12  -6  138.48    9.06
  -1 -12   6  117.40    8.72
   1 -12  -6  110.28    9.90
   1 -12  -5    2.62    2.94
  -1 -12   5    2.90    5.94
   1 -12  -5    4.04    5.88
   1 -12  -4    3.11    5.92
  -1 -12   4   -1.29    4.17
   1 -12  -4    4.26    3.35
  -1 -12   3    8.77    6.54
   1 -12  -3   22.03    9.63
  -1 -12   3   27.64    6.53
   1 -12  -3   16.24    6.43
   1 -12  -2   10.73    5.10
  -1 -12   2    2.33    4.83
   1 -12  -2    8.93    3.99
  -1 -12   2    8.27    3.72
   1 -12  -1   14.39    5.62
  -1 -12   1    2.95    3.72
   1 -12  -1   -2.27    2.36
  -1 -12   1    0.44    2.39
  -1 -12   0    1.84    5.36
   1 -12   0    3.48    4.45
  -1 -12   0    3.36    2.37
   1 -12   0    3.33    2.58
   1 -12   1   16.79    7.72
  -1 -12  -1   16.51    5.89
   1 -12   1    9.03    6.81
  -1 -12  -1   12.93    6.29
  -1 -12  -2    6.99    4.20
   1 -12   2    7.94    5.89
  -1 -12  -2    2.27    3.70
   1 -12   3    8.13    5.60
  -1 -12  -3    4.16    5.46
  -1 -12  -3    1.72    3.18
   1 -12   4    1.16    4.91
  -1 -12  -4    2.25    2.65
  -1 -12  -4   -0.36    2.50
  -1 -12  -5    1.51    2.63
   1 -12   5    1.16    2.73
  -1 -12  -5    3.13    4.55
  -1 -12  -6    1.72    2.69
   1 -12   6   -1.41    5.59
  -1 -12  -6    2.60    4.04
   1 -12   7   42.39   15.47
  -1 -12  -7   62.34    7.06
  -1 -12  -7   53.13    6.66
  -1 -12  -8    6.74    3.70
   1 -12   8    4.27    8.61
  -1 -12  -8   15.51    6.72
   1 -12   9   12.40    6.14
  -1 -12  -9   17.39   10.06
   1 -12  10    3.78    5.20
  -1 -12 -10   10.11    6.90
   1 -13  -9   13.12    8.37
  -1 -13   9    4.95    5.97
   1 -13  -9    6.25    4.44
   1 -13  -8   15.38    5.82
  -1 -13   8   12.85   10.51
   1 -13  -8    7.73    7.40
   1 -13  -7   23.64   10.98
  -1 -13   7   25.14    8.52
   1 -13  -7   22.54    6.22
  -1 -13   6   67.24   13.82
   1 -13  -6   85.61    7.81
   1 -13  -6   74.96    6.69
  -1 -13   5   19.94   11.30
   1 -13  -5   11.72    9.28
   1 -13  -5    6.60    3.05
   1 -13  -4   81.37    8.07
  -1 -13   4   70.99    9.59
   1 -13  -4   69.25   12.54
  -1 -13   3   76.96    9.68
   1 -13  -3   80.24   19.86
   1 -13  -3   62.44    5.61
  -1 -13   2   91.67   18.27
   1 -13  -2   91.86    8.99
   1 -13  -2   90.91    5.59
  -1 -13   1    4.74    7.91
   1 -13  -1    5.42    5.43
  -1 -13   1    1.75    2.17
   1 -13  -1    0.87    2.48
   1 -13   0   85.06   22.24
  -1 -13   0  106.76   10.59
  -1 -13   0   97.24    6.17
  -1 -13  -1   24.69   13.62
   1 -13   1   23.41   20.83
  -1 -13  -1   29.68    6.67
  -1 -13  -2    7.39    5.17
   1 -13   2    3.89    4.35
  -1 -13  -2    6.33    5.03
   1 -13   3    0.84    5.83
  -1 -13  -3    0.45    5.55
  -1 -13  -3    3.26    2.85
  -1 -13  -4   99.97    9.04
   1 -13   4  105.02    9.88
  -1 -13  -4   76.46    6.50
  -1 -13  -5    3.47    4.12
   1 -13   5    9.36    7.10
  -1 -13  -5    0.37    3.86
   1 -13   6   14.17    9.83
  -1 -13  -6   27.30   10.92
  -1 -13  -6   26.70    6.01
   1 -13   7    2.16    4.37
  -1 -13  -7   14.30    3.89
  -1 -13  -7   16.94   12.82
  -1 -13  -8   16.58    5.55
   1 -13   8   16.61    5.72
  -1 -13  -8    5.54    4.58
   1 -14  -6   63.08   12.59
  -1 -14   6   48.29   21.54
   1 -14  -6   53.02    6.54
  -1 -14   5    5.01    6.10
   1 -14  -5    6.21    4.63
   1 -14  -5    1.96    3.63
   1 -14  -4    1.64    3.98
  -1 -14   4   19.39    8.38
   1 -14  -4    4.45    3.88
   1 -14  -3    7.56    6.39
  -1 -14   3    3.25    5.50
   1 -14  -3    2.72    1.94
   1 -14  -2    2.36    5.48
  -1 -14   2    3.39    5.49
  -1 -14   1    6.97    7.01
   1 -14  -1    4.55    7.11
   1 -14   0    2.11    5.30
  -1 -14   0    5.88    7.22
  -1 -14  -1    2.01    5.28
   1 -14   1    6.42    5.95
  -1 -14  -1    1.97    2.54
  -1 -14  -2    6.60    9.41
   1 -14   2    4.73    5.16
  -1 -14  -2    3.20    2.80
  -1 -14  -3    2.38    5.40
   1 -14   3    6.93    5.70
  -1 -14  -3    4.87    3.54
   1 -14   4   13.72   10.35
  -1 -14  -4   11.52    9.67
  -1 -14  -4   27.77    5.99
   1 -14   5    1.97    6.13
  -1 -14  -5    0.81    5.30
  -1 -14  -5    5.90    6.54
   2   0 -19    2.31    3.72
   2   0 -18  126.88    7.02
   2   0 -17    2.86    1.66
   2   0 -16   26.23    9.96
   2   0 -15    0.72    2.80
   2   0 -14   66.10    6.80
  -2   0  13    0.21    0.48
   2   0 -13    2.53    1.93
  -2   0  12    7.17    2.37
   2   0 -12   12.97    5.05
  -2   0  11    1.20    1.12
  -2   0  11    0.28    0.88
   2   0 -11   -1.27    2.63
  -2   0  10   70.54    3.12
  -2   0  10   71.20    5.82
   2   0 -10   77.50    4.86
   2   0  -9    0.37    0.82
  -2   0   9    1.59    1.55
   2   0  -9   -1.62    2.42
   2   0  -8  173.27    3.60
  -2   0   8  174.78    3.56
   2   0  -8  193.99    5.74
  -2   0   8  171.90    6.78
   2   0  -7   -0.34    1.26
  -2   0   7   -0.49    1.06
   2   0  -7    2.08    2.47
  -2   0   7    1.30    1.31
   2   0  -6  656.22   10.22
  -2   0   6  636.63    8.74
   2   0  -6  632.97   10.31
  -2   0   6  667.50   10.19
   2   0  -5   -0.54    1.49
  -2   0   5    2.26    1.78
  -2   0   5    3.69    2.67
   2   0  -5    1.97    1.78
  -2   0   4 1537.99   21.01
  -2   0   4 1505.41   21.08
   2   0  -3    7.31    2.53
  -2   0   3    4.19    3.06
   2   0  -3    4.81    3.05
  -2   0   3    3.85    2.67
  -2   0   2 2967.76   38.68
   2   0  -2 2914.60   38.08
  -2   0   2 2928.45   38.10
   2   0  -2 2942.83   38.39
   2   0  -1   -3.57    2.02
  -2   0   1   -1.33    1.80
  -2   0   1    1.00    1.76
   2   0  -1    1.37    1.46
   2   0   0 2599.10   34.02
  -2   0   0 2518.25   33.01
  -2   0   0 2580.46   33.79
   2   0   0 2535.41   33.18
   2   0   1    4.14    2.27
  -2   0  -1    2.51    2.69
  -2   0  -1    0.86    1.88
   2   0   1   -0.37    1.68
   2   0   2  838.89   13.24
  -2   0  -2  859.62   12.24
  -2   0  -2  795.97   12.13
   2   0   2  815.82   12.22
   2   0   3    0.44    0.71
  -2   0  -3    3.21    2.04
  -2   0  -3   -2.26    2.11
   2   0   3   -1.13    2.00
  -2   0  -4 1899.64   25.38
  -2   0  -4 1876.40   26.50
   2   0   5   -0.28    0.95
  -2   0  -5    0.87    0.76
  -2   0  -5    0.09    2.21
   2   0   5    1.61    0.86
   2   0   6  597.26    9.40
  -2   0  -6  546.95    8.31
  -2   0  -6  572.21   11.11
   2   0   6  558.55   10.51
   2   0   7    0.43    1.07
  -2   0  -7    0.13    0.52
  -2   0  -7    0.28    2.31
   2   0   7    0.40    1.67
   2   0   8  142.43    3.68
  -2   0  -8  151.15    5.65
   2   0   9    0.03    0.13
   2   0   9    0.76    0.19
  -2   0  -9   -2.75    2.29
  -2   0 -10   22.02    3.04
  -2   0 -11    2.14    3.82
  -2   0 -12    4.16    3.86
  -2   0 -13    2.89    2.60
  -2   0 -14   15.54    9.05
  -2   0 -15    5.06    2.78
  -2   0 -16  230.89   10.66
  -2   0 -17    1.87    2.67
   2  -1 -19   13.82   12.38
   2   1 -18    2.60    2.05
   2  -1 -18    1.13    4.37
   2   1 -17  159.76   14.15
   2  -1 -17  144.35    7.37
   2   1 -16    6.55    3.01
   2  -1 -16    3.29    3.51
   2   1 -15    7.66    4.49
   2  -1 -15   12.72    6.02
   2   1 -14   80.29    5.04
   2  -1 -14   89.19    6.50
  -2  -1  13  276.47    8.33
   2  -1 -13  276.35   10.81
   2   1 -13  271.41   10.17
  -2  -1  12   81.52    3.69
  -2  -1  12   76.77    4.63
   2   1 -12   79.05    4.63
   2  -1 -12   76.10   14.08
  -2  -1  11   10.75    1.85
  -2   1  11    6.10    1.97
  -2   1  11    5.54    2.14
  -2  -1  11    6.94    2.25
   2   1 -11   11.19    5.19
   2  -1 -11    4.40    4.16
   2  -1 -10  198.18    5.30
  -2  -1  10  190.48    4.34
  -2   1  10  186.13    2.88
  -2  -1  10  202.51    5.74
   2  -1 -10  203.01    7.34
   2  -1  -9   76.89    4.35
  -2  -1   9   76.76    3.08
  -2   1   9   75.85    3.53
  -2  -1   9   70.54    4.34
   2  -1  -9   68.66    8.50
   2   1  -9   70.61    3.87
   2   1  -8   41.83    5.89
   2  -1  -8   38.64    2.17
  -2  -1   8   43.36    2.71
  -2   1   8   42.29    1.82
   2  -1  -8   46.21    4.33
   2   1  -8   44.90    3.41
  -2  -1   8   34.46    2.48
   2   1  -7   10.06    4.67
   2  -1  -7   10.33    2.90
  -2  -1   7    7.23    1.71
  -2   1   7    7.59    1.48
   2   1  -7   12.06    4.82
  -2  -1   7    7.65    1.84
   2  -1  -7    9.44    5.07
  -2   1   7    8.04    2.93
   2   1  -6   28.51    2.82
  -2  -1   6   26.93    2.33
   2  -1  -6   25.92    2.17
  -2   1   6   24.33    2.05
   2   1  -6   22.04    2.60
  -2  -1   6   24.96    2.00
   2  -1  -6   31.64    6.91
  -2   1   6   24.16    2.37
   2   1  -5   76.68    8.36
  -2  -1   5   73.33    3.00
   2  -1  -5   74.72    2.56
  -2   1   5   71.31    2.54
   2   1  -5   73.82    3.11
   2  -1  -5   79.31    8.54
  -2  -1   5   68.20    2.74
  -2   1   5   72.79    3.45
   2   1  -4 2767.60   36.77
  -2  -1   4 2848.37   37.72
  -2   1   4 2858.10   37.52
   2  -1  -4 2879.01   37.81
   2   1  -4 2921.29   38.98
  -2  -1   4 2818.52   37.26
  -2   1   4 2966.32   39.55
   2   1  -3  326.84    6.75
  -2  -1   3  323.83    6.32
   2  -1  -3  337.24    6.42
  -2   1   3  320.71    6.71
  -2  -1   3  313.55    5.90
   2  -1  -3  320.61    8.06
  -2   1   3  326.51    6.41
  -2  -1   3  325.76    6.60
   2   1  -2   70.55    4.16
  -2  -1   2   60.27    3.31
  -2   1   2   65.24    3.00
   2  -1  -2   73.09    4.00
  -2   1   2   67.84    3.21
   2  -1  -2   62.20    2.45
  -2  -1   2   68.13    3.38
   2   1  -2   69.46    2.88
  -2  -1   1    5.33    1.62
   2   1  -1    5.87    4.44
   2  -1  -1   10.26    2.53
  -2   1   1    6.26    2.47
  -2   1   1    7.95    3.23
   2  -1  -1    3.74    3.09
  -2  -1   1    4.00    2.08
   2   1  -1    6.83    1.60
   2   1   0  192.52    4.95
  -2  -1   0  185.06    4.55
   2  -1   0  188.93    5.01
  -2   1   0  181.45    4.69
  -2   1   0  173.83    3.38
  -2  -1   0  177.63    4.76
   2   1   0  188.73    4.51
  -2   1   0  181.21    4.31
  -2  -1  -1  514.26    8.75
   2  -1   1  506.72    8.86
  -2  -1  -1  542.36    9.43
   2   1   1  530.96   11.43
  -2   1  -1  528.59    7.95
   2  -1   1  494.08    8.05
   2   1   2 1437.33   19.67
  -2  -1  -2 1466.72   19.93
  -2   1  -2 1406.89   20.67
   2  -1   2 1439.52   21.45
   2   1   2 1449.48   21.93
  -2  -1  -2 1458.02   21.05
  -2   1  -2 1522.52   20.35
   2  -1   2 1483.95   20.16
   2   1   3  206.65    4.19
  -2  -1  -3  194.74    3.97
   2  -1   3  204.99    8.60
  -2   1  -3  197.69    4.63
  -2   1  -3  196.10    4.49
  -2  -1  -3  198.83    5.27
   2  -1   3  192.81    4.08
   2   1   3  197.80    5.15
   2   1   4    1.30    0.90
  -2  -1  -4    1.21    0.92
   2  -1   4    0.37    0.83
  -2   1  -4    1.45    1.23
  -2   1  -4    1.09    1.35
  -2  -1  -4    1.61    2.90
   2   1   4    1.37    2.06
   2  -1   4    2.01    2.02
   2   1   5   26.20    3.65
  -2  -1  -5   22.20    2.02
   2  -1   5   21.09    2.97
  -2   1  -5   24.82    6.58
  -2   1  -5   23.17    5.09
  -2  -1  -5   23.56   10.61
   2   1   5   19.17    3.05
   2  -1   5   19.87    5.38
   2   1   6   79.09    2.43
   2  -1   6   81.14    4.32
  -2  -1  -6   72.43    1.80
  -2   1  -6   76.54    3.88
  -2   1  -6   75.81    5.63
  -2  -1  -6   79.53    4.66
   2  -1   6   73.49    3.00
   2   1   6   77.08    3.95
   2  -1   7  220.79    6.10
  -2   1  -7  211.30    5.52
  -2   1  -7  229.37    5.85
  -2  -1  -7  210.57    6.30
   2  -1   7  206.99    5.50
   2  -1   8    0.24    1.13
  -2   1  -8    0.87    1.07
  -2   1  -8   -1.18    1.87
  -2  -1  -8    2.82    2.13
   2  -1   8    1.91    1.84
   2  -1   9   29.58    2.09
   2  -1   9   33.52    3.07
  -2  -1  -9   35.44   10.26
  -2   1  -9   35.82    5.36
   2  -1  10   23.05    3.16
   2  -1  10   21.97    2.48
  -2  -1 -10   24.46   10.23
  -2   1 -10   26.35    6.12
   2  -1  11  310.09    8.13
   2  -1  11  312.11    8.25
  -2   1 -11  336.22   13.88
  -2  -1 -11  312.64   10.89
  -2   1 -12    5.02    2.53
  -2  -1 -12   -1.82    2.93
  -2   1 -13   -0.06    2.25
  -2  -1 -13    2.62    2.97
  -2  -1 -14   15.75    8.33
  -2   1 -14   13.83    4.16
  -2   1 -15  144.48    6.02
  -2  -1 -15  136.86    7.49
  -2  -1 -16   27.14    6.55
  -2  -1 -17   72.25    9.71
   2  -2 -19    2.68    4.10
   2  -2 -18   27.32   14.11
   2   2 -17    0.69    1.76
   2  -2 -17    3.21    3.67
   2   2 -16   -0.99    2.35
   2  -2 -16    2.84    3.69
   2   2 -15    2.74    2.41
   2  -2 -15    6.26    4.78
   2   2 -14  361.21    8.63
   2  -2 -14  370.22   10.64
  -2  -2  13  113.22    5.54
   2   2 -13  127.17    6.03
   2  -2 -13  118.80   18.85
  -2  -2  12    5.15    1.94
  -2  -2  12    5.18    2.35
   2   2 -12    3.62    1.95
   2  -2 -12    7.46    2.59
   2  -2 -11  294.75    5.11
  -2  -2  11  300.78    7.41
  -2  -2  11  277.77    7.22
  -2   2  11  287.23    5.03
   2   2 -11  310.19    8.33
   2  -2 -11  290.34    9.30
   2  -2 -10 1143.12   20.02
  -2  -2  10 1148.58   21.82
  -2   2  10 1123.89   19.86
  -2  -2  10 1112.52   22.96
   2   2 -10 1181.60   22.90
   2  -2 -10 1126.52   26.49
  -2  -2   9   16.53    5.06
   2  -2  -9   18.21    3.49
  -2   2   9   16.28    3.36
  -2  -2   9   18.97    2.67
   2   2  -9   17.09    2.60
   2  -2  -9   15.23    5.32
  -2  -2   9   17.40    2.12
  -2  -2   8   45.65    2.74
   2  -2  -8   45.61    2.03
  -2   2   8   45.25    4.02
  -2  -2   8   45.21    3.58
   2   2  -8   46.55    3.17
  -2  -2   8   45.38    2.71
   2  -2  -8   43.84    4.75
  -2  -2   7   82.10    3.26
   2  -2  -7   86.91    2.77
  -2   2   7   91.54    2.91
   2   2  -7  101.46    3.98
   2  -2  -7   86.08    4.16
  -2  -2   7   91.74    3.44
   2   2  -6  159.50    4.81
  -2  -2   6  158.32    4.62
   2  -2  -6  166.41    5.46
  -2   2   6  164.39    4.02
   2   2  -6  173.32    6.02
  -2  -2   6  164.24    4.25
   2  -2  -6  158.48    5.51
  -2   2   6  164.45    5.89
   2   2  -5   39.52    3.63
  -2  -2   5   37.18    2.40
   2  -2  -5   39.22    3.83
  -2   2   5   35.85    2.49
   2   2  -5   34.94    4.89
  -2  -2   5   36.68    3.18
   2  -2  -5   39.91    3.73
  -2   2   5   38.94    8.59
   2   2  -4   15.27    5.65
  -2  -2   4   14.71    2.36
   2  -2  -4   12.64    6.81
  -2   2   4   13.28    5.34
  -2  -2   4   13.87    5.88
   2  -2  -4   13.71    7.94
  -2   2   4   10.71    6.25
  -2  -2   4   11.76    4.36
   2   2  -3  347.10   13.40
  -2  -2   3  378.13    9.33
   2  -2  -3  379.17    7.35
   2  -2  -3  363.24    7.13
  -2   2   3  375.66    7.00
  -2  -2   3  381.04    7.36
   2   2  -2  322.75    8.02
  -2  -2   2  328.28    6.76
  -2   2   2  317.07    6.59
   2  -2  -2  313.96    8.66
   2  -2  -2  320.67    7.01
  -2   2   2  330.38    6.41
  -2  -2   2  312.03    6.29
   2   2  -2  302.73    6.10
   2   2  -1   54.56    4.23
  -2  -2   1   46.90    3.39
  -2   2   1   47.33    3.40
   2  -2  -1   56.71    4.20
   2  -2  -1   50.56    2.77
  -2   2   1   48.19    3.61
   2   2  -1   47.09    2.49
  -2  -2   1   51.58    3.37
   2   2   0  210.51    5.66
  -2  -2   0  200.58    8.22
   2  -2   0  203.13    5.84
  -2   2   0  217.44    5.56
   2  -2   0  207.84    4.62
  -2   2   0  199.36    4.05
  -2  -2   0  201.93    5.43
   2   2   0  218.22    5.21
  -2  -2  -1 1406.81   19.75
  -2   2  -1 1413.01   20.30
  -2   2  -1 1444.75   19.02
  -2   2  -1 1459.54   19.23
   2   2   2  379.05    6.66
   2  -2   2  374.26    9.12
  -2   2  -2  363.00    7.21
  -2  -2  -2  392.04    8.82
  -2   2  -2  364.75    5.37
   2   2   2  380.22    9.73
   2   2   3   56.48    4.23
  -2  -2  -3   55.26    2.35
   2  -2   3   53.39    3.76
  -2   2  -3   46.81    2.96
  -2  -2  -3   52.73    4.05
  -2   2  -3   53.80    1.99
   2   2   3   57.87    3.08
   2  -2   3   51.03    1.96
   2   2   4  208.54    4.38
  -2  -2  -4  216.40    4.31
   2  -2   4  209.57    5.29
  -2   2  -4  208.77    4.79
  -2   2  -4  204.68    3.81
  -2  -2  -4  206.93    6.17
   2   2   4  200.98    5.70
   2  -2   4  195.53    3.45
   2   2   5  181.68    5.41
  -2  -2  -5  181.75    4.77
   2  -2   5  185.80    6.75
  -2   2  -5  178.29    4.69
  -2   2  -5  188.05    4.07
  -2  -2  -5  198.00   10.77
   2  -2   5  186.32    3.82
  -2  -2  -6  156.45    3.19
   2  -2   6  156.76    6.34
  -2   2  -6  160.49    5.64
  -2  -2  -6  157.47    2.33
  -2   2  -6  155.04    6.10
  -2  -2  -6  155.36    5.88
   2  -2   6  149.73    3.32
   2  -2   7  135.32    4.72
  -2   2  -7  145.03    4.55
  -2   2  -7  157.33    4.51
  -2  -2  -7  146.54    6.23
   2  -2   7  140.10    6.19
  -2   2  -8 1225.42   10.28
  -2  -2  -8 1182.29   24.01
   2  -2   8 1229.86   13.34
   2  -2   9  289.12    7.75
  -2   2  -9  283.46    6.93
  -2   2  -9  296.04    8.44
  -2  -2  -9  291.80    9.01
   2  -2   9  273.84    7.06
   2  -2  10   25.17    2.97
   2  -2  10   21.33    6.59
  -2   2 -10   19.44    6.01
  -2  -2 -10   19.72    6.03
   2  -2  10   20.79    2.17
   2  -2  11   89.05    3.31
  -2   2 -11   89.86    4.01
  -2  -2 -11   97.49   11.09
   2  -2  12  196.95    6.14
  -2   2 -12  201.91    8.37
  -2  -2 -12  223.25    9.65
  -2   2 -13   47.63    9.87
  -2  -2 -13   49.86    7.50
  -2   2 -14    1.13    1.64
  -2  -2 -14    0.34    2.02
  -2  -2 -15   12.59    5.24
  -2  -2 -16   34.81   14.31
  -2  -2 -17    8.93    4.35
   2  -3 -19   10.70    3.86
   2  -3 -18   14.03    5.42
   2  -3 -17   24.70   17.25
   2   3 -16   51.08   10.46
   2  -3 -16   60.83    9.60
   2   3 -15   21.99   10.55
   2  -3 -15   24.44   10.28
  -2  -3  14  214.37    7.38
   2   3 -14  223.26    6.72
   2  -3 -14  224.37    9.05
  -2  -3  13    2.11    2.94
   2   3 -13    4.30    2.19
   2  -3 -13    3.48    3.79
  -2  -3  12   25.97    8.16
   2   3 -12   28.00    6.18
   2  -3 -12   26.94    4.41
   2  -3 -11    2.96    0.83
  -2   3  11    1.59    1.00
  -2  -3  11    5.14    2.50
   2   3 -11    3.24    1.97
   2  -3 -11    5.90    3.72
   2  -3 -10  213.37    4.83
  -2   3  10  199.83    5.66
  -2  -3  10  212.95   14.24
   2   3 -10  214.85    6.36
   2  -3 -10  222.73    8.21
  -2  -3  10  202.15    8.42
  -2  -3   9    2.29    4.25
   2  -3  -9    5.56    1.47
  -2   3   9    5.31    1.65
  -2  -3   9    8.05    4.03
   2   3  -9    6.70    1.95
   2  -3  -9    6.60    4.97
  -2  -3   9    6.33    1.94
  -2  -3   8   92.57    5.09
   2  -3  -8  103.55    3.62
  -2   3   8   90.47    4.51
  -2  -3   8   98.39    6.03
   2   3  -8  102.43    6.41
  -2  -3   8  108.91    4.31
   2  -3  -8  102.09    5.62
  -2  -3   7  241.12    6.68
  -2   3   7  235.07    5.35
  -2  -3   7  240.49    7.24
  -2  -3   7  246.98    7.19
   2  -3  -7  238.31    7.29
  -2  -3   7  244.35    6.06
  -2  -3   6  328.59    7.38
   2  -3  -6  334.51    6.54
  -2   3   6  331.81    6.15
  -2  -3   6  340.46    7.57
  -2  -3   6  343.40    6.26
   2  -3  -6  345.64    8.81
  -2  -3   6  345.09    8.32
  -2  -3   5  314.26    7.13
   2  -3  -5  317.16    6.46
  -2   3   5  291.85    5.89
  -2  -3   5  283.85    6.70
  -2  -3   5  299.82    5.60
  -2   3   5  296.59    6.86
   2  -3  -5  301.39    7.39
  -2  -3   5  301.27    5.93
   2   3  -4   73.53    8.90
  -2  -3   4   60.01    3.03
   2  -3  -4   72.05    3.45
  -2   3   4   62.08    3.03
  -2   3   4   59.83    3.01
   2  -3  -4   61.02    8.86
  -2  -3   4   69.38    3.37
   2   3  -4   59.95    2.60
  -2  -3   3   63.75    3.76
   2   3  -3   59.13    3.31
   2  -3  -3   61.53    3.53
  -2   3   3   62.79    3.08
   2  -3  -3   62.96    3.01
  -2   3   3   60.82    2.85
  -2  -3   3   61.47    2.79
   2   3  -3   66.44    4.48
   2   3  -2   73.94    9.80
  -2  -3   2   64.26    3.75
   2  -3  -2   75.64    3.92
  -2   3   2   70.74    3.70
   2  -3  -2   73.87    3.37
  -2   3   2   72.73    3.07
   2   3  -2   78.89    2.97
  -2  -3   2   71.23    3.19
  -2  -3   1   30.63    3.03
   2   3  -1   25.09    3.15
   2  -3  -1   32.98    5.21
  -2   3   1   27.55    2.80
   2  -3  -1   30.95    2.05
  -2   3   1   28.94    2.00
  -2  -3   1   30.91    3.14
   2   3  -1   31.57    3.37
  -2  -3   0   73.91    2.75
   2   3   0   80.34    5.52
  -2   3   0   83.10    3.92
   2  -3   0   75.49    3.58
   2  -3   0   75.85    2.70
  -2   3   0   77.92    2.37
  -2  -3   0   73.28    3.28
   2   3   0   85.26    3.63
  -2  -3  -1   24.75    2.13
   2   3   1   26.96    4.17
  -2   3  -1   29.58    7.74
   2  -3   1   26.96    3.63
   2  -3   1   25.73    2.97
  -2   3  -1   25.91    1.63
   2   3   1   26.47    2.87
  -2  -3  -1   29.22    4.01
  -2  -3  -2   29.08    2.37
   2   3   2   32.42    3.17
   2  -3   2   33.99    6.93
  -2   3  -2   29.41    2.61
  -2   3  -2   31.25    1.63
  -2  -3  -2   27.01    3.04
   2   3   2   24.22    2.93
  -2   3  -2   34.27    1.04
  -2  -3  -3  284.26    6.25
   2  -3   3  308.63   11.97
  -2   3  -3  283.04    6.45
  -2  -3  -3  298.84    7.52
   2   3   3  278.93    6.53
  -2  -3  -4   94.21    3.44
   2  -3   4   91.52    5.60
  -2   3  -4   80.66    4.22
  -2  -3  -4   84.19    2.94
  -2  -3  -4   90.02    5.04
   2   3   4   83.85    4.73
   2  -3   5   68.19    4.91
  -2   3  -5   69.77    3.62
  -2  -3  -5   70.92    3.69
  -2   3  -5   65.18    1.85
  -2  -3  -5   67.01    4.93
   2  -3   5   67.74    1.63
  -2  -3  -6   14.59    2.86
   2  -3   6   15.31    4.03
  -2  -3  -6   14.16    4.19
  -2   3  -6   10.66    5.15
  -2   3  -6   13.74    2.97
  -2  -3  -6   11.54    6.07
   2  -3   6   14.40    1.42
  -2  -3  -7   52.50    1.87
   2  -3   7   54.81    3.53
  -2  -3  -7   58.16    3.73
  -2   3  -7   51.79    2.97
  -2   3  -7   52.08    2.96
  -2  -3  -7   49.33    5.91
   2  -3   7   53.87    2.78
   2  -3   8  555.73   13.06
  -2   3  -8  550.18   12.16
  -2   3  -8  556.39   11.78
  -2  -3  -8  536.53   14.54
   2  -3   8  546.77   10.93
   2  -3   9    2.55    1.73
  -2   3  -9    5.18    1.93
  -2   3  -9    4.52    1.97
  -2  -3  -9   -0.19    3.40
   2  -3   9    4.32    2.87
   2  -3  10   33.72    4.48
   2  -3  10   38.27    9.94
  -2   3 -10   33.58    2.84
  -2  -3 -10   36.40    8.53
   2  -3  10   26.12    4.47
   2  -3  11    8.89    2.74
  -2   3 -11   14.14    3.85
  -2  -3 -11   18.86    5.35
   2  -3  12  316.16    9.83
  -2   3 -12  322.45   10.21
  -2  -3 -12  330.88   12.18
  -2   3 -13    1.22    1.15
  -2  -3 -13    1.19    3.31
  -2  -3 -14  157.16    9.54
  -2  -3 -15   76.26    7.73
  -2  -3 -16   17.49    5.06
  -2  -3 -17    0.43    3.28
   2  -4 -18    9.38    5.49
   2  -4 -17   14.42   10.55
   2  -4 -16    6.66    5.10
   2   4 -15    7.96    4.38
   2  -4 -15    6.78    3.22
  -2  -4  14   29.05   11.12
   2   4 -14   35.83    7.37
   2  -4 -14   46.05    7.26
  -2  -4  13   52.18    4.76
   2   4 -13   52.25    4.24
   2  -4 -13   45.69   14.37
   2  -4 -12    1.09    0.82
   2  -4 -12    1.31    1.00
  -2  -4  12    4.44    2.19
   2  -4 -12   -0.38    2.95
   2  -4 -11  144.37    5.23
  -2   4  11  151.37    3.89
  -2  -4  11  143.01    6.70
   2  -4 -11  160.40   16.46
  -2  -4  11  137.77    6.07
   2  -4 -10   21.01    5.64
  -2  -4  10   25.80    3.95
  -2   4  10   17.87    3.46
   2  -4 -10   21.70    9.74
  -2  -4  10   18.95    1.99
  -2  -4  10   24.40    2.81
   2  -4  -9  105.46    3.47
  -2   4   9   96.14    3.22
  -2  -4   9  116.51    5.29
  -2  -4   9  109.83    4.40
   2  -4  -9  106.53    6.17
  -2  -4   9  101.85    3.92
   2  -4  -8    3.71    3.12
  -2   4   8    4.19    1.88
  -2  -4   8    6.04    3.74
  -2  -4   8    2.40    1.80
   2  -4  -8    4.93    3.64
  -2  -4   8    3.20    2.32
   2  -4  -7  858.05   19.50
  -2   4   7  906.23   20.43
  -2  -4   7  902.61   22.37
  -2  -4   7  932.02   20.59
   2  -4  -7  990.12   25.44
  -2  -4   7  903.96   22.42
   2  -4  -6   39.89    3.83
  -2   4   6   36.51    2.46
  -2  -4   6   45.09    3.80
  -2  -4   6   37.71    2.35
   2  -4  -6   42.10    4.96
  -2  -4   6   41.49    2.67
  -2  -4   5  117.29    4.85
   2  -4  -5  114.06    4.30
  -2   4   5  116.89    3.90
  -2  -4   5  114.01    5.34
   2  -4  -5  115.24    4.94
  -2  -4   5  127.73    6.79
  -2  -4   4    2.46    1.35
   2  -4  -4    0.61    1.43
  -2   4   4    2.29    1.59
  -2  -4   4    2.04    3.16
  -2   4   4   -0.13    1.86
   2  -4  -4   -0.46    2.68
  -2  -4   4   -0.54    1.53
   2   4  -4    0.62    1.49
  -2  -4   3  555.00   10.07
   2  -4  -3  559.18   13.32
  -2   4   3  542.52    9.62
  -2  -4   3  539.02   10.07
   2  -4  -3  526.20    9.22
  -2   4   3  549.55   10.27
  -2  -4   2    5.19    5.16
  -2   4   2    9.85    2.30
   2  -4  -2   15.31    6.29
  -2  -4   2   15.88    4.22
   2  -4  -2    9.11    2.92
  -2   4   2   12.66    5.05
  -2  -4   2    8.34    2.14
   2   4  -2   10.08    2.23
  -2  -4   1  222.26    7.79
  -2   4   1  214.96    6.06
   2  -4  -1  234.76    6.97
  -2  -4   1  239.94    7.54
  -2   4   1  227.79    5.57
   2  -4  -1  225.27    5.31
  -2  -4   1  223.10    6.11
   2   4  -1  218.49    5.63
  -2  -4   0   26.35    2.40
  -2   4   0   28.40    9.80
   2  -4   0   25.01    3.21
  -2  -4   0   21.78    3.44
   2  -4   0   26.97    3.89
  -2   4   0   24.77    3.04
   2   4   0   24.65    2.83
  -2  -4   0   30.07    8.86
  -2  -4  -1 1495.62   19.04
  -2   4  -1 1424.98   19.40
   2  -4   1 1465.09   20.54
  -2  -4  -1 1522.78   19.81
   2   4   1 1468.47   19.21
  -2  -4  -2  190.51    5.64
   2  -4   2  182.58    7.01
  -2   4  -2  190.34    5.69
  -2  -4  -2  186.41    6.05
   2  -4   2  199.62    3.40
  -2  -4  -2  177.48    6.52
  -2   4  -2  189.99    2.92
   2   4   2  197.86    5.72
  -2  -4  -3  606.32    9.60
   2  -4   3  593.22   11.51
  -2  -4  -3  614.54   11.08
  -2   4  -3  582.04   14.81
  -2  -4  -3  580.37   11.23
  -2  -4  -4    1.79    1.67
   2  -4   4    1.02    1.69
  -2   4  -4    0.67    1.29
  -2  -4  -4    1.12    1.79
  -2  -4  -4    4.44    5.40
  -2  -4  -5 1567.01   22.62
   2  -4   5 1590.99   27.45
  -2  -4  -5 1624.18   24.23
  -2  -4  -5 1568.78   25.45
  -2  -4  -6   65.71    3.37
   2  -4   6   74.78    6.41
  -2  -4  -6   66.58    3.68
  -2  -4  -6   69.54   15.15
  -2  -4  -7  504.37   10.05
   2  -4   7  514.45   14.02
  -2  -4  -7  518.51   10.68
  -2  -4  -7  506.66   13.55
   2  -4   7  516.14    9.12
  -2  -4  -8   52.12    2.00
   2  -4   8   51.77    4.95
  -2  -4  -8   52.22    3.36
  -2   4  -8   56.17    3.67
  -2  -4  -8   52.47    7.25
   2  -4   8   55.96    2.75
  -2  -4  -9  248.29    4.03
   2  -4   9  243.91   15.05
  -2  -4  -9  254.98    4.20
  -2   4  -9  248.77    5.14
  -2  -4  -9  262.59   17.84
   2  -4  10   54.21   11.11
  -2   4 -10   52.22    3.29
  -2  -4 -10   45.68   17.76
   2  -4  11  617.45   19.71
  -2   4 -11  605.44   15.89
  -2  -4 -11  610.52   19.16
   2  -4  12    2.62    1.83
  -2   4 -12    4.29    1.93
  -2  -4 -12    7.83    4.08
  -2  -4 -13   63.97   14.62
  -2  -4 -14   15.32   15.18
  -2  -4 -15   95.48    6.79
  -2  -4 -16    1.94    3.50
  -2  -4 -17    3.52    5.64
   2  -5 -18   11.72    7.58
   2  -5 -17    5.48    5.93
   2  -5 -16   86.38    7.25
   2  -5 -15   41.14    6.94
  -2  -5  14  163.20    7.72
   2  -5 -14  149.24   15.59
  -2  -5  13   34.81    5.27
   2  -5 -13   32.79   11.82
  -2  -5  13   29.07    5.40
   2  -5 -12    3.55    1.45
  -2  -5  12    5.63    3.63
   2  -5 -12   -0.15    3.69
  -2  -5  12    0.87    2.46
   2  -5 -11    0.69    1.26
  -2  -5  11    4.51    3.64
  -2   5  11    0.08    0.66
   2  -5 -11    2.56    4.94
  -2  -5  11    1.05    1.34
  -2  -5  11    2.18    1.67
   2  -5 -10  100.13    3.91
  -2   5  10   87.29    3.30
  -2  -5  10  103.85    6.49
  -2  -5  10   94.44    5.23
   2  -5 -10  108.36   10.48
  -2  -5  10   92.35    3.76
   2  -5  -9    3.60    2.47
  -2   5   9    1.41    1.54
  -2  -5   9    3.47    3.48
  -2  -5   9    1.29    1.56
   2  -5  -9    2.22    2.25
  -2  -5   9    1.71    1.96
   2  -5  -8   97.17    4.21
  -2   5   8   83.45    5.49
  -2  -5   8  106.78   15.19
  -2  -5   8   93.21    3.06
   2  -5  -8   87.69    6.23
  -2  -5   8   98.76    4.02
   2  -5  -7    3.25    2.22
  -2  -5   7   -0.06    2.94
  -2   5   7    0.89    1.64
  -2  -5   7    1.26    0.87
   2  -5  -7    1.55    2.39
  -2  -5   7    3.34    2.43
   2  -5  -6  292.51   10.15
  -2   5   6  287.25    8.81
  -2  -5   6  298.79   10.90
  -2  -5   6  287.48    7.73
   2  -5  -6  278.43    9.32
  -2  -5   6  296.72    8.07
   2  -5  -5   24.91    3.12
  -2   5   5   21.58    3.43
  -2  -5   5   25.61    4.18
   2  -5  -5   21.91    3.52
  -2  -5   5   22.15    2.56
   2   5  -5   20.95    2.19
   2  -5  -4   24.75    4.33
  -2  -5   4   30.98   11.01
  -2   5   4   22.40    2.10
   2  -5  -4   19.30    2.95
  -2  -5   4   24.16    2.51
   2   5  -4   24.08    7.40
   2  -5  -3   99.55    5.53
  -2  -5   3  104.14    5.90
  -2   5   3   89.57    4.06
   2  -5  -3   88.67    4.35
  -2   5   3  106.58    4.32
  -2  -5   3   96.03    3.70
   2   5  -3  108.89    3.55
   2  -5  -2  288.25    7.87
  -2   5   2  253.63    6.64
  -2  -5   2  269.45    8.92
   2  -5  -2  277.50    6.40
  -2   5   2  275.59    6.37
  -2  -5   2  249.48    6.53
   2   5  -2  266.22    5.99
   2  -5  -1   61.69    5.40
  -2  -5   1   65.38    6.43
   2  -5  -1   51.97    3.10
  -2   5   1   46.85    2.66
  -2  -5   1   55.83    7.83
   2   5  -1   53.68    3.17
  -2  -5   0  294.36    7.21
   2  -5   0  298.13    8.54
  -2  -5   0  302.44    9.16
   2  -5   0  275.67    6.74
  -2  -5   0  286.46    7.59
   2   5   0  280.48    6.64
  -2  -5  -1  732.84   12.10
   2  -5   1  739.31   16.71
  -2  -5  -1  744.50   19.36
   2  -5   1  765.20   10.14
  -2  -5  -2    2.09    1.83
   2  -5   2   -1.49    3.65
  -2  -5  -2    2.67    2.92
   2  -5   2    1.37    0.78
  -2  -5  -2    2.92    2.39
  -2   5  -2    1.77    0.94
  -2  -5  -3   59.74    3.79
   2  -5   3   45.53    4.96
  -2  -5  -3   57.50    3.91
  -2  -5  -3   58.19    5.08
  -2  -5  -4  442.66   11.42
   2  -5   4  416.03   12.42
  -2  -5  -4  449.93   12.95
  -2  -5  -4  436.21   16.50
  -2  -5  -5  126.65    4.65
   2  -5   5  149.09   15.93
  -2  -5  -5  134.57    5.50
  -2  -5  -5  141.79    6.94
  -2  -5  -6  204.20    6.29
   2  -5   6  174.09    6.61
  -2  -5  -6  202.19    9.28
  -2  -5  -6  190.95    7.68
  -2  -5  -7   28.92    2.45
   2  -5   7   24.13    4.25
  -2  -5  -7   30.02    4.11
  -2  -5  -7   31.10    5.71
  -2  -5  -8   18.45    5.20
  -2  -5  -8   26.63    5.11
   2  -5   8   21.90    8.31
  -2  -5  -8   16.05    6.93
  -2  -5  -9    3.22    1.04
  -2  -5  -9    1.07    0.86
   2  -5   9    3.58    3.30
  -2  -5  -9    3.19    4.26
   2  -5  10   29.72   11.45
  -2  -5 -10   19.29    3.02
  -2  -5 -10   25.12    9.51
   2  -5  11   28.55    6.07
  -2  -5 -11   26.27   12.43
   2  -5  12  130.21    9.50
  -2  -5 -12  138.64    7.95
  -2  -5 -13   34.49    7.80
  -2  -5 -14  133.14   17.20
  -2  -5 -15   13.56    8.92
  -2  -5 -16   20.66    6.27
   2  -6 -17   43.28   16.40
   2  -6 -16   31.65    8.55
  -2  -6  15   14.73    6.28
   2  -6 -15   19.19    5.99
  -2  -6  14   -0.10    2.60
   2  -6 -14    5.41    6.52
  -2  -6  13   97.54   18.46
   2  -6 -13   82.61    7.33
   2  -6 -12    4.11    2.25
  -2  -6  12    2.70    2.98
   2  -6 -12    6.32    4.16
  -2  -6  12    2.65    1.40
   2  -6 -11   87.08    4.38
  -2  -6  11   83.84    5.99
   2  -6 -11   82.86   24.14
  -2  -6  11   75.37    3.58
   2  -6 -10    5.00    1.99
  -2   6  10    1.72    2.03
  -2  -6  10    6.45    4.45
  -2  -6  10    5.91    1.48
   2  -6 -10    5.35    3.47
  -2  -6  10    5.26    1.67
   2  -6  -9    3.00    3.06
  -2   6   9    1.43    1.43
  -2  -6   9    7.00    3.51
  -2  -6   9    2.65    1.68
   2  -6  -9   -0.41    3.84
  -2  -6   9    0.76    1.41
   2  -6  -8  109.44    6.63
  -2  -6   8   96.81    6.03
  -2  -6   8   96.71    3.01
   2  -6  -8   99.67    6.60
  -2  -6   8   99.24    6.54
   2  -6  -7  793.46   19.77
  -2  -6   7  792.25   18.47
   2  -6  -7  782.06   18.92
  -2  -6   7  802.11   15.97
   2  -6  -6   92.73   10.01
  -2  -6   6   81.21    5.77
  -2  -6   6   89.33    3.44
   2  -6  -6   89.46   13.31
  -2  -6   6   94.43    3.90
   2  -6  -5   90.46    5.31
  -2  -6   5   91.98    6.21
   2  -6  -5   97.01    6.09
  -2  -6   5   97.49    4.05
   2   6  -5   87.90    3.56
   2  -6  -4   53.70    5.69
  -2  -6   4   49.04    5.69
   2  -6  -4   44.50    3.70
  -2  -6   4   52.08    3.46
   2   6  -4   48.46    3.55
   2  -6  -3  945.58   20.79
  -2  -6   3  952.87   17.68
   2  -6  -3  959.80   16.33
  -2  -6   3  992.86   17.41
   2   6  -3  948.88   15.45
   2  -6  -2  152.63    7.64
  -2  -6   2  156.53    6.73
   2  -6  -2  158.76    6.52
  -2   6   2  157.61    4.73
  -2  -6   2  161.30    5.23
   2   6  -2  151.03    4.46
   2  -6  -1   40.35    5.51
  -2  -6   1   47.91    5.10
   2  -6  -1   42.36    4.05
  -2   6   1   44.59    2.84
  -2  -6   1   41.11    4.21
   2   6  -1   39.77    2.95
   2  -6   0    5.22    3.79
  -2  -6   0    0.99    3.45
   2  -6   0    3.34    2.66
  -2  -6   0    2.47    3.19
   2  -6   1  406.96   11.67
  -2  -6  -1  427.31   10.50
   2  -6   1  409.44    8.75
  -2  -6  -1  416.80   10.12
  -2   6  -1  415.64    8.71
   2  -6   2   30.34    4.42
  -2  -6  -2   22.90    3.98
   2  -6   2   20.23    2.64
  -2  -6  -2   24.08    7.47
  -2   6  -2   19.57    1.74
   2  -6   3   10.74    3.67
  -2  -6  -3   14.63    4.84
   2  -6   3   11.43    1.80
  -2  -6  -3    9.72    3.92
  -2   6  -3    9.05    2.01
   2  -6   4   52.15    5.30
  -2  -6  -4   57.07    4.51
  -2  -6  -4   61.53   16.92
   2  -6   5  378.00   11.90
  -2  -6  -5  350.08   10.16
  -2  -6  -5  395.09   11.76
  -2  -6  -6   30.34    8.56
   2  -6   6   41.39    7.28
  -2  -6  -6   34.75    3.54
  -2  -6  -6   41.49    7.68
  -2  -6  -7   62.22    4.04
   2  -6   7   59.27    6.19
  -2  -6  -7   59.74    3.61
  -2  -6  -7   56.13    6.38
  -2  -6  -8    6.71    1.90
   2  -6   8    3.84    2.62
  -2  -6  -8    4.01    4.10
  -2  -6  -8    3.17    4.14
  -2  -6  -9   11.47    4.38
   2  -6   9   27.05    7.63
  -2  -6  -9   26.92    6.27
  -2  -6 -10    9.15    2.90
   2  -6  10    9.94    3.21
  -2  -6 -10   13.30   10.40
   2  -6  11   10.00    8.49
  -2  -6 -11   11.10    8.04
   2  -6  12    1.97    1.63
  -2  -6 -12    9.66    5.96
   2  -6  13    1.60    3.06
  -2  -6 -13    3.97    4.01
  -2  -6 -14   24.58   11.68
  -2  -6 -15    6.82    4.27
  -2  -6 -16    7.75    9.38
   2  -7 -17   79.89    8.80
   2  -7 -16    5.82    4.25
  -2  -7  15    4.48    4.05
   2  -7 -15    5.23    6.52
  -2  -7  14    9.57    8.85
   2  -7 -14    8.95    7.95
  -2  -7  13   92.98   11.64
   2  -7 -13   88.25   10.90
  -2  -7  12   24.34    9.87
   2  -7 -12   26.15    8.78
   2  -7 -11  119.35    4.74
  -2  -7  11  104.15   19.41
   2  -7 -11  122.22   11.86
   2  -7 -10   82.11    4.88
  -2  -7  10   74.81    7.31
   2  -7 -10   78.71   14.80
  -2  -7  10   74.09    3.40
   2  -7  -9   88.98    4.67
  -2  -7   9   83.26   20.22
   2  -7  -9   81.04    6.79
  -2  -7   9   85.00    3.30
   2  -7  -8  151.60    6.19
  -2  -7   8  152.65    8.15
  -2  -7   8  138.14    4.53
   2  -7  -8  151.39    7.88
  -2  -7   8  141.15    4.49
   2  -7  -7    1.45    2.32
  -2  -7   7    5.46    3.51
  -2  -7   7   -0.11    0.95
   2  -7  -7    3.55    2.79
  -2  -7   7    0.70    1.35
   2  -7  -6    2.51    5.53
  -2  -7   6    4.33    4.93
   2  -7  -6    3.73    6.61
  -2  -7   6    4.17    2.17
   2   7  -6    4.41    1.85
   2  -7  -5  220.21    8.16
  -2  -7   5  213.51   19.43
   2  -7  -5  195.79   13.18
  -2  -7   5  211.49    6.20
   2   7  -5  198.42    5.75
  -2  -7   4 1131.88   24.58
  -2  -7   4 1094.58   23.48
   2   7  -4 1085.34   21.07
   2  -7  -3   26.18    9.20
  -2  -7   3   26.50    5.69
   2  -7  -3   21.16    9.98
  -2  -7   3   23.49    3.24
   2   7  -3   20.19    2.12
   2  -7  -2  314.68   10.91
  -2  -7   2  289.77   12.30
   2  -7  -2  299.80   11.79
  -2  -7   2  306.33    9.46
   2  -7  -1   25.74   10.62
  -2  -7   1   24.75    4.95
   2  -7  -1   22.45    6.37
  -2  -7   1   24.40    3.97
  -2   7   1   16.92    2.24
   2  -7   0  320.82   12.05
  -2  -7   0  299.46   10.58
   2  -7   0  306.54    8.54
  -2  -7   0  295.58   11.11
  -2   7   0  316.16   10.71
   2  -7   1   14.93    7.02
  -2  -7  -1    9.51    4.44
   2  -7   1   11.92    4.35
  -2  -7  -1    9.61    3.72
  -2   7  -1    9.66    3.62
   2  -7   2    0.86    4.07
  -2  -7  -2    2.71    3.20
   2  -7   2    0.36    0.81
  -2  -7  -2   -0.15    3.63
  -2   7  -2    1.95    1.22
   2  -7   3   96.76    7.15
  -2  -7  -3   94.13    6.66
   2  -7   3  100.07    2.73
  -2  -7  -3   98.19    6.36
  -2   7  -3   92.23    3.17
   2  -7   4    8.80    4.40
  -2  -7  -4   13.36    4.45
  -2  -7  -4    8.34    3.25
   2  -7   5    3.97    4.44
  -2  -7  -5   -0.69    2.74
  -2  -7  -5   -0.18    4.09
  -2  -7  -6   27.01    7.59
   2  -7   6   29.71   13.07
  -2  -7  -6   31.67   13.61
  -2  -7  -7    3.99    2.36
   2  -7   7    1.90    3.61
  -2  -7  -7   -2.22    4.47
   2  -7   8  247.67   11.18
  -2  -7  -8  243.78    8.84
  -2  -7  -8  219.36   18.61
  -2  -7  -9   50.26    3.62
   2  -7   9   55.21    6.28
  -2  -7  -9   68.33    7.56
   2  -7  10  210.19   10.68
  -2  -7 -10  194.28    9.80
   2  -7  11   99.47   11.36
  -2  -7 -11   95.42   10.92
   2  -7  12   15.22    5.84
  -2  -7 -12   20.15    6.63
   2  -7  13    6.96    3.08
  -2  -7 -13    1.66    3.87
  -2  -7 -14   26.53    5.89
  -2  -7 -15   47.86    6.04
   2  -8 -16   25.11   17.05
  -2  -8  15   -0.98    2.80
   2  -8 -15    7.61    5.85
  -2  -8  14   87.81   18.40
   2  -8 -14   78.80   15.67
  -2  -8  13    0.40    1.93
   2  -8 -13    3.10    4.50
  -2  -8  12  321.86   15.78
   2  -8 -12  357.50   16.88
   2  -8 -11    2.44    1.61
  -2  -8  11    3.69    2.91
   2  -8 -11    1.23    3.28
   2  -8 -10  657.46   11.54
  -2  -8  10  653.39   20.52
   2  -8 -10  625.06   14.29
   2  -8  -9    9.83    4.56
  -2  -8   9    8.05    6.34
   2  -8  -9    4.32    2.84
  -2  -8   9    4.31    1.70
   2  -8  -8  406.63   13.76
  -2  -8   8  432.08   16.14
   2  -8  -8  399.60   14.92
  -2  -8   8  393.65   12.56
   2  -8  -7   95.84    7.39
  -2  -8   7  112.10    9.60
  -2  -8   7   80.00    5.72
   2  -8  -7   93.85    6.56
  -2  -8   7   86.06    9.55
   2  -8  -6   74.60   14.90
  -2  -8   6   57.84    6.56
   2  -8  -6   62.29    5.40
  -2  -8   6   68.49    5.31
   2   8  -6   55.41    5.61
   2  -8  -5  116.65    6.66
  -2  -8   5  130.56    8.00
   2  -8  -5  104.05   13.33
  -2  -8   5  115.76   10.55
   2   8  -5  111.05    4.46
   2  -8  -4  780.14   17.80
  -2  -8   4  796.59   19.26
   2  -8  -4  751.87   16.37
  -2  -8   4  760.22   15.23
   2  -8  -3   40.87   12.91
  -2  -8   3   55.10    5.81
   2  -8  -3   44.32    3.42
  -2  -8   3   54.81    4.59
   2  -8  -2  415.41   12.56
  -2  -8   2  384.51   14.26
   2  -8  -2  398.20   10.12
  -2  -8   2  390.00    9.97
   2  -8  -1   75.04    5.82
  -2  -8   1   61.08    5.85
   2  -8  -1   70.56    4.50
  -2  -8   1   62.45    4.56
   2  -8   0  751.84   18.39
  -2  -8   0  747.51   18.53
   2  -8   0  710.12   14.64
  -2  -8   0  701.76   15.45
  -2   8   0  713.80   14.88
   2  -8   1    5.58    6.33
  -2  -8  -1    6.22    5.16
   2  -8   1    2.49    1.45
  -2  -8  -1    2.44    2.12
  -2   8  -1    2.08    1.67
   2  -8   2 1180.62   18.15
  -2  -8  -2 1176.86   17.40
  -2  -8  -2 1170.23   25.97
   2  -8   3   31.55   17.30
  -2  -8  -3   22.98    7.47
   2  -8   3   35.45    2.27
  -2  -8  -3   28.24    9.68
  -2   8  -3   27.22    2.68
   2  -8   4  119.30   10.65
  -2  -8  -4  124.86    8.22
   2  -8   4  113.42    1.73
  -2  -8  -4  127.26    9.98
  -2  -8  -5    2.11    3.32
   2  -8   5   -1.06    4.10
  -2  -8  -5    2.89    3.75
   2  -8   6  154.58   10.52
  -2  -8  -6  144.38    7.39
  -2  -8  -6  156.48    8.85
   2  -8   7   12.70    6.57
  -2  -8  -7   11.41    5.90
  -2  -8  -7   12.74    6.87
  -2  -8  -8  543.14   10.44
   2  -8   8  513.91   13.42
  -2  -8  -8  548.18   13.99
   2  -8   9   45.36    6.29
  -2  -8  -9   34.04    6.13
  -2  -8  -9   38.82   21.72
   2  -8  10  219.11   14.01
  -2  -8 -10  213.04   11.64
   2  -8  11    9.03    5.41
  -2  -8 -11    4.37    4.97
   2  -8  12   50.11    9.38
  -2  -8 -12   47.00   14.47
   2  -8  13   17.43    7.46
  -2  -8 -13   15.48   14.65
  -2  -8 -14   36.19   14.22
  -2  -9  15   14.93    9.40
   2  -9 -15    7.82    4.93
  -2  -9  14    6.01    4.85
   2  -9 -14    5.63    4.70
  -2  -9  13   99.38    7.64
   2  -9 -13   71.25   19.75
  -2  -9  12   38.25    6.89
   2  -9 -12   29.16   20.48
   2  -9 -11  128.27    7.00
  -2  -9  11  113.19   16.68
   2  -9 -11  119.90   15.56
   2  -9 -10    9.03    2.97
  -2  -9  10    4.44    2.48
   2  -9 -10   -0.57    4.09
   2  -9  -9    6.13    3.26
  -2  -9   9    9.87    4.88
   2  -9  -9    6.36    4.64
   2  -9  -8  165.35    7.03
  -2  -9   8  163.59    9.03
   2  -9  -8  185.90    8.91
  -2  -9   8  157.69    6.39
   2  -9  -7    3.05    2.46
  -2  -9   7   10.21    6.86
   2  -9  -7    8.51    5.32
  -2  -9   7    6.90    3.66
   2  -9  -6   18.55   10.15
  -2  -9   6   16.73    7.83
   2  -9  -6   12.33    3.64
  -2  -9   6    5.95    5.67
   2  -9  -5    5.42    3.97
  -2  -9   5   10.00    6.27
   2  -9  -5    5.01    4.45
  -2  -9   5    0.90    1.68
   2  -9  -4    1.23    4.97
  -2  -9   4    1.13    4.51
   2  -9  -4    3.97    3.54
  -2  -9   4    5.31    2.57
   2  -9  -3  255.41   12.38
  -2  -9   3  256.50   26.50
   2  -9  -3  253.56    9.45
  -2  -9   3  258.62    9.56
   2  -9  -2  108.95   13.99
  -2  -9   2  104.18    8.31
   2  -9  -2   91.95    6.44
  -2  -9   2   99.55    7.23
   2  -9  -1   10.54   10.16
  -2  -9   1   21.55    5.80
   2  -9  -1   18.39    6.56
  -2  -9   1   19.98    7.95
   2  -9   0   96.66    8.11
  -2  -9   0  105.16   13.50
   2  -9   0   93.90    4.73
  -2  -9   0   85.88    6.37
   2  -9   1  107.22    8.04
  -2  -9  -1  101.33    9.96
   2  -9   1  100.88    4.52
  -2  -9  -1   98.71    6.97
  -2   9  -1   93.11    3.67
   2  -9   2   13.37    6.99
  -2  -9  -2    9.07    4.49
   2  -9   2   11.63    4.98
  -2  -9  -2    5.77    9.74
  -2   9  -2    9.34    3.93
   2  -9   3    0.13    4.79
  -2  -9  -3   14.73    5.97
   2  -9   3    6.57    2.05
  -2  -9  -3   11.44    5.09
  -2   9  -3    5.39    1.88
  -2  -9  -4  156.51    8.05
   2  -9   4  183.88   11.34
   2  -9   4  148.58    4.58
  -2  -9  -4  170.45   22.01
  -2  -9  -5   40.16   16.74
   2  -9   5   51.36    6.57
  -2  -9  -5   44.19   13.40
   2  -9   6  155.32    9.35
  -2  -9  -6  134.69   12.33
  -2  -9  -6  157.01    8.47
   2  -9   7   25.40   10.25
  -2  -9  -7   19.02    7.35
  -2  -9  -7   21.11   14.44
  -2  -9  -8   20.09    9.33
   2  -9   8   32.74    6.24
  -2  -9  -8   26.66    7.06
  -2  -9  -9   23.26   10.57
   2  -9   9   37.64    6.64
  -2  -9  -9   29.01   14.35
   2  -9  10   25.89    6.81
  -2  -9 -10   11.63    7.51
   2  -9  11   76.48   17.21
  -2  -9 -11   78.99    8.18
  -2  -9 -12   12.40    8.51
   2  -9  13    6.18    3.46
  -2  -9 -13    9.82    4.72
  -2 -10  14   55.35    7.66
   2 -10 -14   62.29    7.45
  -2 -10  13   27.51   12.75
   2 -10 -13   20.26   20.07
  -2 -10  12    5.05    4.85
   2 -10 -12    1.74    2.68
  -2 -10  11    3.83    4.44
   2 -10 -11    2.52    3.78
   2 -10 -10  207.28    7.65
  -2 -10  10  184.38   28.51
   2 -10 -10  201.39    9.33
   2 -10  -9   48.12    4.98
  -2 -10   9   36.28   18.59
   2 -10  -9   40.98   19.01
   2 -10  -8   10.67    6.76
  -2 -10   8    7.38    3.06
   2 -10  -8   11.69    4.62
   2 -10  -7   23.49   12.07
  -2 -10   7   33.44    7.48
   2 -10  -7   22.04    5.17
  -2 -10   6  322.81   19.92
   2 -10  -6  347.68   10.61
   2 -10  -5  216.54   17.14
  -2 -10   5  182.80   11.86
   2 -10  -5  195.95    8.87
  -2 -10   5  209.29   11.42
   2 -10  -4   39.45    9.93
  -2 -10   4   33.04    7.19
   2 -10  -4   58.08    6.07
  -2 -10   4   37.09   11.59
   2 -10  -3   11.01    6.58
  -2 -10   3    6.65    5.15
   2 -10  -3    2.50    4.63
  -2 -10   3    4.82    4.81
   2 -10  -2  107.64    8.19
  -2 -10   2  113.90    8.40
   2 -10  -2  123.89    5.51
  -2 -10   2  118.57    9.08
   2 -10  -1  347.88   14.43
  -2 -10   1  333.42   15.13
   2 -10  -1  339.99   11.61
  -2 -10   1  339.71   12.93
   2 -10   0   76.58   12.12
  -2 -10   0   81.25    8.79
   2 -10   0   74.54    8.93
  -2 -10   0   71.26    7.60
   2 -10   1   98.05   12.31
  -2 -10  -1   79.09    7.52
   2 -10   1   86.79    5.01
  -2 -10  -1   93.37   11.12
  -2 -10  -2    6.66    5.22
   2 -10   2    4.97    4.62
   2 -10   2    2.65    2.19
  -2 -10  -2    0.61    2.04
  -2 -10  -3  119.07   13.22
   2 -10   3  114.41    8.73
   2 -10   3  119.72    6.97
  -2 -10  -3  123.28    7.55
  -2 -10  -4  156.03   16.21
   2 -10   4  170.82   16.59
  -2 -10  -4  169.96   10.87
  -2 -10  -5  114.85    9.60
   2 -10   5  136.83   12.11
  -2 -10  -5  108.43    7.45
   2 -10   6   17.78    8.03
  -2 -10  -6   29.19    7.73
  -2 -10  -6   28.10   13.88
  -2 -10  -7  170.08    8.06
   2 -10   7  156.25    9.96
  -2 -10  -7  184.77   11.47
  -2 -10  -8  135.64    9.00
   2 -10   8  164.03   16.76
  -2 -10  -8  147.02   12.46
   2 -10   9    5.74    4.61
  -2 -10  -9    2.54    2.44
  -2 -10  -9    4.46    3.52
   2 -10  10    2.60    4.85
  -2 -10 -10   -1.51    4.94
   2 -10  11    7.59    5.19
  -2 -10 -11    7.62    4.64
   2 -10  12   14.32    8.52
  -2 -10 -12   17.46    5.68
  -2 -11  13    3.71    3.80
   2 -11 -13    9.77    4.93
  -2 -11  12   39.13   28.86
   2 -11 -12   88.95    8.46
  -2 -11  11   12.79    9.88
   2 -11 -11   14.80    6.46
   2 -11 -10    4.95    3.22
  -2 -11  10    7.41    6.52
   2 -11 -10    4.68    6.26
   2 -11  -9   52.57    6.13
  -2 -11   9   40.28   18.45
   2 -11  -9   36.61    6.28
   2 -11  -8   75.82    6.35
  -2 -11   8   74.48   14.60
   2 -11  -8   70.31   18.00
   2 -11  -7   21.74    9.70
  -2 -11   7   18.58    5.25
   2 -11  -7   16.56    5.19
   2 -11  -6    8.16    4.29
  -2 -11   6    4.40    5.33
   2 -11  -6   14.47    6.52
   2 -11  -5   -5.49    4.28
  -2 -11   5   -0.25    5.26
   2 -11  -5    3.29    3.20
  -2 -11   5    2.58    2.30
   2 -11  -4   22.25   10.12
  -2 -11   4   24.71    9.22
   2 -11  -4   29.34    4.74
  -2 -11   4   19.47    9.53
  -2 -11   3  112.65    8.97
   2 -11  -3  109.41    9.18
   2 -11  -3  111.99    6.29
  -2 -11   3  108.01    5.81
   2 -11  -2   10.38   10.99
  -2 -11   2   21.77    9.81
   2 -11  -2   20.49    4.98
  -2 -11   2   14.79    5.19
  -2 -11   1    7.35    4.95
   2 -11  -1   13.03    5.31
   2 -11  -1    7.66    5.58
  -2 -11   1    7.43    4.61
   2 -11   0    1.44    5.15
  -2 -11   0    3.22    4.99
   2 -11   0    1.93    1.57
  -2 -11   0    6.92    3.05
  -2 -11  -1    9.19    5.01
   2 -11   1    4.88    4.15
   2 -11   1    7.19    5.26
  -2 -11  -1    9.91    4.06
  -2 -11  -2    4.77    4.12
   2 -11   2    1.50    4.44
   2 -11   2    3.31    2.00
  -2 -11  -2   -0.30    3.81
  -2 -11  -3   40.23   19.82
   2 -11   3   38.25   21.21
  -2 -11  -3   40.50    7.88
  -2 -11  -4   19.80    8.82
   2 -11   4   29.62    7.19
  -2 -11  -4   22.11   11.24
   2 -11   5   16.78    5.98
  -2 -11  -5   12.15    6.30
  -2 -11  -5   15.94    7.63
  -2 -11  -6   11.36    6.10
   2 -11   6    7.03    6.84
  -2 -11  -6    8.21    9.39
  -2 -11  -7   76.74    6.70
   2 -11   7   75.75    8.26
  -2 -11  -7   70.97   11.95
   2 -11   8   16.14    5.34
  -2 -11  -8    8.76    6.41
  -2 -11  -8   14.22    7.16
   2 -11   9   14.93    5.44
  -2 -11  -9    5.41    4.88
   2 -11  10   40.16    7.78
  -2 -11 -10   46.51    9.41
   2 -11  11   38.88    6.71
  -2 -11 -11   14.94   14.00
  -2 -12  11    4.90    5.54
   2 -12 -11    8.35    4.38
   2 -12 -10   13.91   12.67
  -2 -12  10   33.22    6.41
   2 -12 -10   32.01    9.45
   2 -12  -9   91.01    8.50
  -2 -12   9   75.22    7.63
   2 -12  -9   59.27   17.16
  -2 -12   8   22.16   12.85
   2 -12  -8   14.51    9.47
   2 -12  -7   57.72    7.38
  -2 -12   7   78.98    9.06
   2 -12  -7   34.37   17.83
   2 -12  -6    4.84    4.08
  -2 -12   6    4.60    3.57
   2 -12  -6    0.07    2.78
   2 -12  -5  179.82   12.30
  -2 -12   5  196.18   11.21
   2 -12  -5  172.50    8.40
  -2 -12   4   -0.45    5.39
   2 -12  -4    3.66    4.43
   2 -12  -4    2.84    3.07
  -2 -12   3  146.60   11.37
   2 -12  -3  148.18   17.29
   2 -12  -3  121.91    7.34
  -2 -12   3  142.31   11.53
   2 -12  -2   16.77    8.10
  -2 -12   2    7.99    3.96
   2 -12  -2    5.39    7.76
  -2 -12   2    6.69    2.83
   2 -12  -1  474.23   21.86
  -2 -12   1  441.10   23.81
   2 -12  -1  452.47   17.94
  -2 -12   1  481.61   19.71
   2 -12   0   30.79   16.59
  -2 -12   0   31.85    7.36
   2 -12   0   21.41   11.99
  -2 -12   0   24.41   11.74
   2 -12   1  220.57   16.50
  -2 -12  -1  209.50   19.67
  -2 -12  -1  188.05   15.31
   2 -12   2    8.83    6.10
  -2 -12  -2   11.56    7.37
  -2 -12  -2    2.60    4.92
   2 -12   3  188.98   11.19
  -2 -12  -3  186.94    9.61
  -2 -12  -3  180.80    8.28
   2 -12   4   28.26    8.28
  -2 -12  -4   18.84   10.49
  -2 -12  -4    9.60    4.06
  -2 -12  -5   14.70    7.64
   2 -12   5   12.77    8.86
  -2 -12  -5   11.54    4.51
  -2 -12  -6    8.53    3.69
   2 -12   6   -1.12    5.32
  -2 -12  -6    3.90    3.64
   2 -12   7   65.44    9.59
  -2 -12  -7   51.52    5.94
  -2 -12  -7   63.08    9.73
  -2 -12  -8   34.79    5.25
   2 -12   8   27.07   18.54
  -2 -12  -8   18.67    4.81
   2 -12   9   76.15    9.24
  -2 -12  -9   57.78    7.85
   2 -12  10   33.65   11.84
  -2 -12 -10   25.31   19.74
   2 -13  -9   24.51    5.97
  -2 -13   9    8.36    5.26
   2 -13  -9    6.97    5.84
   2 -13  -8    5.86    7.64
  -2 -13   8    8.30    8.86
   2 -13  -8    6.60    7.59
   2 -13  -7   72.83    7.35
  -2 -13   7   86.97   11.53
   2 -13  -7   70.13   14.85
   2 -13  -6    4.63    4.43
  -2 -13   6   -1.01    5.62
   2 -13  -6    4.94    4.49
   2 -13  -5    4.24    3.61
  -2 -13   5   -1.45    5.26
   2 -13  -5    5.82    3.26
   2 -13  -4   23.36    7.01
  -2 -13   4   31.24    9.25
   2 -13  -4   11.38    6.32
   2 -13  -3    1.23    5.02
  -2 -13   3    3.57    5.63
   2 -13  -3    1.34    1.95
   2 -13  -2    1.61    3.52
  -2 -13   2   -3.08    5.79
  -2 -13   2    3.38    1.80
   2 -13  -2    2.43    2.30
   2 -13  -1    2.16    5.63
  -2 -13   1    1.60    2.62
  -2 -13   1    4.55    2.93
  -2 -13   0    4.15    6.04
   2 -13   0    2.99    2.41
  -2 -13   0    5.67    3.32
  -2 -13  -1    5.14    7.67
   2 -13   1   10.59    9.62
  -2 -13  -1    8.60    3.47
   2 -13   2    3.18    5.17
  -2 -13  -2    3.50    4.55
  -2 -13  -2    6.99    6.19
  -2 -13  -3   13.04   12.96
   2 -13   3   14.98    7.97
  -2 -13  -3   17.55    5.05
   2 -13   4    4.18    5.24
  -2 -13  -4    9.30    4.61
  -2 -13  -4   12.00    8.69
  -2 -13  -5   34.21    9.60
   2 -13   5   44.10   10.28
  -2 -13  -5   22.06   17.58
  -2 -13  -6   44.97   16.93
   2 -13   6   60.90   31.53
  -2 -13  -6   51.14   10.91
  -2 -13  -7   13.95    4.14
   2 -13   7   33.06    8.57
  -2 -13  -7   11.70    9.91
   2 -14  -6    7.81    4.62
  -2 -14   6    5.52    6.00
   2 -14  -6    3.92    2.24
   2 -14  -5   53.91    9.21
  -2 -14   5   63.00   14.84
   2 -14  -5   36.31   12.16
   2 -14  -4   19.89   20.25
  -2 -14   4   22.02   20.60
   2 -14  -4   16.52   12.98
  -2 -14   3    8.43    5.82
   2 -14  -3   11.30    7.48
   2 -14  -3    5.39    2.32
  -2 -14   2    8.33    5.79
   2 -14  -2    0.80    6.01
  -2 -14   1   46.01   15.75
   2 -14  -1   63.40    7.18
  -2 -14   0   11.47    8.95
   2 -14   0    4.49    5.78
  -2 -14   0    4.42    2.99
   2 -14   1   13.66    8.09
  -2 -14  -1    6.70    6.68
  -2 -14  -1    4.85    6.12
  -2 -14  -2  112.80   10.89
   2 -14   2  106.04   25.74
  -2 -14  -2   85.39   17.39
   2 -14   3   10.69   12.39
  -2 -14  -3   11.84   10.83
  -2 -14  -4    6.16    5.61
   2 -14   4    3.08    4.56
  -2 -14  -4   -4.47    3.73
   3   0 -19   -0.29    3.41
   3   0 -18  203.94    8.43
   3   0 -17    1.75    3.00
   3   0 -16   57.78    5.27
   3   0 -15   -0.25    2.76
   3   0 -14    3.10    3.35
  -3   0  13    0.36    1.02
   3   0 -13   -2.43    2.99
  -3   0  12    1.26    1.08
   3   0 -12    3.76    2.94
   3   0 -11    0.73    0.75
  -3   0  11   -0.24    1.12
   3   0 -11    1.74    1.95
   3   0 -10  100.74    3.66
  -3   0  10   96.07    3.56
   3   0 -10  108.88    5.02
   3   0  -9    0.10    1.09
  -3   0   9    0.92    0.80
   3   0  -9    1.07    2.74
   3   0  -8   29.96    2.65
  -3   0   8   34.68    2.42
   3   0  -8   35.30    4.16
   3   0  -7    0.54    1.37
  -3   0   7    3.94    2.13
   3   0  -7    0.87    2.59
  -3   0   7    2.40    2.66
   3   0  -6  143.72    6.17
  -3   0   6  138.23    3.63
   3   0  -6  145.02    4.76
  -3   0   6  147.46    4.57
   3   0  -5    3.51    1.87
  -3   0   5   -0.05    1.52
   3   0  -5    1.64    2.43
  -3   0   5    3.24    1.98
  -3   0   4  218.88    5.33
   3   0  -4  233.60    6.53
   3   0  -4  208.03    5.39
  -3   0   4  220.02    5.37
  -3   0   3   -0.70    2.56
   3   0  -3   -0.84    3.30
   3   0  -3   -1.43    2.58
  -3   0   3    1.00    0.92
   3   0  -2  169.21    8.01
  -3   0   2  167.39    4.90
  -3   0   2  165.52    4.17
  -3   0   2  161.88    4.33
   3   0  -1   11.78    4.98
  -3   0   1    8.13    3.72
   3   0  -1   -0.81    2.26
  -3   0   1    3.72    2.43
   3   0   0  121.17    4.75
  -3   0   0  112.66    4.01
  -3   0   0  112.09    4.16
   3   0   0  114.27    4.10
   3   0   1   -1.21    2.68
  -3   0  -1    0.37    2.35
   3   0   1    1.21    2.08
  -3   0  -1    0.97    2.09
   3   0   2  521.88    9.50
  -3   0  -2  551.30    9.06
   3   0   2  537.77    9.43
   3   0   3   -0.45    1.65
  -3   0  -3    0.72    1.06
  -3   0  -3   -1.45    2.16
   3   0   3    0.31    1.64
   3   0   4    6.85    1.58
  -3   0  -4    9.81    3.19
  -3   0  -4    6.02    3.54
   3   0   4   10.08    1.87
   3   0   5    0.12    1.19
  -3   0  -5    1.95    1.72
  -3   0  -5    4.98    2.61
   3   0   5    0.61    1.73
   3   0   6  121.83    3.44
  -3   0  -6  119.19    4.77
  -3   0  -6  135.53   10.79
   3   0   6  121.98    4.04
   3   0   7    1.12    0.97
  -3   0  -7    0.42    0.90
  -3   0  -7   -0.45    2.33
   3   0   8    1.56    1.28
  -3   0  -8    0.30    0.96
  -3   0  -8    0.63    2.29
   3   0   9    0.51    0.63
  -3   0  -9    0.05    0.49
  -3   0  -9   -0.52    2.48
   3   0  10  253.49    6.29
   3   0  10  253.66    6.24
  -3   0 -10  270.38   10.24
  -3   0 -11    7.54    2.96
  -3   0 -12  177.40    7.50
  -3   0 -13    2.16    3.24
  -3   0 -14   43.06    7.11
  -3   0 -15    0.94    2.61
  -3   0 -16   26.52    4.40
   3   1 -19   86.27    6.08
   3  -1 -19   81.52    6.52
   3   1 -18   15.01    4.22
   3  -1 -18   17.54   11.58
   3   1 -17    1.44    3.16
   3  -1 -17    4.84    2.34
   3   1 -16   30.49   13.40
   3  -1 -16   36.90   14.40
   3   1 -15  196.61    7.56
   3  -1 -15  182.16    9.40
  -3  -1  14   21.88    2.93
   3   1 -14   24.20   11.88
   3  -1 -14   23.58    9.07
  -3  -1  13   30.39    5.09
  -3   1  13   35.83    3.51
   3   1 -13   34.65    3.87
   3  -1 -13   39.70   15.03
   3  -1 -12   19.87    4.25
  -3  -1  12   14.38    1.90
  -3   1  12   12.20    4.17
  -3  -1  12   17.50    5.60
   3   1 -12   15.80    9.06
   3  -1 -12   14.18   10.29
   3  -1 -11  151.60    4.31
  -3  -1  11  145.44    7.03
  -3   1  11  156.23    4.13
   3   1 -11  166.87    6.47
   3  -1 -11  158.71    7.25
   3   1 -10   12.81    3.10
   3  -1 -10    9.57    3.94
  -3  -1  10   11.65    1.78
  -3   1  10    9.40    2.56
   3   1 -10   11.96    2.94
   3  -1 -10    6.68    3.14
   3   1  -9  555.00   13.52
   3  -1  -9  547.08   12.83
  -3  -1   9  526.95   12.83
  -3   1   9  546.27   12.67
   3   1  -9  587.84   14.96
   3  -1  -9  554.44   14.58
   3   1  -8   40.63    2.98
   3  -1  -8   38.39    4.77
  -3  -1   8   35.35    2.65
  -3   1   8   37.30    4.83
   3   1  -8   44.48   11.02
  -3  -1   8   31.52    6.00
   3  -1  -8   38.78    4.37
   3   1  -7   38.57    3.53
  -3  -1   7   38.51    2.52
   3  -1  -7   40.93    2.94
  -3   1   7   39.74    2.18
   3   1  -7   33.14    3.78
   3  -1  -7   38.22    4.06
  -3  -1   7   39.91    5.27
   3   1  -6   13.90    3.28
  -3  -1   6   14.55    4.36
   3  -1  -6   14.46    5.11
  -3   1   6   14.40    2.05
   3   1  -6   16.97    2.56
  -3   1   6   13.55    4.23
  -3  -1   6   14.61    4.71
   3  -1  -6    9.60    2.91
   3   1  -5  214.10    5.69
   3  -1  -5  227.71    5.37
  -3  -1   5  217.02    5.28
  -3   1   5  220.77    5.17
   3   1  -5  215.78    5.51
  -3  -1   5  224.96    5.33
  -3   1   5  211.85    5.55
   3  -1  -5  211.88    6.08
   3   1  -4  165.73    5.17
   3  -1  -4  152.65    4.65
  -3  -1   4  161.16    4.83
  -3   1   4  162.28    8.28
  -3  -1   4  167.53    4.51
   3  -1  -4  163.73    5.02
  -3   1   4  150.92    4.46
  -3  -1   4  161.79    5.16
   3   1  -3    5.44    3.18
  -3  -1   3    3.70    3.31
  -3   1   3    5.77    4.10
   3  -1  -3    3.95    2.81
  -3  -1   3    5.55    2.74
   3  -1  -3    5.57    2.51
  -3   1   3    3.98    2.78
  -3  -1   3    8.86    3.97
   3   1  -2  225.89    5.57
  -3  -1   2  215.14    5.16
  -3   1   2  215.19    5.93
   3  -1  -2  225.32    6.10
  -3   1   2  214.34    6.99
   3  -1  -2  222.50    5.41
  -3  -1   2  207.87    6.16
   3   1  -2  210.76    5.13
   3   1  -1 3564.46   15.32
  -3  -1   1 3596.23   14.92
   3  -1  -1 3444.79   47.01
  -3   1   1 3500.54   45.62
  -3  -1   1 3608.47   15.86
   3   1  -1 3578.20   15.46
  -3   1   1 3525.23   14.60
   3   1   0  214.69    5.61
  -3  -1   0  215.10    5.36
   3  -1   0  229.49    5.91
  -3   1   0  226.19    5.56
  -3  -1   0  239.83    5.85
   3   1   0  229.37    5.56
  -3   1   0  221.14    7.10
   3  -1   0  221.83    4.94
   3   1   1   86.06    3.77
  -3  -1  -1   74.08    2.97
   3  -1   1   85.74    4.69
  -3   1  -1   81.64    3.35
  -3  -1  -1   71.06    3.66
  -3   1  -1   82.98    3.18
   3   1   1   76.65    3.43
   3  -1   1   85.11    2.70
  -3  -1  -2   54.56    2.44
   3   1   2   57.41    5.10
   3  -1   2   58.43    3.73
  -3   1  -2   50.43    2.86
  -3   1  -2   58.10    2.49
  -3  -1  -2   51.41    7.92
   3  -1   2   53.01    2.29
   3   1   2   54.55    3.23
   3   1   3  510.58    8.74
  -3  -1  -3  472.52    8.27
   3  -1   3  476.42    9.63
  -3   1  -3  479.52    9.35
  -3  -1  -3  497.37    9.83
   3   1   3  471.10    9.01
   3  -1   3  493.03    9.09
   3   1   4   89.16    3.21
   3  -1   4   87.42    4.18
  -3  -1  -4   89.75    3.95
  -3   1  -4   86.90    3.84
  -3   1  -4   88.94    3.52
  -3  -1  -4   93.62    4.78
   3   1   4   86.23    3.73
   3  -1   4   88.04    3.12
   3   1   5   66.40    2.69
   3  -1   5   67.80    6.68
  -3  -1  -5   66.94    2.74
  -3   1  -5   71.30    3.30
  -3   1  -5   76.38    4.00
  -3  -1  -5   71.83    6.62
   3  -1   5   61.27    2.84
   3   1   5   65.42    3.37
   3   1   6   72.08    4.19
   3  -1   6   73.22    5.84
  -3  -1  -6   67.06    2.58
  -3   1  -6   67.71    4.20
  -3   1  -6   70.94    8.22
  -3  -1  -6   71.20    7.06
   3  -1   6   58.96    2.70
   3   1   7  269.32    7.58
   3  -1   7  277.65    7.82
  -3  -1  -7  256.15    6.17
  -3   1  -7  256.71    8.24
  -3   1  -7  272.32    9.81
  -3  -1  -7  293.05   10.49
   3  -1   7  264.57    7.67
   3   1   8   26.47    1.37
   3  -1   8   23.85    3.37
  -3  -1  -8   24.95    2.16
  -3   1  -8   28.12    4.32
  -3   1  -8   29.86    3.44
  -3  -1  -8   22.10    9.43
   3  -1   8   26.24    2.15
   3  -1   9   42.90    3.92
  -3   1  -9   46.31    2.60
  -3   1  -9   45.57    3.80
  -3  -1  -9   46.21   10.30
   3  -1  10  131.86    3.94
  -3   1 -10  128.67    3.20
  -3  -1 -10  138.53   12.05
  -3   1 -10  142.75    5.78
   3  -1  11   28.97    2.01
  -3   1 -11   26.21    4.06
  -3  -1 -11   32.30    4.28
  -3  -1 -12   58.93   11.00
  -3   1 -12   62.15    8.11
  -3   1 -13   61.76    5.08
  -3  -1 -13   60.41    4.84
  -3   1 -14   72.95    5.31
  -3  -1 -14   70.18    9.75
  -3  -1 -15    6.57    5.18
  -3   1 -15    2.79    2.25
  -3  -1 -16    0.24    2.40
   3  -2 -19   18.06   17.88
   3   2 -18   41.70   12.49
   3  -2 -18   32.79   17.58
   3   2 -17    3.23    1.58
   3  -2 -17    7.61    3.61
   3   2 -16   24.92   15.02
   3  -2 -16   31.10   11.66
   3   2 -15   48.89   10.79
   3  -2 -15   51.49    6.80
  -3  -2  14    3.73    1.80
   3   2 -14    1.96    2.35
   3  -2 -14   -0.20    3.43
   3  -2 -13    6.04    2.09
  -3  -2  13    7.68    2.80
   3   2 -13    6.96    2.89
   3  -2 -13    8.58    3.79
   3  -2 -12    0.68    1.03
  -3  -2  12    0.97    2.24
  -3   2  12    0.21    0.72
  -3  -2  12    0.72    1.21
   3   2 -12    1.21    1.55
   3  -2 -12    2.98    2.37
   3  -2 -11  179.16    3.84
  -3  -2  11  163.37    4.77
  -3   2  11  161.86    3.86
  -3  -2  11  175.81    6.05
   3   2 -11  178.92    8.00
   3  -2 -11  170.41    7.01
  -3  -2  10    2.27    2.12
   3  -2 -10    1.34    1.48
  -3   2  10    0.39    1.47
  -3  -2  10    1.37    1.94
   3   2 -10    0.55    1.31
   3  -2 -10    2.46    3.15
   3   2  -9   68.39    6.55
  -3  -2   9   57.32    5.75
   3  -2  -9   59.09    3.10
  -3   2   9   58.48    4.65
   3   2  -9   61.00    5.23
   3  -2  -9   65.89    8.85
   3   2  -8   87.85    4.36
  -3  -2   8   78.29    3.49
   3  -2  -8   89.62    3.26
  -3   2   8   84.41    3.62
   3   2  -8   84.86    5.33
   3  -2  -8   89.13    5.06
  -3  -2   8   86.88    3.32
   3   2  -7  701.92   13.25
  -3  -2   7  665.72   11.75
   3  -2  -7  721.57   11.83
  -3   2   7  697.72   11.34
   3   2  -7  710.72   12.29
   3  -2  -7  697.72   13.18
  -3  -2   7  687.43   13.07
   3   2  -6  270.96    6.49
  -3  -2   6  254.15    7.98
   3  -2  -6  276.12    5.89
  -3   2   6  264.92    5.54
  -3  -2   6  264.31    5.68
   3  -2  -6  262.71    8.24
  -3   2   6  258.01    6.68
  -3  -2   6  266.73    7.63
   3   2  -5   17.37    9.67
  -3  -2   5   14.54    6.25
   3  -2  -5   14.89    5.61
  -3   2   5   13.07    1.91
  -3  -2   5   14.56    5.59
   3  -2  -5   15.11    2.76
  -3   2   5   15.03    2.91
  -3  -2   5   14.32    2.71
   3   2  -4   27.72    2.79
  -3  -2   4   30.06   10.10
   3  -2  -4   25.48    3.09
  -3   2   4   22.65    2.91
  -3  -2   4   27.94    3.00
   3  -2  -4   21.99    2.50
  -3   2   4   25.41    3.59
  -3  -2   4   29.66    2.60
   3   2  -3   36.58    3.63
  -3  -2   3   31.66    2.50
   3  -2  -3   24.97    3.39
  -3   2   3   29.32    2.39
   3  -2  -3   27.52    2.63
  -3   2   3   32.20    2.63
  -3  -2   3   29.60    3.22
   3   2  -3   30.25    2.26
   3   2  -2 1244.27   18.79
  -3  -2   2 1272.08   19.11
  -3   2   2 1196.53   17.89
   3  -2  -2 1262.49   19.20
  -3   2   2 1283.30   18.30
  -3  -2   2 1207.02   18.06
   3   2  -2 1202.43   17.89
   3   2  -1 1217.00   18.18
  -3  -2   1 1164.76   17.32
  -3   2   1 1178.54   17.71
   3  -2  -1 1192.06   17.01
  -3   2   1 1204.04   16.88
   3   2  -1 1144.06   17.56
  -3  -2   1 1198.79   18.18
   3   2   0  457.47   10.30
  -3  -2   0  434.44   10.72
   3  -2   0  402.34    8.56
  -3   2   0  441.86    8.41
  -3   2   0  428.77    6.92
   3   2   0  410.16    8.16
  -3   2   0  407.11    7.09
   3   2   1    8.40    5.46
  -3  -2  -1    6.88    2.15
  -3   2  -1   10.88    2.17
   3  -2   1   16.49   10.22
  -3   2  -1   10.85    2.45
  -3  -2  -1   10.82    2.54
   3   2   1   14.52    8.10
  -3   2  -1   11.34    1.62
   3   2   2   79.25    3.07
  -3  -2  -2   80.54    2.88
   3  -2   2   82.13    8.09
  -3   2  -2   77.75    3.38
   3   2   2   73.83    3.63
  -3  -2  -2   82.57    4.84
  -3   2  -2   77.26    3.73
   3  -2   2   80.40    2.31
   3   2   3   18.94    4.77
  -3  -2  -3   16.71    1.84
   3  -2   3   18.63    6.80
  -3   2  -3   15.06    2.45
   3   2   3   13.14    2.84
  -3   2  -3   13.62    3.71
  -3  -2  -3   17.14    4.32
   3  -2   3   12.62    1.53
   3   2   4   17.04    5.37
  -3  -2  -4   19.93    5.16
   3  -2   4   21.56    5.77
  -3   2  -4   17.24    5.48
  -3  -2  -4   20.41    4.96
  -3   2  -4   19.89    4.22
   3   2   4   17.39    4.97
   3  -2   4   16.50    3.30
   3   2   5   25.90    5.27
  -3  -2  -5   26.01    3.79
   3  -2   5   29.78    3.06
  -3   2  -5   24.08    2.60
  -3  -2  -5   32.12    5.24
  -3   2  -5   22.71    4.88
   3  -2   5   22.52    2.78
   3   2   6  255.19    6.48
  -3  -2  -6  252.86    6.47
   3  -2   6  260.58    7.93
  -3   2  -6  258.22    8.52
  -3   2  -6  239.70    6.64
  -3  -2  -6  251.93    8.81
   3  -2   6  252.70    6.76
   3   2   7    1.91    1.05
   3  -2   7    0.45    1.92
  -3  -2  -7    0.76    0.61
  -3   2  -7    0.09    1.21
  -3   2  -7    1.14    1.35
  -3  -2  -7    1.62    2.66
   3  -2   7    1.28    1.21
   3  -2   8   49.48    7.28
  -3  -2  -8   40.91    1.43
  -3  -2  -8   40.74    1.08
  -3   2  -8   36.74    4.30
  -3   2  -8   50.29    3.35
  -3  -2  -8   47.49    6.40
   3  -2   8   45.47    3.80
   3  -2   9   15.24    4.25
  -3   2  -9   15.24    4.40
  -3  -2  -9   12.93    6.68
  -3   2  -9   17.77    7.19
   3  -2   9   16.04    2.58
   3  -2  10  498.61   15.66
  -3   2 -10  511.63   13.87
  -3  -2 -10  522.01   23.86
  -3   2 -10  521.79   15.28
   3  -2  11   66.00    4.45
  -3   2 -11   71.41    3.88
  -3  -2 -11   82.58    5.99
  -3   2 -12   45.04    7.12
  -3  -2 -12   30.88   15.77
  -3   2 -13   23.95    9.10
  -3  -2 -13   26.96   12.62
  -3  -2 -14   95.60    7.68
  -3  -2 -15   20.68    9.63
  -3  -2 -16   64.89   10.02
  -3  -2 -17    3.20    3.81
   3  -3 -19    3.65    5.00
   3  -3 -18    2.04    3.97
   3   3 -17   -1.06    2.29
   3  -3 -17   -0.22    4.39
   3   3 -16    4.58    2.70
   3  -3 -16    3.97    3.72
   3   3 -15   45.98    4.45
   3  -3 -15   49.00   18.97
  -3  -3  14   33.02    6.21
   3   3 -14   36.00    9.97
   3  -3 -14   35.99   15.49
  -3  -3  13   10.91    5.39
   3   3 -13   10.75    6.79
   3  -3 -13   10.29    3.73
   3  -3 -12  609.03   15.44
  -3   3  12  569.08   15.04
  -3  -3  12  614.79   17.59
   3   3 -12  610.30   19.98
   3  -3 -12  605.89   21.99
   3  -3 -11   37.72    3.26
  -3   3  11   31.93    2.68
  -3  -3  11   37.66    4.06
   3   3 -11   34.18    6.03
   3  -3 -11   38.73    7.47
   3  -3 -10   14.76    4.07
  -3   3  10    8.99    3.21
  -3  -3  10   13.76    3.86
   3   3 -10    5.16    4.45
   3  -3 -10   11.95    5.32
   3  -3  -9   74.61    6.23
  -3   3   9   68.52    3.29
  -3  -3   9   68.67    4.00
   3   3  -9   74.60    3.85
  -3  -3   9   67.37    3.32
   3  -3  -9   75.79   14.59
   3   3  -8   12.43    4.31
  -3  -3   8    8.05    2.27
   3  -3  -8    9.21    4.89
  -3   3   8   11.61    3.13
  -3  -3   8   10.62    4.22
   3  -3  -8   11.29    6.99
  -3  -3   8   15.23    5.23
   3   3  -7  139.48   13.98
  -3  -3   7  125.01    4.42
   3  -3  -7  133.21    4.69
  -3   3   7  126.07    3.91
  -3  -3   7  131.93    5.63
   3  -3  -7  135.31    6.07
  -3  -3   7  125.67    4.33
   3   3  -6   95.21    8.44
  -3  -3   6   90.04    7.10
   3  -3  -6   92.88    3.79
  -3   3   6  104.31    5.21
  -3  -3   6   96.00    3.43
   3  -3  -6  104.92    6.75
  -3  -3   6  111.23    4.61
   3   3  -5   41.46   10.79
  -3  -3   5   37.72    4.15
   3  -3  -5   42.12    3.70
  -3   3   5   37.21    2.63
  -3  -3   5   37.64    2.21
   3  -3  -5   42.59    4.20
  -3   3   5   40.53    3.54
  -3  -3   5   40.19    2.96
   3   3  -4   11.01    4.48
  -3  -3   4   11.62    4.37
  -3   3   4   12.29    3.53
   3  -3  -4   10.75    7.41
   3  -3  -4   11.84    5.57
  -3   3   4   10.97    4.92
   3   3  -4   11.76    2.34
  -3  -3   4    8.92    2.74
   3   3  -3   37.58    3.58
  -3  -3   3   31.98    6.96
  -3   3   3   36.34    2.69
   3  -3  -3   40.61    3.81
   3  -3  -3   36.02    3.34
  -3   3   3   37.59    2.69
  -3  -3   3   35.46    3.01
   3   3  -3   39.41    2.98
   3   3  -2  347.18    8.22
  -3  -3   2  341.93    7.66
   3  -3  -2  342.26    8.11
  -3   3   2  360.23    7.92
   3  -3  -2  345.10    6.82
  -3   3   2  359.96    7.04
  -3  -3   2  334.87    7.17
   3   3  -2  338.82    7.09
   3   3  -1   73.76    4.19
  -3  -3   1   69.34    3.42
   3  -3  -1   61.86    4.70
  -3   3   1   73.09    4.18
   3  -3  -1   74.29    7.51
  -3   3   1   69.21    2.73
   3   3  -1   78.44    3.66
  -3  -3   1   80.28    4.31
   3   3   0    4.94    2.68
  -3  -3   0    6.11    3.44
   3  -3   0    4.56    3.41
  -3   3   0    1.21    1.81
   3  -3   0    1.68    1.70
  -3   3   0    3.70    2.34
  -3  -3   0    4.98    2.55
   3   3   0    1.92    1.91
   3   3   1   88.77    4.13
  -3  -3  -1   84.83    3.59
   3  -3   1   91.15    4.72
  -3   3  -1   85.19    3.88
  -3   3  -1   87.81    2.19
  -3  -3  -1   86.07    3.94
   3   3   1   92.67    3.72
  -3   3  -1   90.45    2.70
   3   3   2    4.91    4.20
  -3  -3  -2    4.46    2.05
   3  -3   2    5.15    3.24
  -3   3  -2    7.15    2.34
  -3   3  -2    6.25    1.54
   3   3   2   12.26    3.68
  -3  -3  -2    4.22    2.85
  -3   3  -2    5.94    1.07
   3   3   3  568.98    9.41
  -3  -3  -3  582.40    9.18
   3  -3   3  586.10   11.35
  -3   3  -3  576.61   10.28
  -3   3  -3  580.09    7.32
  -3  -3  -3  554.06   15.01
   3   3   4  456.81    9.80
  -3  -3  -4  457.68    8.22
   3  -3   4  483.93   11.75
  -3   3  -4  470.84    9.60
  -3   3  -4  486.17    7.81
  -3  -3  -4  474.04   11.05
   3  -3   4  480.30    7.27
   3   3   5    2.81    2.41
  -3  -3  -5    4.52    1.80
   3  -3   5    2.86    1.75
  -3   3  -5    3.64    2.44
  -3   3  -5    3.30    0.94
  -3  -3  -5   10.19    5.37
   3  -3   5    2.75    1.15
  -3  -3  -6  191.84    3.98
   3  -3   6  179.95    6.72
  -3   3  -6  195.84    5.24
  -3  -3  -6  212.76    6.27
  -3   3  -6  202.48    5.35
  -3  -3  -6  227.09    8.82
   3  -3   6  207.48    5.51
  -3  -3  -7   35.15    1.76
   3  -3   7   32.57    4.11
  -3  -3  -7   35.88    2.09
  -3   3  -7   25.38    2.26
  -3   3  -7   31.25    4.48
  -3  -3  -7   33.83   13.67
   3  -3   7   30.56    1.81
  -3  -3  -8   70.71    1.70
   3  -3   8   80.26    4.66
  -3   3  -8   74.32    4.62
  -3  -3  -8   76.16    2.05
  -3  -3  -8   89.02    6.20
   3  -3   8   78.70    3.65
   3  -3   9   62.55    4.01
  -3   3  -9   54.28    4.03
  -3   3  -9   49.14    2.45
  -3  -3  -9   63.33   11.87
   3  -3   9   50.74    2.43
   3  -3  10  120.15    8.20
  -3   3 -10  121.62    3.89
  -3  -3 -10  138.79    7.14
   3  -3  11  102.47    7.19
  -3   3 -11   84.77    6.42
  -3  -3 -11   79.05    7.34
  -3   3 -12   37.45    7.68
  -3  -3 -12   50.73    6.77
  -3  -3 -13    0.43    3.49
  -3  -3 -14  109.59    7.16
  -3  -3 -15    2.37    2.20
  -3  -3 -16    0.66    2.90
   3  -4 -18   37.48    7.55
   3  -4 -17    3.77    4.06
   3  -4 -16   47.20    5.30
  -3  -4  15  199.01   10.37
   3  -4 -15  205.83   10.51
  -3  -4  15  192.93   10.11
  -3  -4  14   33.54    6.81
   3  -4 -14   35.28   10.28
  -3  -4  14   26.44   12.77
  -3  -4  13   56.76    4.85
   3  -4 -13   55.70    6.31
  -3  -4  13   63.69    8.33
   3  -4 -12  147.91    5.20
  -3  -4  12  139.12    6.92
   3  -4 -12  145.66    8.42
  -3  -4  12  133.71    7.85
   3  -4 -11   91.74    3.49
  -3   4  11   87.71    3.75
  -3  -4  11   86.59    4.74
   3  -4 -11   83.65    6.51
  -3  -4  11  100.56    5.05
   3  -4 -10   46.34    3.04
  -3   4  10   33.18    5.78
  -3  -4  10   31.39    4.60
   3  -4 -10   41.13   12.18
  -3  -4  10   39.34    5.02
   3  -4  -9    7.48    2.88
  -3   4   9    7.29    2.67
  -3  -4   9    8.25    2.68
   3  -4  -9   12.85    5.82
  -3  -4   9    7.03    2.64
  -3  -4   9   10.81    2.82
   3  -4  -8  158.80    5.78
  -3   4   8  147.42    5.63
  -3  -4   8  151.89    6.92
   3  -4  -8  132.83    6.55
  -3  -4   8  154.18    5.07
  -3  -4   8  163.58    6.71
   3  -4  -7  347.14    9.58
  -3  -4   7  333.52   15.67
  -3  -4   7  331.73    8.85
   3  -4  -7  329.64   12.49
  -3  -4   7  351.83   11.37
   3  -4  -6  109.93    4.40
  -3   4   6  118.40    4.29
  -3  -4   6  121.09    3.65
   3  -4  -6  119.75    6.18
  -3  -4   6  104.66    3.96
   3   4  -5   38.47    5.86
   3  -4  -5   39.85    5.30
  -3   4   5   36.13    2.88
   3  -4  -5   39.36    4.01
  -3  -4   5   42.20    3.02
   3   4  -5   34.63    2.26
   3   4  -4  211.32    7.21
   3  -4  -4  206.58    6.32
  -3   4   4  181.69    5.32
   3  -4  -4  194.43    6.83
  -3   4   4  197.47    6.03
  -3  -4   4  191.40    7.06
   3   4  -4  192.89    5.09
  -3  -4   3    0.00    1.23
   3   4  -3    2.11    2.20
   3  -4  -3    4.15    3.13
  -3   4   3   -0.39    2.02
   3  -4  -3   -1.14    2.33
  -3   4   3    1.68    1.92
  -3  -4   3    2.12    2.35
   3   4  -3    1.25    1.18
  -3  -4   2   13.76    7.93
   3   4  -2    7.34    6.04
   3  -4  -2   19.54    9.43
  -3   4   2   16.81    7.14
   3  -4  -2   16.11    5.86
  -3   4   2   13.00    1.59
  -3  -4   2   19.25    2.87
   3   4  -2   18.76    2.88
   3   4  -1   39.75    4.53
  -3  -4   1   35.70    3.44
   3  -4  -1   41.55    4.02
  -3   4   1   30.82    3.46
   3  -4  -1   37.04    4.21
  -3   4   1   33.88    2.11
  -3  -4   1   36.51    3.61
   3   4  -1   35.35    2.44
  -3  -4   0  520.47   10.44
   3   4   0  530.07   11.72
   3  -4   0  520.01   13.25
  -3   4   0  538.87   10.24
   3  -4   0  514.80    8.80
  -3   4   0  535.90    8.13
  -3  -4   0  523.68   10.15
   3   4   0  531.03   10.01
   3   4   1    4.68    3.44
  -3  -4  -1    2.26    2.60
   3  -4   1    2.93    3.37
  -3   4  -1    4.96    2.84
   3  -4   1    7.63    1.90
  -3   4  -1    6.76    2.75
  -3  -4  -1    8.21    3.84
   3   4   1    8.85    2.61
   3   4   2    2.95    2.46
  -3  -4  -2    0.09    2.23
   3  -4   2    4.13    3.49
  -3   4  -2    1.44    0.96
  -3   4  -2    0.47    1.04
  -3  -4  -2    5.03    4.03
  -3   4  -2    3.30    1.24
   3   4   3   29.26    8.49
  -3  -4  -3   26.57    2.54
   3  -4   3   22.22    3.35
  -3  -4  -3   23.63    3.94
  -3  -4  -4  460.19    8.86
   3  -4   4  433.30   10.62
  -3  -4  -4  462.89    9.03
  -3  -4  -4  458.65   11.33
  -3  -4  -5   11.46    1.73
   3  -4   5   14.38    3.19
  -3  -4  -5   12.97    2.47
  -3  -4  -5   19.13    5.88
  -3  -4  -6  143.47    5.32
   3  -4   6  150.48    6.71
  -3  -4  -6  148.12    4.34
  -3  -4  -6  154.96    6.99
  -3  -4  -7   31.04    3.27
   3  -4   7   37.62   10.41
  -3  -4  -7   33.91    4.15
  -3   4  -7   33.72    1.79
  -3  -4  -7   35.96    5.60
   3  -4   7   36.69    1.52
  -3  -4  -8   66.30    3.04
   3  -4   8   59.30   13.71
  -3  -4  -8   65.92    3.27
  -3   4  -8   64.89    2.34
  -3  -4  -8   70.89    7.48
   3  -4   8   69.11    3.36
  -3  -4  -9   92.82    1.95
   3  -4   9   96.37    5.05
  -3  -4  -9   91.66    2.79
  -3   4  -9  101.53    2.34
  -3  -4  -9   94.90   15.27
   3  -4   9   97.86    2.46
   3  -4  10   66.10    4.82
  -3   4 -10   56.06    4.88
  -3  -4 -10   58.41    6.56
   3  -4  11    3.48    2.59
  -3   4 -11    0.90    0.84
  -3  -4 -11    3.02    4.06
   3  -4  12  120.50    6.23
  -3  -4 -12  133.08    7.91
  -3  -4 -13   83.21   11.30
  -3  -4 -14    2.61    2.63
  -3  -4 -15    3.51    2.41
  -3  -4 -16    1.87    3.89
   3  -5 -18   27.68    6.00
   3  -5 -17   79.12    7.49
   3  -5 -16  157.04    9.08
  -3  -5  15   39.38    5.06
   3  -5 -15   29.45   14.49
  -3  -5  14   41.86    5.15
   3  -5 -14   52.28   15.90
  -3  -5  14   47.36    4.66
  -3  -5  13   10.39    2.71
  -3  -5  13   10.82    5.56
   3  -5 -12  112.10    3.95
  -3  -5  12  101.16    7.51
   3  -5 -12  101.23    9.31
  -3  -5  12  105.49    4.74
   3  -5 -11   25.93    8.73
  -3   5  11   25.03    3.17
  -3  -5  11   19.00    8.57
   3  -5 -11   24.94   10.72
  -3  -5  11   33.19    3.42
   3  -5 -10    2.40    2.47
  -3   5  10    2.71    1.97
  -3  -5  10    2.44    3.90
   3  -5 -10    4.01    3.85
  -3  -5  10    2.21    2.55
   3  -5  -9   48.41    3.96
  -3   5   9   35.15    4.71
  -3  -5   9   36.58    4.22
  -3  -5   9   28.29    5.11
   3  -5  -9   45.19    4.81
  -3  -5   9   39.88    3.15
   3  -5  -8  462.36   11.20
  -3   5   8  419.83   10.10
  -3  -5   8  456.44   12.57
  -3  -5   8  442.76    9.93
   3  -5  -8  444.69   12.29
  -3  -5   8  479.55   11.27
   3  -5  -7  111.99    5.22
  -3   5   7  114.78    4.98
  -3  -5   7  123.47    6.82
  -3  -5   7  117.08    4.26
   3  -5  -7  115.89    8.10
  -3  -5   7  114.25    6.68
   3  -5  -6  363.26   10.60
  -3  -5   6  356.98   12.04
  -3  -5   6  356.85    9.37
   3  -5  -6  358.33   10.92
  -3  -5   6  356.67    9.85
   3  -5  -5  138.80    5.48
  -3  -5   5  124.87    6.80
   3  -5  -5  132.18    5.40
  -3  -5   5  120.65    4.14
   3   5  -5  130.56    5.96
   3  -5  -4 1502.48   23.84
  -3  -5   4 1476.84   27.30
   3  -5  -4 1466.51   24.05
  -3  -5   4 1560.18   27.12
   3   5  -4 1510.17   22.64
   3  -5  -3  296.19    8.41
  -3  -5   3  293.85    8.42
   3  -5  -3  322.04   14.47
  -3   5   3  304.16    7.12
  -3  -5   3  282.77    7.30
   3   5  -3  312.08    7.35
   3  -5  -2   43.21    5.67
  -3  -5   2   40.92   11.91
   3  -5  -2   44.69    3.27
  -3   5   2   34.11    2.69
  -3  -5   2   45.53   14.02
   3   5  -2   38.32    2.51
   3  -5  -1  152.11    6.85
  -3  -5   1  147.47    6.05
   3  -5  -1  150.04    4.68
  -3   5   1  139.41    5.66
  -3  -5   1  147.44    5.48
   3   5  -1  161.19    5.01
   3  -5   0 1033.62   18.67
  -3  -5   0  979.54   17.13
   3  -5   0 1012.08   15.43
  -3   5   0  999.54   14.84
   3  -5   1  106.52    6.29
  -3  -5  -1  106.50    5.64
   3  -5   1  109.00    2.74
  -3   5  -1  115.57    4.40
  -3  -5  -1  108.48    5.97
  -3  -5  -2  666.37   12.30
   3  -5   2  707.11   14.34
  -3  -5  -2  697.66   13.16
   3  -5   2  664.96    9.77
  -3  -5  -2  665.00   13.73
  -3   5  -2  641.21    9.70
  -3  -5  -3   29.72    2.62
   3  -5   3   28.15   14.81
  -3  -5  -3   35.34    3.49
  -3  -5  -3   34.27    5.24
  -3  -5  -4    1.55    1.28
   3  -5   4   -1.26    3.14
  -3  -5  -4   -0.13    2.09
  -3  -5  -4    4.47    5.51
  -3  -5  -5  161.82    4.52
   3  -5   5  169.63    7.08
  -3  -5  -5  169.42    8.00
  -3  -5  -5  166.30    7.91
  -3  -5  -6  154.33    4.74
   3  -5   6  142.80    8.38
  -3  -5  -6  156.71    6.40
  -3  -5  -6  145.79    7.51
  -3  -5  -7    2.62    1.47
   3  -5   7    3.64    3.30
  -3  -5  -7    2.73    2.89
  -3  -5  -7    3.92    3.51
  -3  -5  -8   93.56    3.35
   3  -5   8  105.42    6.08
  -3  -5  -8  102.95    7.88
  -3  -5  -8  106.68    7.39
   3  -5   9   20.87    4.54
  -3  -5  -9   23.43    2.32
  -3  -5  -9   26.65   16.01
   3  -5  10  220.80    9.35
  -3  -5 -10  231.16   10.62
   3  -5  11    1.66    2.54
  -3  -5 -11   -2.11    3.95
   3  -5  12   85.57    7.64
  -3  -5 -12   81.45    9.63
  -3  -5 -13    7.70    4.15
  -3  -5 -14   50.91    9.39
  -3  -5 -15    1.81    2.47
  -3  -5 -16   27.60   20.43
   3  -6 -18    3.01    4.32
   3  -6 -17    4.62    4.35
  -3  -6  15  166.78   14.19
   3  -6 -15  159.47    9.28
  -3  -6  14   31.94    6.29
   3  -6 -14   54.88    9.60
  -3  -6  13    2.53    3.91
   3  -6 -13    3.30    3.44
  -3  -6  13    2.34    1.80
   3  -6 -12   30.66   10.46
  -3  -6  12   30.22    6.48
   3  -6 -12   30.27   12.76
  -3  -6  12   32.29    5.81
   3  -6 -11   60.01    5.46
  -3  -6  11   62.94    6.02
   3  -6 -11   62.23    7.38
  -3  -6  11   63.47    9.69
   3  -6 -10    1.85    2.47
  -3  -6  10    2.86    3.77
   3  -6 -10    2.31    2.02
  -3  -6  10   -0.41    1.67
   3  -6  -9    0.46    1.66
  -3  -6   9    2.70    3.56
  -3  -6   9    0.29    0.90
   3  -6  -9    0.95    2.01
  -3  -6   9    3.16    2.21
   3  -6  -8   60.19    4.11
  -3  -6   8   79.50    9.40
  -3  -6   8   59.39    2.85
   3  -6  -8   74.41    6.18
  -3  -6   8   69.37    3.35
   3  -6  -7  191.10    6.18
  -3  -6   7  196.77    8.70
  -3  -6   7  194.23    4.83
   3  -6  -7  191.95   10.23
  -3  -6   7  209.04    6.39
   3  -6  -6  112.97    5.12
  -3  -6   6  112.52   10.99
   3  -6  -6  115.90    6.34
  -3  -6   6  108.79    6.99
   3   6  -6  112.60    8.54
   3  -6  -5   92.17    5.11
  -3  -6   5   89.92    6.08
   3  -6  -5   93.41    5.74
  -3  -6   5   90.07    5.15
   3   6  -5   87.69    6.15
   3  -6  -4    3.66    3.36
  -3  -6   4    0.10    4.78
   3  -6  -4    0.93    1.27
  -3  -6   4    1.87    2.04
   3   6  -4    2.02    2.31
   3  -6  -3   15.33    5.25
  -3  -6   3   20.24    7.92
   3  -6  -3   17.04    6.07
  -3  -6   3   17.38    3.28
   3   6  -3   16.54    4.76
   3  -6  -2    0.66    3.74
  -3  -6   2    3.88    2.76
   3  -6  -2    0.10    2.06
  -3   6   2    0.06    1.64
  -3  -6   2   -0.02    2.47
   3  -6  -1   19.32    7.26
  -3  -6   1   19.80   10.33
   3  -6  -1   18.85    2.92
  -3   6   1   15.10    5.16
  -3  -6   1   19.52    4.14
   3  -6   0  757.79   21.74
  -3  -6   0  782.55   20.85
   3  -6   0  791.07   18.74
  -3   6   0  725.98   16.52
  -3  -6   0  780.75   19.72
   3  -6   1    7.68    9.27
  -3  -6  -1   12.49    8.53
   3  -6   1   11.71    4.47
  -3   6  -1   11.62    3.56
  -3  -6  -1    4.90    3.78
   3  -6   2   48.49    5.52
  -3  -6  -2   42.22    4.40
   3  -6   2   43.73    2.52
  -3  -6  -2   43.99    4.76
  -3   6  -2   45.97    3.64
   3  -6   3  261.39   10.32
  -3  -6  -3  258.71    8.26
  -3  -6  -3  268.43   12.96
  -3   6  -3  296.52    5.24
   3  -6   4   42.16    4.36
  -3  -6  -4   40.82    3.68
  -3  -6  -4   43.20   16.15
   3  -6   5  118.47    6.93
  -3  -6  -5  118.05    4.85
  -3  -6  -5  121.26    7.43
   3  -6   6  337.15   12.73
  -3  -6  -6  305.76    8.55
  -3  -6  -6  317.57   14.22
  -3  -6  -7  101.58    5.02
   3  -6   7  119.97    7.23
  -3  -6  -7  101.96    4.80
  -3  -6  -7  119.50   10.08
   3  -6   8  211.10    9.36
  -3  -6  -8  210.99    7.68
  -3  -6  -8  195.78   19.24
   3  -6   9  123.40   11.54
  -3  -6  -9  110.90    3.93
  -3  -6  -9  117.96   19.13
   3  -6  10    3.36    4.74
  -3  -6 -10   15.22    5.13
   3  -6  11   66.91   10.25
  -3  -6 -11   86.95   18.86
   3  -6  12   14.66    8.03
  -3  -6 -12   12.35    8.45
  -3  -6 -13  154.10   11.54
  -3  -6 -14    5.26    4.00
  -3  -6 -15   -2.30    4.14
   3  -7 -17    0.11    4.64
   3  -7 -16    3.55    3.58
  -3  -7  15   16.52    6.16
   3  -7 -15   20.16   23.05
  -3  -7  14    6.66    3.42
   3  -7 -14   18.10    6.65
  -3  -7  13  115.07   12.98
   3  -7 -13  130.76    8.90
   3  -7 -12  501.18   12.05
  -3  -7  12  474.32   16.14
   3  -7 -12  473.16   14.32
   3  -7 -11   37.27    4.18
  -3  -7  11   44.49    6.08
   3  -7 -11   53.14   14.00
  -3  -7  11   36.41    8.95
   3  -7 -10   58.04    8.06
  -3  -7  10   65.43    6.87
   3  -7 -10   70.04   23.27
  -3  -7  10   44.87    3.14
   3  -7  -9   98.17    5.03
  -3  -7   9   90.39   10.00
  -3  -7   9   86.82    4.40
   3  -7  -9   88.86    9.06
  -3  -7   9   97.09    8.74
   3  -7  -8  172.48    6.69
  -3  -7   8  188.07    9.22
  -3  -7   8  159.30    5.72
   3  -7  -8  172.23   15.97
  -3  -7   8  187.56    6.24
   3  -7  -7  228.21    7.99
  -3  -7   7  240.22    9.69
  -3  -7   7  207.66    6.17
   3  -7  -7  220.48   13.45
  -3  -7   7  235.74    6.77
   3  -7  -6   16.15   10.17
  -3  -7   6   14.50    5.93
   3  -7  -6   10.45    6.56
  -3  -7   6    8.15    2.45
   3   7  -6   13.61    4.27
   3  -7  -5  402.64   11.56
  -3  -7   5  399.99   11.84
   3  -7  -5  408.00   10.79
  -3  -7   5  397.99   12.11
   3  -7  -4  586.19   15.48
  -3  -7   4  589.89   15.47
   3  -7  -4  535.68   14.15
  -3  -7   4  582.47   14.98
   3  -7  -3  402.98   11.77
  -3  -7   3  387.04   12.12
   3  -7  -3  371.81   13.68
  -3  -7   3  383.53   10.25
   3  -7  -2   28.16    4.09
  -3  -7   2   31.29   13.17
   3  -7  -2   29.41    2.69
  -3  -7   2   29.00    4.72
   3  -7  -1  274.65    9.96
  -3  -7   1  256.58   10.67
   3  -7  -1  260.52    7.34
  -3   7   1  276.49    7.75
  -3  -7   1  282.63    9.77
   3  -7   0   21.95    5.54
  -3  -7   0   15.46    3.63
   3  -7   0   13.28    2.39
  -3  -7   0   24.51    5.35
  -3   7   0   17.47    4.53
   3  -7   1  160.06   11.79
  -3  -7  -1  169.73   10.64
   3  -7   1  162.93    5.98
  -3   7  -1  157.56    3.93
  -3  -7  -1  157.13    7.07
   3  -7   2   35.77    4.59
  -3  -7  -2   47.46    5.06
   3  -7   2   43.45    3.87
  -3  -7  -2   46.59    5.01
  -3   7  -2   45.90    1.95
   3  -7   3  517.24   14.37
  -3  -7  -3  514.08   23.55
   3  -7   3  512.01    8.65
  -3  -7  -3  522.62   13.81
  -3   7  -3  517.07    8.71
   3  -7   4    1.39    3.48
  -3  -7  -4    1.70    1.71
  -3  -7  -4    6.25    4.60
   3  -7   5  369.92   13.94
  -3  -7  -5  378.71   10.29
  -3  -7  -5  381.12   14.27
   3  -7   6  384.93   14.83
  -3  -7  -6  376.64   12.25
  -3  -7  -6  366.09   13.75
   3  -7   7   67.51   17.83
  -3  -7  -7   58.80    4.37
  -3  -7  -7   57.74    6.93
   3  -7   8   78.13    7.52
  -3  -7  -8   62.24    5.05
  -3  -7  -8   54.68   20.51
   3  -7   9  102.77   10.67
  -3  -7  -9   75.88    4.53
  -3  -7  -9   79.13    7.48
   3  -7  10   38.63    5.80
  -3  -7 -10   60.36    7.05
   3  -7  11   42.84    6.93
  -3  -7 -11   36.70    5.36
   3  -7  12   51.33    5.84
  -3  -7 -12   30.14   14.78
  -3  -7 -13   36.44    8.02
  -3  -7 -14    9.63    6.52
  -3  -7 -15  132.95   13.71
   3  -8 -16    6.62    4.63
  -3  -8  15   37.64    5.74
   3  -8 -15   31.72    9.70
  -3  -8  14    0.80    3.52
   3  -8 -14    4.97    3.23
  -3  -8  13    9.00    9.80
   3  -8 -13    6.65    5.34
   3  -8 -12   84.16    4.78
  -3  -8  12   88.91   23.59
   3  -8 -12   78.82    7.96
   3  -8 -11    7.68    3.64
  -3  -8  11    6.10    3.94
   3  -8 -11   11.07    6.02
   3  -8 -10  175.02    6.46
  -3  -8  10  181.25   13.36
   3  -8 -10  165.10    8.62
  -3  -8  10  170.52    5.05
   3  -8  -9   61.15   11.51
  -3  -8   9   57.83    7.59
   3  -8  -9   55.65    6.28
  -3  -8   9   52.35    3.70
   3  -8  -8    8.29    3.43
  -3  -8   8    3.36    5.76
   3  -8  -8    7.97    6.01
  -3  -8   8    9.90    4.81
   3  -8  -7    4.15    3.39
  -3  -8   7   -0.59    4.51
   3  -8  -7   -0.68    3.62
  -3  -8   7   -1.72    1.92
   3  -8  -6  115.34    6.59
  -3  -8   6  119.47    8.22
   3  -8  -6  106.87    6.51
  -3  -8   6  123.27   12.18
   3  -8  -5  145.44    7.79
  -3  -8   5  137.83    8.37
   3  -8  -5  130.20    6.34
  -3  -8   5  154.99    6.17
   3  -8  -4  138.86    9.84
  -3  -8   4  125.34    9.86
   3  -8  -4  114.90    5.30
  -3  -8   4  138.39    5.97
   3  -8  -3    3.52    4.34
  -3  -8   3    4.79    4.38
   3  -8  -3    1.80    2.55
  -3  -8   3    0.78    3.52
   3  -8  -2   10.21    4.64
  -3  -8   2    7.53    6.11
   3  -8  -2    7.33    3.46
  -3  -8   2    4.52    3.63
   3  -8  -1   43.28    7.37
  -3  -8   1   46.72    6.85
   3  -8  -1   52.76    5.10
  -3  -8   1   47.96    4.69
   3  -8   0    1.39    1.27
  -3  -8   0    2.94    4.02
   3  -8   0    3.09    1.81
  -3   8   0    1.50    0.94
  -3  -8   0    1.83    1.90
   3  -8   1   32.28   13.08
  -3  -8  -1   20.37   10.81
   3  -8   1   18.30    6.62
  -3  -8  -1   24.49    8.20
  -3   8  -1   20.16    7.05
   3  -8   2   86.71   10.32
  -3  -8  -2   81.19    6.81
   3  -8   2   90.01    4.33
  -3  -8  -2   80.97    6.39
  -3   8  -2   78.35    3.97
   3  -8   3   13.04    7.39
  -3  -8  -3   14.96    5.34
   3  -8   3    9.40    3.09
  -3  -8  -3    9.27    4.66
  -3   8  -3    8.83    2.02
   3  -8   4   49.99    5.35
  -3  -8  -4   53.32    5.79
  -3  -8  -4   69.59    9.54
   3  -8   5  142.05    8.96
  -3  -8  -5  166.54    8.47
  -3  -8  -5  150.08   10.10
   3  -8   6  110.19    8.54
  -3  -8  -6   95.99   14.00
  -3  -8  -6  122.54    8.64
   3  -8   7   96.74    9.19
  -3  -8  -7   90.10    5.82
  -3  -8  -7   96.02    8.75
  -3  -8  -8   16.94   10.97
   3  -8   8   33.88    6.08
  -3  -8  -8   30.38   12.47
   3  -8   9    3.41    4.74
  -3  -8  -9    5.97    4.04
  -3  -8  -9    1.99    4.71
   3  -8  10   88.28    7.72
  -3  -8 -10   84.89   18.40
   3  -8  11    2.75    3.58
  -3  -8 -11    3.67    3.30
   3  -8  12   76.51   15.89
  -3  -8 -12   89.46    7.21
  -3  -8 -13   96.44    8.24
  -3  -8 -14   60.28    7.91
  -3  -9  15   52.20    6.59
   3  -9 -15   41.29    5.56
  -3  -9  14   11.08   11.03
   3  -9 -14   19.05    6.22
  -3  -9  13   11.64    4.16
   3  -9 -13    7.38    8.60
  -3  -9  12   -0.22    3.90
   3  -9 -12    1.99    2.42
   3  -9 -11  102.51    6.56
  -3  -9  11  105.04    8.93
   3  -9 -11   98.62    7.83
   3  -9 -10   70.18    5.52
  -3  -9  10   82.13   10.35
   3  -9 -10   76.72    7.25
   3  -9  -9  598.68   13.96
  -3  -9   9  593.17   16.16
   3  -9  -9  607.02   13.97
   3  -9  -8    2.37    3.45
  -3  -9   8    7.58    8.24
   3  -9  -8    7.16    5.92
  -3  -9   8    2.15    2.55
   3  -9  -7  104.12    8.54
  -3  -9   7  115.94    9.18
   3  -9  -7  112.18    8.87
  -3  -9   7   95.60    4.52
   3  -9  -6   43.53   17.64
  -3  -9   6   45.24   16.32
   3  -9  -6   27.26   10.63
  -3  -9   6   30.07    3.89
   3  -9  -5    6.91    4.22
  -3  -9   5    8.55    4.95
   3  -9  -5    1.42    2.53
  -3  -9   5   -0.07    1.23
   3  -9  -4   88.48    6.93
  -3  -9   4   71.55    8.04
   3  -9  -4   75.07    4.61
  -3  -9   4   76.81    5.01
   3  -9  -3  211.53   11.61
  -3  -9   3  217.22   11.99
   3  -9  -3  214.17    8.39
  -3  -9   3  206.87    8.40
   3  -9  -2   24.18    5.26
  -3  -9   2   27.38   13.08
   3  -9  -2   23.87    8.35
  -3  -9   2   28.60    8.04
   3  -9  -1  270.87   12.34
  -3  -9   1  234.02   10.75
   3  -9  -1  257.64    9.04
  -3  -9   1  244.13   13.22
   3  -9   0    4.13    4.07
  -3  -9   0    4.60    6.17
   3  -9   0    2.01    1.34
  -3  -9   0    2.72    2.85
   3  -9   1  194.18   10.39
  -3  -9  -1  197.70    9.99
   3  -9   1  209.70    7.24
  -3  -9  -1  230.66   20.48
  -3   9  -1  186.39    6.38
   3  -9   2   39.46   16.50
  -3  -9  -2   40.70    5.83
   3  -9   2   43.45    2.77
  -3  -9  -2   44.02    6.47
  -3   9  -2   35.83    2.06
   3  -9   3  210.96   10.89
  -3  -9  -3  198.93   10.59
   3  -9   3  195.67    5.90
  -3  -9  -3  192.30   10.05
   3  -9   4   62.88    8.24
  -3  -9  -4   52.98    6.72
  -3  -9  -4   48.92    6.72
   3  -9   5   84.72    8.19
  -3  -9  -5   69.50    6.95
  -3  -9  -5   53.07    7.45
  -3  -9  -6   17.75    9.49
   3  -9   6   25.24    6.31
  -3  -9  -6   28.92    9.11
  -3  -9  -7  218.27    8.35
   3  -9   7  199.67   10.69
  -3  -9  -7  191.80   12.73
  -3  -9  -8   49.80    4.29
   3  -9   8   49.65    7.73
  -3  -9  -8   55.71    8.94
   3  -9   9   76.19   13.44
  -3  -9  -9   49.39   16.72
   3  -9  10   -0.41    3.94
  -3  -9 -10    6.33    5.27
   3  -9  11  109.11    8.01
  -3  -9 -11   96.88    7.85
   3  -9  12   22.50    9.74
  -3  -9 -12   37.11    7.03
  -3  -9 -13   -0.67    5.06
  -3 -10  14    9.52    6.34
   3 -10 -14   21.21   10.80
  -3 -10  13   69.04   18.00
   3 -10 -13   63.36   19.86
  -3 -10  12   20.92   12.42
   3 -10 -12   14.33    5.08
   3 -10 -11    6.05    3.98
  -3 -10  11    2.63    4.15
   3 -10 -11    4.82    4.70
   3 -10 -10   15.58    9.26
  -3 -10  10   20.68    5.33
   3 -10 -10   11.91    4.66
   3 -10  -9   83.20    7.23
  -3 -10   9  105.76   10.85
   3 -10  -9   84.02    7.60
   3 -10  -8   28.46    4.91
  -3 -10   8   28.93   11.85
   3 -10  -8   22.07   10.83
   3 -10  -7   60.56    6.17
  -3 -10   7   60.37    6.85
   3 -10  -7   56.95    5.71
  -3 -10   7   53.44    4.51
   3 -10  -6    1.83    4.63
  -3 -10   6    2.44    5.48
   3 -10  -6    1.98    4.39
  -3 -10   6    1.85    2.27
   3 -10  -5   19.23    6.23
  -3 -10   5   10.78    7.45
   3 -10  -5    4.65    4.10
  -3 -10   5    6.40    3.95
   3 -10  -4    1.86    2.63
  -3 -10   4    8.73    5.15
   3 -10  -4    0.92    1.68
  -3 -10   4    3.62    4.45
   3 -10  -3    0.05    4.88
  -3 -10   3    8.40    5.07
   3 -10  -3    1.72    1.35
  -3 -10   3    0.92    1.77
   3 -10  -2   13.27    5.38
  -3 -10   2   26.32    7.85
   3 -10  -2   13.21    5.16
  -3 -10   2   13.00    5.25
   3 -10  -1   50.37   19.32
  -3 -10   1   16.35    5.30
   3 -10  -1   47.57    6.45
  -3 -10   1   39.44    6.69
   3 -10   0    5.12    5.37
  -3 -10   0    3.64    3.45
   3 -10   0    4.90    2.07
  -3 -10   0    7.52    5.64
   3 -10   1    6.04    4.86
  -3 -10  -1    3.82    4.70
   3 -10   1    6.56    3.10
  -3 -10  -1    6.14    3.49
   3 -10   2  184.52   11.23
  -3 -10  -2  195.06   12.44
   3 -10   2  188.31    6.30
  -3 -10  -2  174.73    7.47
   3 -10   3    9.78    4.24
  -3 -10  -3    8.18    4.29
  -3 -10  -3   11.01    7.11
  -3 -10  -4   34.44    5.23
   3 -10   4   35.19    7.44
  -3 -10  -4   30.42    6.78
  -3 -10  -5    0.77    2.48
   3 -10   5    4.08    5.46
  -3 -10  -5    0.39    3.22
   3 -10   6   54.81   22.40
  -3 -10  -6   68.27    6.90
  -3 -10  -6   59.42   10.45
  -3 -10  -7    8.91    5.57
   3 -10   7   13.08    6.60
  -3 -10  -7    3.57    3.07
  -3 -10  -8   28.50    4.35
   3 -10   8   26.79    6.82
  -3 -10  -8   32.91    7.51
   3 -10   9    6.75    4.36
  -3 -10  -9   -0.68    4.93
   3 -10  10   19.13   11.50
  -3 -10 -10   20.94    9.31
   3 -10  11   55.31    7.60
  -3 -10 -11   60.38    8.37
   3 -10  12    1.29    2.76
  -3 -10 -12   15.39    6.84
  -3 -11  13   18.34    6.46
   3 -11 -13   12.07    4.59
  -3 -11  12   28.61   21.35
   3 -11 -12   27.32    7.73
   3 -11 -11    1.64    2.05
  -3 -11  11    0.70    3.55
   3 -11 -11    3.12    4.61
   3 -11 -10  173.38    8.30
  -3 -11  10  152.61   29.74
   3 -11 -10  151.27   16.75
   3 -11  -9   47.34   17.42
  -3 -11   9   56.14    8.27
   3 -11  -9   44.38   10.48
   3 -11  -8   37.83    5.88
  -3 -11   8   26.40   17.11
   3 -11  -8   35.79    6.70
   3 -11  -7   14.95    5.84
  -3 -11   7   13.86    7.25
   3 -11  -7    3.89    2.46
   3 -11  -6  419.76   13.40
  -3 -11   6  402.23   13.71
   3 -11  -6  386.73   20.51
  -3 -11   6  383.32   14.90
   3 -11  -5   45.90    9.16
  -3 -11   5   44.97   12.19
   3 -11  -5   41.17    4.73
  -3 -11   5   41.83    4.91
   3 -11  -4  317.98   16.91
  -3 -11   4  262.18   16.05
   3 -11  -4  300.48    9.48
  -3 -11   4  254.77    9.29
   3 -11  -3   27.33    9.03
  -3 -11   3   30.49   13.74
   3 -11  -3   23.37    4.04
  -3 -11   3   17.60    9.08
   3 -11  -2  367.08   13.58
  -3 -11   2  350.12   19.66
   3 -11  -2  335.95   11.35
  -3 -11   2  349.22   11.65
   3 -11  -1  159.70   10.11
  -3 -11   1  148.20    9.18
   3 -11  -1  136.96    5.33
  -3 -11   1  156.03    8.61
   3 -11   0  251.55   15.48
  -3 -11   0  252.85   10.84
   3 -11   0  264.09    7.71
  -3 -11   0  272.44   10.06
   3 -11   1    5.62    5.91
  -3 -11  -1    2.95    3.67
   3 -11   1    1.30    1.76
  -3 -11  -1    4.63    4.20
   3 -11   2  217.40   13.04
  -3 -11  -2  190.75    9.81
  -3 -11  -2  214.32    9.99
  -3 -11  -3  100.07    9.15
   3 -11   3  106.15   11.17
  -3 -11  -3  102.06   11.96
   3 -11   4   56.25    8.04
  -3 -11  -4   41.66    9.96
  -3 -11  -4   46.55   18.93
  -3 -11  -5    3.17    2.45
   3 -11   5    0.78    2.34
  -3 -11  -5   -0.74    3.88
  -3 -11  -6   96.74    6.86
   3 -11   6  101.42    9.18
  -3 -11  -6   93.24    7.74
  -3 -11  -7  119.85    7.08
   3 -11   7  104.31   11.69
  -3 -11  -7  136.37    9.97
   3 -11   8   88.77   12.74
  -3 -11  -8   71.82    5.84
  -3 -11  -8   79.61    8.30
   3 -11   9    3.29    5.52
  -3 -11  -9    1.26    3.03
   3 -11  10    2.19    4.14
  -3 -11 -10    1.13    2.86
  -3 -12  11    4.37    9.11
   3 -12 -11    3.14    4.02
   3 -12 -10    1.12    2.09
  -3 -12  10    1.21    3.83
   3 -12 -10    2.65    3.75
   3 -12  -9   25.53   18.42
  -3 -12   9   41.64   24.11
   3 -12  -9   34.16    6.67
   3 -12  -8    6.12    4.39
  -3 -12   8    8.41    5.38
   3 -12  -8    3.98    3.66
   3 -12  -7   31.93    7.38
  -3 -12   7   32.50   25.95
   3 -12  -7   32.20   17.73
   3 -12  -6    9.82    6.46
  -3 -12   6    7.95    5.36
   3 -12  -6    4.76    4.20
   3 -12  -5    3.63    4.22
  -3 -12   5    4.51    5.37
   3 -12  -5   -0.35    2.86
   3 -12  -4   67.62    7.58
  -3 -12   4   62.37    8.48
   3 -12  -4   67.39   13.11
  -3 -12   4   65.22   12.62
   3 -12  -3    2.29    2.79
  -3 -12   3    1.34    5.54
   3 -12  -3    5.48    3.28
  -3 -12   3    2.42    3.88
   3 -12  -2   38.16    7.73
  -3 -12   2   44.73    7.43
   3 -12  -2   39.70    5.18
  -3 -12   2   34.50    6.59
   3 -12  -1   13.89    5.49
  -3 -12   1    7.58    5.56
   3 -12  -1   18.71    3.99
  -3 -12   1   15.41    8.39
  -3 -12   0    6.69    3.43
   3 -12   0   19.22    5.75
  -3 -12   0   11.97    4.14
  -3 -12  -1    3.47    4.28
   3 -12   1    9.38    5.59
  -3 -12  -1    0.63    3.64
  -3 -12  -2    8.71    9.05
   3 -12   2   12.63    9.56
  -3 -12  -2    2.50    4.07
   3 -12   3    9.65    5.39
  -3 -12  -3    5.72    5.57
  -3 -12  -3    6.86    3.82
   3 -12   4  101.64    9.57
  -3 -12  -4   86.58   11.66
  -3 -12  -4   92.95   10.19
   3 -12   5   31.65    7.82
  -3 -12  -5   46.41    6.09
  -3 -12  -5   39.50    7.04
   3 -12   6    1.48    5.30
  -3 -12  -6    1.80    3.62
  -3 -12  -6   -2.36    4.23
  -3 -12  -7   16.53    7.33
  -3 -12  -7   14.57   11.49
   3 -12   8    3.61    5.50
  -3 -12  -8    4.27    8.59
   3 -12   9   20.97   10.59
  -3 -12  -9   16.40   15.33
   3 -13  -9   17.87   15.84
  -3 -13   9   28.41   18.53
   3 -13  -9   17.41   12.20
   3 -13  -8   80.85    8.03
  -3 -13   8   50.33   23.46
   3 -13  -8   70.55    9.89
   3 -13  -7   11.37   12.53
  -3 -13   7    9.56   10.61
   3 -13  -7   18.88   13.61
   3 -13  -6  260.16   11.64
  -3 -13   6  268.43   12.91
   3 -13  -6  251.18   10.36
   3 -13  -5    2.62    4.70
  -3 -13   5   -4.56    5.58
   3 -13  -5    1.07    2.24
   3 -13  -4   57.04   12.37
  -3 -13   4   65.61   17.00
   3 -13  -4   50.29   13.13
   3 -13  -3  109.36    9.69
  -3 -13   3  144.74   10.24
   3 -13  -3  123.31   11.22
  -3 -13   3  113.33    7.72
   3 -13  -2  122.17   16.06
  -3 -13   2  143.18   11.30
  -3 -13   2  119.87   11.14
   3 -13  -1   13.17    5.92
  -3 -13   1    6.84    5.14
  -3 -13   1    4.29    4.83
  -3 -13   0  188.78   11.67
   3 -13   0  191.78   12.33
  -3 -13   0  195.95    8.98
  -3 -13  -1   70.13   25.76
   3 -13   1   74.49    9.23
  -3 -13  -1   59.52   14.43
  -3 -13  -2  167.75   10.04
   3 -13   2  170.71   11.26
  -3 -13  -2  160.69   10.33
   3 -13   3   12.22    6.18
  -3 -13  -3    3.99    4.53
  -3 -13  -3    1.10    2.50
   3 -13   4  118.93   10.40
  -3 -13  -4  107.50    8.20
  -3 -13  -4  100.65    9.43
   3 -13   5   14.65    5.78
  -3 -13  -5    5.13    4.15
  -3 -13  -5    9.46    6.59
   3 -13   6   47.06    9.63
  -3 -13  -6   27.72   11.87
  -3 -13  -6   20.63   16.73
   3 -13   7    2.23    4.93
  -3 -13  -7    3.44    4.62
  -3 -13  -7    3.66    3.39
   3 -14  -6   56.46    6.49
  -3 -14   6   28.11   24.42
   3 -14  -6   33.04    9.72
   3 -14  -5    5.66    7.89
  -3 -14   5    5.70    5.28
   3 -14  -5    2.11    2.16
   3 -14  -4    9.88    5.32
  -3 -14   4    1.93    2.68
   3 -14  -4    2.02    2.45
   3 -14  -3    6.02    5.76
  -3 -14   3    4.60    5.77
   3 -14  -2    5.13    5.81
  -3 -14   2    9.49    5.75
   3 -14  -1    2.79    4.11
  -3 -14   1    6.45    4.99
  -3 -14   1    2.57    2.10
   3 -14   0   21.53   13.05
  -3 -14   0   19.87    7.38
  -3 -14   0   17.96   13.90
   3 -14   1    3.94    4.83
  -3 -14  -1    9.15    5.49
  -3 -14  -1    4.44    3.47
   3 -14   2   13.98    5.66
  -3 -14  -2   23.58    5.76
  -3 -14  -2   25.59    5.57
   3 -14   3    8.87    5.81
  -3 -14  -3    5.15    3.80
  -3 -14  -3    2.57    3.50
   3 -14   4  146.47   10.99
  -3 -14  -4  115.46   15.89
  -3 -14  -4  144.70    9.03
   4   0 -19    4.25    3.32
   4   0 -18   16.38    4.91
   4   0 -17    2.83    3.47
   4   0 -16  132.47    7.50
   4   0 -15    0.08    2.80
  -4   0  14   77.66    3.59
   4   0 -14   85.16    5.97
   4   0 -13    1.27    1.71
   4   0 -13    0.94    2.01
   4   0 -12  111.14    4.68
  -4   0  12  108.69    6.39
   4   0 -12  116.19    6.05
   4   0 -11   -0.92    1.72
  -4   0  11    0.77    1.29
   4   0 -11    1.04    3.24
   4   0 -10 1155.45   22.17
  -4   0  10 1153.44   21.86
   4   0 -10 1186.06   25.65
   4   0  -9    0.90    2.00
  -4   0   9   -1.09    1.33
   4   0  -9    3.15    2.45
   4   0  -8  404.24    9.50
  -4   0   8  385.91    9.29
   4   0  -8  411.02    9.43
   4   0  -7    0.18    1.85
  -4   0   7   -0.05    1.85
   4   0  -7    2.43    2.85
   4   0  -6    5.23    2.43
  -4   0   6    4.97    1.81
   4   0  -6    8.36    4.37
  -4   0   6    7.85    2.98
  -4   0   5    1.01    1.03
   4   0  -5    1.68    2.43
   4   0  -5    3.53    2.55
  -4   0   5    0.83    1.53
  -4   0   4  740.19   13.10
  -4   0   4  735.91   14.69
   4   0  -4  732.23   12.40
   4   0  -3    1.64    2.84
  -4   0   3    2.28    2.16
  -4   0   3    0.65    2.26
  -4   0   3    3.74    4.14
   4   0  -1    2.51    2.49
  -4   0   1    0.26    2.03
  -4   0   1    0.23    2.64
   4   0  -1    2.13    2.35
   4   0   0  140.37    5.03
  -4   0   0  127.92    6.18
  -4   0   0  137.50    4.73
   4   0   0  130.34    4.32
   4   0   1   -1.94    2.47
  -4   0  -1    1.17    1.80
  -4   0  -1   -0.47    2.03
   4   0   1    1.27    1.80
   4   0   2  180.25    5.09
  -4   0  -2  194.55    5.35
  -4   0  -2  184.79    5.10
   4   0   2  186.72    4.97
   4   0   3    0.52    2.05
  -4   0  -3    3.00    2.50
  -4   0  -3    3.12    2.04
   4   0   3    2.63    2.34
   4   0   4  111.89    3.79
  -4   0  -4  119.63    6.94
  -4   0  -4  116.81    4.78
   4   0   4  109.85    7.60
   4   0   5    2.11    1.78
  -4   0  -5    2.06    1.63
  -4   0  -5    2.92    2.70
   4   0   5    0.17    1.57
   4   0   6  242.73    7.19
  -4   0  -6  243.36    6.69
  -4   0  -6  269.33    9.14
   4   0   6  231.76    7.31
   4   0   7    0.26    1.13
  -4   0  -7    1.45    1.31
  -4   0  -7   -1.48    2.35
   4   0   8  140.68    4.89
  -4   0  -8  135.21    3.75
  -4   0  -8  155.95    6.12
   4   0   9    0.33    1.05
  -4   0  -9   -0.14    0.88
  -4   0  -9    0.54    2.44
   4   0  10  168.80    5.42
  -4   0 -10  171.66    7.56
  -4   0 -11    3.30    2.89
  -4   0 -12  122.22    7.43
  -4   0 -13    0.77    2.53
  -4   0 -14   15.07    5.19
  -4   0 -15    1.31    2.66
   4  -1 -19   31.49   19.21
   4   1 -19   47.68   12.59
   4  -1 -18    1.01    3.37
   4   1 -18    2.19    3.36
   4  -1 -17  124.11    7.23
   4   1 -17  117.08    6.65
   4   1 -16   26.40   12.34
   4  -1 -16   27.15    5.19
   4   1 -15   74.33    5.48
   4  -1 -15   86.47    6.23
   4  -1 -14  386.74   10.62
  -4  -1  14  371.00   12.53
   4   1 -14  366.01   12.85
   4  -1 -14  398.25   18.97
   4  -1 -13  324.06    9.52
   4   1 -13  340.83   11.77
   4  -1 -13  333.34   13.41
   4   1 -12  163.07    5.53
   4  -1 -12  152.59    4.86
  -4  -1  12  161.57    5.19
  -4   1  12  156.11    4.61
   4   1 -12  165.10    6.81
   4  -1 -12  173.34    8.98
   4   1 -11    1.30    1.82
   4  -1 -11    0.05    1.59
  -4  -1  11    3.09    2.90
  -4   1  11    1.65    1.00
   4   1 -11    0.78    2.26
   4  -1 -11    0.49    3.57
   4   1 -10   45.80    3.46
   4  -1 -10   40.19    3.32
  -4  -1  10   29.82    7.78
  -4   1  10   38.34    2.42
   4   1 -10   47.86    3.98
   4  -1 -10   46.32    6.87
   4   1  -9  496.70   12.60
   4  -1  -9  504.51   14.59
  -4  -1   9  489.02   12.35
  -4   1   9  493.65   13.50
   4   1  -9  527.33   13.93
   4  -1  -9  528.28   14.35
   4   1  -8  131.17    5.49
  -4  -1   8  136.37    4.31
   4  -1  -8  135.34    7.20
  -4   1   8  137.14    4.70
   4   1  -8  134.89    6.56
   4  -1  -8  133.19    5.60
   4   1  -7   45.89    3.75
   4  -1  -7   45.36    3.75
  -4  -1   7   40.86    3.51
  -4   1   7   42.33    3.06
   4  -1  -7   42.52    4.30
   4   1  -7   36.74    3.64
  -4  -1   7   44.91    2.93
   4   1  -6   37.13    3.76
   4  -1  -6   38.05    3.77
  -4  -1   6   34.06    3.13
  -4   1   6   32.10    2.48
  -4  -1   6   39.95    4.11
   4   1  -6   32.53    3.39
   4  -1  -6   33.25    4.94
  -4   1   6   35.61    2.89
   4   1  -5   81.55    4.26
  -4  -1   5   83.05    4.43
   4  -1  -5   82.31    4.34
  -4   1   5   83.89    3.97
   4  -1  -5   79.97    4.27
  -4  -1   5   82.69    3.39
  -4   1   5   86.52    4.01
  -4  -1   5   81.78    4.47
   4   1  -4 1079.82   17.29
   4  -1  -4 1067.56   18.38
  -4  -1   4 1011.13   16.14
   4  -1  -4 1021.69   17.63
  -4  -1   4 1054.84   17.00
  -4   1   4 1029.45   17.75
  -4  -1   4 1041.44   16.79
   4   1  -3 1056.13   16.57
  -4  -1   3 1022.55   16.10
   4  -1  -3 1033.30   16.50
  -4   1   3 1057.78   16.47
  -4   1   3 1090.58   16.75
  -4  -1   3 1054.13   16.84
  -4  -1   1  913.94   14.49
   4   1  -1  970.00   15.39
   4  -1  -1  907.89   14.88
  -4  -1   1  966.86   15.71
  -4   1   1  944.65   17.46
  -4  -1   0    0.44    1.83
   4   1   0    8.68    2.74
   4  -1   0   -1.95    2.77
  -4   1   0    4.97    3.28
  -4  -1   0    1.35    1.54
   4   1   0    2.33    2.23
  -4   1   0   -0.36    2.01
   4  -1   0    4.39    2.46
  -4  -1  -1   94.17    4.53
   4   1   1  101.78    4.15
   4  -1   1   99.44    4.47
  -4   1  -1   93.18    3.83
  -4  -1  -1  111.36    4.68
   4   1   1  104.77    3.97
  -4   1  -1  106.02    3.76
   4  -1   1   97.43    3.35
   4   1   2  224.11    8.20
   4  -1   2  222.42    5.63
  -4  -1  -2  210.73    4.80
  -4   1  -2  204.28    5.95
  -4  -1  -2  215.19    6.29
   4   1   2  213.27    5.51
   4  -1   2  206.77    4.77
   4   1   3    5.92    2.20
   4  -1   3    9.71    5.97
  -4  -1  -3    9.88    1.91
  -4   1  -3    6.61    1.84
  -4   1  -3   11.55    2.65
  -4  -1  -3   12.06    3.94
   4   1   3    8.79    3.27
   4  -1   3    9.92    3.04
   4   1   4 1285.86   20.69
   4  -1   4 1167.78   19.45
  -4   1  -4 1176.30   18.09
  -4   1  -4 1290.79   21.10
   4   1   4 1238.05   19.61
   4  -1   4 1229.53   18.56
   4   1   5   25.23    2.68
  -4  -1  -5   20.26    6.41
   4  -1   5   26.74    9.67
  -4   1  -5   21.19    2.66
  -4   1  -5   23.10    2.74
  -4  -1  -5   25.28    9.83
   4  -1   5   21.49    2.06
   4   1   6  549.95   13.22
   4  -1   6  540.72   13.14
  -4  -1  -6  539.73   13.24
  -4   1  -6  550.63   13.75
  -4   1  -6  551.92   13.79
  -4  -1  -6  529.23   14.12
   4  -1   6  539.25   13.98
   4   1   7   29.43    5.59
   4  -1   7   28.66    7.34
  -4  -1  -7   24.47    4.45
  -4   1  -7   25.46    4.00
  -4  -1  -7   24.54    7.01
  -4   1  -7   21.50    7.84
   4  -1   7   22.74    3.49
   4   1   8  282.76    6.32
   4  -1   8  276.23    6.74
  -4  -1  -8  281.73    6.00
  -4   1  -8  271.28    8.67
  -4   1  -8  271.35    8.26
  -4  -1  -8  294.88    9.14
   4   1   9    2.17    1.15
   4  -1   9    5.15    2.81
  -4   1  -9    1.34    1.99
  -4  -1  -9    1.50    1.03
  -4  -1  -9    2.78    3.66
  -4   1  -9    3.64    2.20
   4  -1  10   51.32    2.91
  -4  -1 -10   56.29    5.01
  -4   1 -10   53.39    3.92
  -4  -1 -11   57.57    5.10
  -4   1 -11   50.49    8.28
  -4  -1 -12   11.74    4.41
  -4   1 -12    7.32    3.19
  -4  -1 -13   87.99    7.96
  -4   1 -13   80.28    4.73
  -4   1 -14    9.64    4.57
  -4  -1 -14    9.57    4.53
  -4  -1 -15   71.15    5.87
  -4  -1 -16   65.31   12.48
   4  -2 -19    8.16    4.08
   4   2 -19    5.24    5.47
   4   2 -18    3.70    3.70
   4  -2 -18    6.37    5.38
   4   2 -17  107.99    8.81
   4  -2 -17   90.49    9.43
   4   2 -16   21.53   12.09
   4  -2 -16   17.54   12.92
  -4  -2  15   41.79    8.34
   4   2 -15   46.45    7.92
   4  -2 -15   39.46   17.85
   4  -2 -14  366.25    9.85
  -4  -2  14  399.38   12.57
   4   2 -14  386.92   17.31
   4  -2 -14  394.04   14.43
   4  -2 -13  225.97    7.33
  -4  -2  13  233.20    9.74
   4   2 -13  231.84    9.40
   4  -2 -13  244.56   11.80
   4  -2 -12    6.44    2.10
  -4   2  12    3.79    2.50
   4   2 -12    6.42    2.36
   4  -2 -12   14.83    6.41
   4   2 -11  117.06    9.85
   4  -2 -11  124.67    4.47
  -4   2  11  118.98    3.85
   4   2 -11  124.98    5.45
   4  -2 -11  131.92    6.34
   4   2 -10   53.82    4.09
   4  -2 -10   52.34    2.99
  -4   2  10   55.49    2.97
   4   2 -10   57.93    6.77
   4  -2 -10   59.52    5.55
   4   2  -9   14.13    5.39
  -4  -2   9   10.17    3.09
   4  -2  -9   16.52    3.02
  -4   2   9    8.66    4.08
   4   2  -9   17.17    8.92
   4  -2  -9   12.38    6.49
   4   2  -8    2.75    2.45
  -4  -2   8    2.66    2.83
   4  -2  -8    1.49    2.33
  -4   2   8    3.73    1.82
   4   2  -8    3.50    2.08
   4  -2  -8    4.72    4.55
   4   2  -7  157.00    5.79
  -4  -2   7  148.51    8.56
   4  -2  -7  164.12    4.70
  -4   2   7  154.67    4.26
  -4  -2   7  156.23    4.98
   4  -2  -7  150.99    6.25
  -4  -2   7  167.52    5.52
  -4  -2   6 1923.68   25.05
   4  -2  -6 1882.91   24.07
  -4   2   6 1915.31   23.60
  -4  -2   6 1970.37   24.21
   4  -2  -6 1841.31   25.98
  -4  -2   6 1878.57   24.24
   4   2  -5  375.33    8.44
   4  -2  -5  362.13    7.72
  -4   2   5  349.79    7.12
  -4  -2   5  371.22    7.22
   4  -2  -5  362.54    7.82
  -4   2   5  365.15    7.51
  -4  -2   5  360.90    8.71
   4   2  -4   47.20   11.75
  -4  -2   4   39.08    4.01
   4  -2  -4   40.69    3.86
  -4   2   4   39.73    4.94
   4  -2  -4   42.48    3.45
  -4   2   4   40.71    3.29
  -4  -2   4   38.92    6.78
   4   2  -4   38.44    2.97
   4   2  -3    2.26    3.02
  -4  -2   3    1.13    2.58
   4  -2  -3    2.50    1.90
  -4   2   3    4.46    3.79
   4  -2  -3    2.22    1.86
  -4   2   3    2.10    1.64
   4   2  -3    1.50    2.10
  -4  -2   3    2.37    2.79
  -4  -2   2    9.18    4.31
   4   2  -2    6.94    2.87
   4  -2  -2    3.25    3.23
  -4   2   2    8.26    9.16
   4  -2  -2    9.28    2.71
  -4   2   2   12.54    4.21
  -4  -2   2   13.59    3.68
   4   2  -2    6.18    1.90
  -4  -2   1  631.69   11.10
  -4   2   1  620.68   11.27
  -4   2   1  648.63   10.46
  -4  -2   1  653.90   14.20
   4   2  -1  663.99   11.91
  -4   2   1  658.61   11.16
   4   2   0  127.37    5.22
  -4  -2   0  121.58    3.87
   4  -2   0  131.55   11.93
  -4   2   0  120.60    4.50
  -4   2   0  128.73    3.67
  -4  -2   0  139.25    5.17
   4   2   0  116.28    4.22
  -4   2   0  133.11    4.00
   4   2   1    0.05    2.35
  -4  -2  -1    2.49    2.09
   4  -2   1    0.44    2.96
  -4   2  -1    0.89    1.40
  -4  -2  -1    4.96    3.01
   4   2   1    3.58    2.18
  -4   2  -1    0.87    1.58
   4   2   2   95.95    6.32
  -4  -2  -2   92.64    3.61
   4  -2   2   87.52    4.50
  -4   2  -2   90.63    4.54
  -4  -2  -2   93.21    7.70
  -4   2  -2   90.94    3.12
   4   2   2   82.20    4.07
   4  -2   2   86.64    2.89
   4   2   3    8.61    5.06
  -4  -2  -3    7.57    2.21
   4  -2   3    8.75    4.12
  -4   2  -3   12.02    2.22
  -4   2  -3    9.18    1.35
  -4  -2  -3    6.95    3.34
   4   2   3   10.48    2.02
   4  -2   3    9.08    1.39
   4   2   4  671.61   11.36
  -4  -2  -4  724.24   11.90
   4  -2   4  679.72   12.64
  -4   2  -4  676.92   12.34
  -4  -2  -4  669.11   13.22
   4  -2   4  675.40   11.96
   4   2   5   31.02    2.72
   4  -2   5   33.55    3.72
  -4  -2  -5   34.76    2.66
  -4   2  -5   34.06    3.57
  -4  -2  -5   37.27    4.38
  -4   2  -5   37.17    2.88
   4  -2   5   34.31    2.07
   4   2   6  341.92    8.73
   4  -2   6  352.49   12.31
  -4  -2  -6  340.64    8.45
  -4   2  -6  339.83   10.56
  -4   2  -6  340.52    9.93
  -4  -2  -6  377.59   11.48
   4  -2   6  328.78    8.58
   4   2   7   36.29    5.19
   4  -2   7   37.89    6.19
  -4  -2  -7   30.82    1.81
  -4   2  -7   36.18    6.16
  -4   2  -7   29.11    5.41
  -4  -2  -7   42.66   16.86
   4  -2   7   32.72    2.36
   4   2   8   98.71    4.43
   4  -2   8  104.75    5.56
  -4  -2  -8   93.34    3.83
  -4   2  -8   94.52    3.73
  -4   2  -8  105.43    3.78
  -4  -2  -8  103.86    8.93
   4  -2   8  101.43    4.33
   4  -2   9    0.87    1.53
  -4   2  -9    2.24    2.35
  -4  -2  -9    0.01    0.30
  -4   2  -9    3.08    2.50
  -4  -2  -9    2.36    3.12
   4  -2   9    1.45    0.72
   4  -2  10   82.22    5.32
  -4   2 -10   88.55    6.24
  -4  -2 -10   97.17    6.90
   4  -2  11   82.72    5.64
  -4  -2 -11   80.65    5.73
  -4   2 -11   78.01    7.08
  -4   2 -12  102.25    8.45
  -4  -2 -12  104.35    6.60
  -4  -2 -13   18.47    6.65
  -4  -2 -14    2.36    2.36
  -4  -2 -15    2.99    3.10
  -4  -2 -16   10.04    9.29
   4  -3 -19    4.57    7.07
   4   3 -18    4.66    4.17
   4  -3 -18    2.38    3.29
   4   3 -17    4.30    3.02
   4   3 -16   57.36   10.48
   4  -3 -16   51.38   11.20
  -4  -3  15   11.71    6.20
   4   3 -15    6.25    3.21
   4  -3 -15   18.67    5.77
  -4  -3  14   51.45   12.46
   4   3 -14   43.04    6.58
   4  -3 -14   55.72    6.76
   4  -3 -13   50.58    2.85
  -4  -3  13   52.29    8.89
   4   3 -13   55.65   10.39
   4  -3 -13   52.02    6.30
   4  -3 -12   84.91    3.72
  -4   3  12   72.21    3.34
  -4  -3  12   80.19    7.44
   4   3 -12   79.79    4.79
   4  -3 -12   71.80    6.12
   4  -3 -11   36.02    2.99
  -4   3  11   36.16    2.52
  -4  -3  11   31.64    3.34
   4   3 -11   27.95    4.53
   4  -3 -11   40.48    5.35
   4   3 -10    3.91    4.00
   4  -3 -10   -1.61    1.81
  -4   3  10    3.33    2.01
   4  -3 -10    2.67    1.81
  -4  -3  10    0.58    2.59
   4   3  -9   20.86    8.33
   4  -3  -9   23.14    3.13
  -4   3   9   19.95    7.28
   4  -3  -9   24.55    7.90
  -4  -3   9   23.38    2.66
   4   3  -8    2.06    1.87
   4  -3  -8    3.86    2.44
  -4   3   8    2.55    2.27
   4  -3  -8    0.33    3.56
  -4  -3   8    4.89    2.99
   4   3  -7  175.54    6.08
   4  -3  -7  175.55    5.16
  -4   3   7  170.63    4.68
  -4  -3   7  160.61    6.54
   4  -3  -7  181.88    6.13
  -4  -3   7  175.22    5.76
   4   3  -6  142.68    6.13
   4  -3  -6  126.87    4.72
  -4   3   6  136.16    4.40
  -4  -3   6  130.26    4.13
   4  -3  -6  142.17    6.21
  -4  -3   6  143.16    5.03
   4   3  -5  452.06   10.02
  -4  -3   5  460.77    9.14
   4  -3  -5  436.44    8.67
  -4   3   5  422.11    8.44
   4  -3  -5  421.72   10.14
  -4  -3   5  433.74    9.26
   4   3  -4  103.65    5.59
  -4  -3   4  103.05    5.80
   4  -3  -4  118.26    5.16
  -4   3   4  106.20    4.46
  -4   3   4  102.98    4.15
   4  -3  -4  102.52    4.41
   4   3  -4  102.57    4.19
  -4  -3   4   98.56    4.73
   4   3  -3   -2.27    3.28
  -4  -3   3   -0.39    2.69
  -4   3   3    0.94    1.86
   4  -3  -3    4.89    2.39
   4  -3  -3    2.79    2.39
  -4   3   3    1.24    2.84
  -4  -3   3    1.58    1.55
   4   3  -3    1.45    1.74
   4   3  -2   80.89    4.98
  -4  -3   2   72.48    3.66
  -4   3   2   71.23    4.90
   4  -3  -2   76.72    6.98
   4  -3  -2   76.46    3.44
  -4   3   2   75.60    2.98
  -4  -3   2   85.18    4.30
   4   3  -2   72.49    3.61
   4   3  -1   91.13   11.10
  -4  -3   1   78.91    3.76
  -4   3   1   72.02    4.13
   4  -3  -1   82.34    5.01
   4  -3  -1   78.94    3.45
  -4   3   1   78.21    2.57
   4   3  -1   71.78    3.58
  -4  -3   1   78.33    4.62
   4   3   0   -1.67    2.72
  -4  -3   0    0.70    1.87
   4  -3   0    0.72    3.42
  -4   3   0    0.93    1.67
  -4   3   0    0.97    0.75
  -4  -3   0    1.81    3.09
   4   3   0   -0.71    2.03
  -4   3   0    2.28    1.77
   4   3   1   38.87    3.67
  -4  -3  -1   33.24    2.84
   4  -3   1   38.60    3.98
  -4   3  -1   37.04    3.67
  -4   3  -1   35.02    4.75
  -4  -3  -1   44.51    5.86
   4   3   1   41.98    3.62
  -4   3  -1   40.53    2.19
   4   3   2   35.72    8.81
  -4  -3  -2   23.71    2.45
   4  -3   2   31.55    4.24
  -4   3  -2   25.60    2.73
  -4   3  -2   33.25    1.92
  -4  -3  -2   28.83    3.63
  -4   3  -2   30.27    3.75
   4   3   3  162.62    4.79
  -4  -3  -3  148.59    4.23
   4  -3   3  146.83    5.55
  -4   3  -3  144.96    5.22
  -4   3  -3  153.71    4.37
  -4   3  -3  150.34    3.22
  -4  -3  -3  154.70   18.65
   4   3   4  362.13    8.05
  -4  -3  -4  353.54    7.52
   4  -3   4  355.40    8.66
  -4  -3  -4  348.86    9.34
  -4   3  -4  348.86    6.72
   4  -3   4  360.44    6.29
   4   3   5   14.97    4.52
  -4  -3  -5   12.04    3.69
   4  -3   5   20.65    8.52
  -4  -3  -5    9.99    7.20
  -4   3  -5   13.20    5.82
   4  -3   5   15.27    2.79
   4   3   6    0.39    1.14
  -4  -3  -6    2.04    1.82
   4  -3   6    0.85    1.48
  -4   3  -6    0.17    0.88
  -4  -3  -6    1.92    2.35
   4  -3   6    1.73    0.96
   4   3   7   34.45    6.38
  -4  -3  -7   32.01    2.95
   4  -3   7   36.10    5.18
  -4   3  -7   33.39    2.40
  -4  -3  -7   37.80   15.06
   4  -3   7   35.49    2.71
  -4  -3  -8   30.56    2.53
   4  -3   8   39.81    4.19
  -4  -3  -8   36.01    4.50
  -4   3  -8   33.28    3.91
  -4  -3  -8   33.76    8.10
   4  -3   8   34.98    2.02
   4  -3   9   83.69    4.33
  -4  -3  -9   82.54    1.84
  -4  -3  -9   83.97    1.89
  -4   3  -9   89.30    3.48
  -4  -3  -9  103.08    7.24
   4  -3   9   82.94    3.17
  -4   3 -10   11.00    2.55
  -4  -3 -10    8.13    3.89
   4  -3  11    1.83    1.69
  -4   3 -11    1.34    1.00
  -4  -3 -11    0.86    1.49
  -4  -3 -12  101.89    8.13
  -4  -3 -13    6.46    3.68
  -4  -3 -14    5.47    3.78
  -4  -3 -15   16.73   10.19
  -4  -3 -16    3.79    3.70
   4  -4 -19    4.46    4.62
   4  -4 -18    8.85    4.47
   4  -4 -17  114.94   17.58
   4  -4 -16    0.64    1.84
  -4  -4  16   -1.30    2.71
  -4  -4  15    5.91    2.88
   4  -4 -15    1.08    4.35
  -4  -4  15    2.31    2.25
  -4  -4  14   27.80    7.23
   4  -4 -14   15.30    4.64
  -4  -4  14   28.08    4.26
   4  -4 -13  222.16    7.03
  -4  -4  13  236.99   13.09
   4  -4 -13  210.33   10.00
  -4  -4  13  203.10    8.29
   4  -4 -12   43.11    9.13
  -4  -4  12   40.08    7.08
   4  -4 -12   35.98    9.59
  -4  -4  12   36.05    3.38
   4  -4 -11  132.93    4.40
  -4   4  11  124.60    5.85
  -4  -4  11  134.47    7.41
   4  -4 -11  134.94   16.56
  -4  -4  11  138.85    7.02
   4  -4 -10    3.69    2.88
  -4   4  10    0.39    0.62
  -4  -4  10   -0.83    2.59
   4  -4 -10   -0.57    3.71
  -4  -4  10    1.07    1.31
   4  -4  -9  355.32    9.09
  -4   4   9  360.82    9.01
   4  -4  -9  342.33   10.33
  -4  -4   9  359.43   11.95
   4   4  -8   99.13    5.14
   4  -4  -8  102.57    5.51
  -4   4   8  102.31    4.36
   4  -4  -8  100.91    7.19
  -4  -4   8  102.67    8.14
   4   4  -7   99.59    6.31
   4  -4  -7   90.29    4.64
  -4   4   7   91.23    4.13
  -4  -4   7   95.43    4.19
   4  -4  -7   90.96    5.61
  -4  -4   7  113.68    6.63
   4   4  -6   67.97    9.76
   4  -4  -6   62.39    4.16
  -4   4   6   70.09    3.74
  -4  -4   6   63.91    3.43
   4  -4  -6   70.51    5.08
  -4  -4   6   69.85    3.81
   4   4  -5  251.21    9.99
   4  -4  -5  249.44    7.69
  -4   4   5  213.71    6.30
   4  -4  -5  239.05    7.03
  -4  -4   5  225.09    6.59
   4   4  -5  222.23    6.04
   4   4  -4   24.78   12.64
   4  -4  -4   16.83    2.99
  -4   4   4   20.24    6.00
   4  -4  -4   21.91    3.99
  -4   4   4   19.88    2.63
  -4  -4   4   14.37    3.38
   4   4  -4   17.38    3.17
   4   4  -3  125.96    6.48
   4  -4  -3  119.55    6.14
   4  -4  -3  124.76    4.61
  -4   4   3  120.83    4.25
  -4  -4   3  119.78    5.21
   4   4  -3  122.37    4.77
   4   4  -2    9.07    3.94
   4  -4  -2    4.71    3.65
   4  -4  -2    4.92    3.43
  -4   4   2    6.42    2.22
  -4  -4   2    5.92    5.54
   4   4  -2    8.26    3.37
   4   4  -1  301.17    8.15
  -4  -4   1  298.68    7.41
   4  -4  -1  306.47    8.68
   4  -4  -1  308.98    6.31
  -4   4   1  317.17    6.02
  -4  -4   1  301.24    7.90
   4   4   0   56.65   10.46
  -4  -4   0   62.36    4.44
   4  -4   0   57.68    5.45
   4  -4   0   57.23    3.07
  -4   4   0   57.13    2.41
  -4  -4   0   58.39    4.84
  -4  -4  -1 1352.52   20.99
   4  -4   1 1386.78   24.92
  -4   4  -1 1380.45   19.08
  -4  -4  -1 1418.80   23.42
  -4   4  -1 1405.40   20.41
   4   4   2  110.14    5.16
  -4  -4  -2  106.56    4.36
   4  -4   2  131.34    7.11
  -4   4  -2  120.48    3.45
  -4  -4  -2  108.10    6.15
  -4   4  -2  118.90    2.91
   4   4   3  613.50   14.11
  -4  -4  -3  582.82   10.82
   4  -4   3  605.32   16.89
  -4   4  -3  607.41    8.67
  -4   4  -3  592.86    8.94
  -4  -4  -3  645.30   14.18
   4   4   4   33.53    2.93
  -4  -4  -4   33.25    2.65
   4  -4   4   40.40    4.58
  -4   4  -4   32.41    1.47
  -4   4  -4   39.32    2.70
  -4  -4  -4   31.32   11.45
   4   4   5  120.57    4.36
  -4  -4  -5  133.61    3.87
   4  -4   5  124.15    5.72
  -4   4  -5  126.76    1.64
  -4   4  -5  124.89    1.97
  -4  -4  -5  122.88    8.07
  -4  -4  -6    1.43    1.32
   4  -4   6    0.52    1.23
  -4  -4  -6    2.94    1.49
  -4   4  -6    0.34    0.58
  -4  -4  -6    1.91    4.05
  -4  -4  -7   25.78    2.23
   4  -4   7   32.46   11.90
  -4  -4  -7   31.10    2.30
  -4   4  -7   31.34    3.02
  -4  -4  -7   35.94   16.56
   4  -4   7   31.73    3.25
  -4  -4  -8   27.20    4.92
   4  -4   8   36.77    4.50
  -4  -4  -8   35.26    6.70
  -4   4  -8   30.41    3.43
  -4  -4  -8   33.78   12.10
   4  -4   8   28.19    1.99
   4  -4   9  689.77   20.47
  -4  -4  -9  678.08   17.68
  -4   4  -9  666.56   17.57
  -4  -4  -9  720.56   24.48
   4  -4  10    2.93    3.11
  -4   4 -10    1.39    1.20
  -4  -4 -10    3.31    4.28
   4  -4  11   87.29   12.06
  -4  -4 -11   91.01    9.19
  -4  -4 -12    5.02    4.05
  -4  -4 -13   71.14    6.87
  -4  -4 -14    8.18    6.04
  -4  -4 -15    8.30    3.99
   4  -5 -18    5.99    4.52
   4  -5 -17    3.52    4.34
   4  -5 -16   45.72   11.04
  -4  -5  15   42.47    7.59
   4  -5 -15   43.73   19.11
  -4  -5  15   37.59    8.60
  -4  -5  14   -2.59    2.32
   4  -5 -14    8.46    4.37
  -4  -5  14    0.70    1.90
   4  -5 -13    9.87    2.91
  -4  -5  13   13.15    4.07
   4  -5 -13    9.44    5.24
  -4  -5  13    7.84    4.72
   4  -5 -12  186.74    6.99
  -4  -5  12  186.73   14.70
   4  -5 -12  193.18    9.65
  -4  -5  12  174.09   11.12
   4  -5 -11    3.92    2.17
  -4  -5  11    2.93    2.93
   4  -5 -11    3.19    3.62
  -4  -5  11    0.92    2.69
   4  -5 -10   14.39    5.53
  -4  -5  10   12.67    3.68
   4  -5 -10    7.96   11.22
  -4  -5  10   11.02    6.93
   4  -5  -9   29.13    4.55
  -4  -5   9   35.01    4.69
   4  -5  -9   21.65    4.70
  -4  -5   9   33.34    3.53
   4  -5  -8    5.77    2.64
  -4  -5   8    4.78    2.54
   4  -5  -8    2.07    2.77
  -4  -5   8    3.38    2.12
   4  -5  -7   13.13    9.54
  -4  -5   7   17.47    4.92
   4  -5  -7   10.28    3.36
  -4  -5   7   15.86    4.77
   4   5  -6   10.39    4.96
   4  -5  -6   13.25    5.02
   4  -5  -6   19.59    6.10
  -4  -5   6   19.40    7.24
   4   5  -6   11.34    3.20
   4   5  -5   30.98   11.67
   4  -5  -5   28.69   10.88
   4  -5  -5   29.45   10.67
  -4  -5   5   26.41    2.72
   4   5  -5   20.82    7.09
   4   5  -4   -1.34    3.90
   4  -5  -4    0.26    3.57
   4  -5  -4    0.38    2.63
  -4  -5   4    2.17    2.57
   4   5  -4    1.85    1.88
   4   5  -3    1.94    1.72
   4  -5  -3   -1.76    3.36
   4  -5  -3    5.41    3.27
  -4   5   3    1.77    2.27
  -4  -5   3    1.52    2.61
   4   5  -2   37.98   15.63
   4  -5  -2   33.62    5.23
   4  -5  -2   44.40    3.67
  -4   5   2   34.33    2.43
  -4  -5   2   36.29    4.75
   4   5  -1   23.19    7.75
   4  -5  -1    9.56    3.88
   4  -5  -1   13.66    2.78
  -4   5   1   14.93    1.66
  -4  -5   1   12.55    3.53
   4   5   0  241.62   11.60
   4  -5   0  252.69    8.89
   4  -5   0  253.87    5.78
  -4   5   0  245.52    5.92
  -4  -5   0  243.95    8.13
   4   5   1    0.80    1.98
   4  -5   1    3.09    2.83
   4  -5   1    1.15    1.00
  -4   5  -1    1.89    0.91
  -4  -5  -1    2.18    2.88
   4   5   2   63.10    5.32
   4  -5   2   67.39    5.06
  -4   5  -2   57.52    2.41
  -4  -5  -2   57.37    5.91
  -4   5  -2   61.26    3.94
   4   5   3    9.66    4.36
   4  -5   3   10.70    5.95
  -4  -5  -3   17.94    7.66
  -4   5  -3   12.37    1.70
  -4   5  -3   13.54    1.02
  -4  -5  -4  199.11    6.30
   4  -5   4  197.08    7.96
  -4  -5  -4  201.01    6.95
  -4  -5  -4  193.28    8.03
  -4  -5  -5    1.10    1.96
   4  -5   5   -0.21    3.40
  -4  -5  -5    2.25    2.86
  -4  -5  -5    2.30    5.20
  -4  -5  -6   16.78    2.27
   4  -5   6   28.61    4.77
  -4  -5  -6   25.20    3.37
  -4  -5  -6   23.03    5.82
  -4  -5  -7   44.54    3.39
   4  -5   7   56.14    5.86
  -4  -5  -7   52.03    3.63
  -4  -5  -7   48.69   14.79
   4  -5   8  158.95    7.57
  -4  -5  -8  149.34    4.35
  -4  -5  -8  161.08    9.56
   4  -5   9   63.00    9.63
  -4  -5  -9   67.07    3.04
  -4  -5  -9   78.38    6.45
   4  -5  10  210.75    8.14
  -4  -5 -10  211.36    9.13
   4  -5  11    0.65    1.81
  -4  -5 -11    2.03    3.13
  -4  -5 -12  107.27    8.42
  -4  -5 -13   70.23    7.04
  -4  -5 -14    5.86    5.38
  -4  -5 -15    2.80    4.88
   4  -6 -18    9.75    7.59
   4  -6 -17   31.67    7.44
   4  -6 -16   30.35    7.84
  -4  -6  15    2.36    2.36
   4  -6 -15   -2.73    4.07
  -4  -6  14   64.32    6.20
   4  -6 -14   51.97   20.47
  -4  -6  14   69.19    5.14
   4  -6 -13  136.65    5.18
  -4  -6  13  109.83    8.74
   4  -6 -13  119.52   24.91
  -4  -6  13  125.01    5.87
   4  -6 -12   50.05   10.37
  -4  -6  12   54.77    5.67
   4  -6 -12   53.22   18.89
  -4  -6  12   58.84    4.78
   4  -6 -11   17.25    6.00
  -4  -6  11   23.01   10.36
   4  -6 -11   27.16    7.04
  -4  -6  11   23.07    8.41
   4  -6 -10   49.90    4.99
  -4  -6  10   39.11   15.50
   4  -6 -10   61.85    6.57
  -4  -6  10   53.24    4.12
   4  -6  -9  162.06    6.53
  -4  -6   9  169.54    9.10
   4  -6  -9  170.98    8.10
  -4  -6   9  159.53    5.88
   4  -6  -8  272.96    8.55
  -4  -6   8  281.15    9.84
   4  -6  -8  280.52    9.66
  -4  -6   8  279.40    8.25
   4  -6  -7   61.18    4.74
  -4  -6   7   72.27    6.82
   4  -6  -7   55.14    5.43
  -4  -6   7   64.37    5.23
   4  -6  -6  155.39    6.56
  -4  -6   6  164.45    7.39
   4  -6  -6  162.04   10.97
  -4  -6   6  164.87    5.47
   4  -6  -5  318.62   10.02
  -4  -6   5  313.86   10.20
   4  -6  -5  299.87   14.66
  -4  -6   5  313.95    8.87
   4  -6  -4  404.66   12.35
  -4  -6   4  396.19   12.96
   4  -6  -4  378.14   10.92
  -4  -6   4  387.00   11.05
   4  -6  -3  488.41   14.24
  -4  -6   3  485.66   14.50
   4  -6  -3  465.76   12.34
  -4  -6   3  487.06   13.38
   4  -6  -2  282.27   11.41
  -4  -6   2  273.03   11.01
   4  -6  -2  284.93    8.32
  -4   6   2  278.55    8.26
  -4  -6   2  304.12   10.02
   4  -6  -1    4.29    4.49
  -4  -6   1    0.75    1.96
   4  -6  -1    5.43    2.44
  -4   6   1    1.76    2.10
  -4  -6   1    4.33    4.82
   4  -6   0  311.72   11.59
  -4  -6   0  291.05   16.83
   4  -6   0  279.37    8.89
  -4   6   0  267.41    7.22
  -4  -6   0  279.93   10.01
   4  -6   1  687.39   19.03
  -4  -6  -1  637.49   17.63
   4  -6   1  633.20   14.70
  -4   6  -1  641.48   15.81
  -4  -6  -1  678.16   18.33
   4  -6   2  198.49    9.96
  -4  -6  -2  191.60    6.34
  -4  -6  -2  186.58    7.51
  -4   6  -2  191.67    3.27
  -4   6  -2  198.30    4.78
   4  -6   3    5.37    4.07
  -4  -6  -3    4.42    2.98
  -4  -6  -3   13.12    6.17
   4  -6   4  102.08    6.57
  -4  -6  -4   99.57    4.92
  -4  -6  -4  118.51    8.33
   4  -6   5  161.43    8.85
  -4  -6  -5  167.81    6.67
  -4  -6  -5  134.95    7.56
   4  -6   6   50.72   16.54
  -4  -6  -6   46.83    4.17
  -4  -6  -6   55.80    7.22
   4  -6   7   76.05    7.47
  -4  -6  -7   85.19    4.43
  -4  -6  -7   79.01    6.71
   4  -6   8    3.99    5.20
  -4  -6  -8    1.04    1.17
  -4  -6  -8    1.41    3.55
   4  -6   9  129.96   12.43
  -4  -6  -9  132.13    4.36
  -4  -6  -9  149.69   10.10
   4  -6  10   99.06    6.12
  -4  -6 -10   84.44    7.62
   4  -6  11    4.96    2.98
  -4  -6 -11    3.13    4.50
   4  -6  12   46.88    5.77
  -4  -6 -12   34.59   19.60
  -4  -6 -13   14.08    6.93
  -4  -6 -14    6.78    4.45
  -4  -6 -15    3.80    5.65
   4  -7 -17   27.57   16.67
   4  -7 -16  149.13    9.79
  -4  -7  15   17.84    6.30
   4  -7 -15   20.65   10.43
  -4  -7  14   17.28    9.81
   4  -7 -14   16.46    6.86
  -4  -7  13   79.88    6.33
   4  -7 -13   91.90    9.27
   4  -7 -12    2.53    2.62
  -4  -7  12    2.10    3.62
   4  -7 -12    5.96    4.33
  -4  -7  12    6.68    3.17
   4  -7 -11   73.97   11.44
  -4  -7  11   85.95    8.18
   4  -7 -11   62.68   11.31
  -4  -7  11   69.24   11.22
   4  -7 -10  155.51    7.36
  -4  -7  10  152.64    8.85
   4  -7 -10  148.31    9.28
  -4  -7  10  144.53    8.57
   4  -7  -9   79.58    5.31
  -4  -7   9   65.52    6.39
   4  -7  -9   81.53    7.85
  -4  -7   9   65.42    4.00
   4  -7  -8  148.35    6.66
  -4  -7   8  129.96    7.55
   4  -7  -8  128.14   12.75
  -4  -7   8  143.86    5.46
   4  -7  -7    8.25    3.41
  -4  -7   7   14.31    4.37
   4  -7  -7   11.46    3.37
  -4  -7   7    7.54    2.55
   4  -7  -6    5.01    3.60
  -4  -7   6    9.18    6.56
   4  -7  -6    6.53    5.08
  -4  -7   6    5.91    2.54
   4  -7  -5   40.32    6.34
  -4  -7   5   35.07   12.92
   4  -7  -5   40.41    5.33
  -4  -7   5   33.78    3.77
   4  -7  -4   76.60    8.57
  -4  -7   4   84.59    6.85
   4  -7  -4   75.37    4.91
  -4  -7   4   76.94    4.38
   4  -7  -3   97.85    6.99
  -4  -7   3   80.43    7.10
   4  -7  -3   95.18    4.67
  -4  -7   3   85.78    5.07
   4  -7  -2  143.19    7.89
  -4  -7   2  151.66    7.35
   4  -7  -2  135.42    4.76
  -4  -7   2  146.92    6.42
   4  -7  -1   15.83    7.84
  -4  -7   1   10.74    3.91
   4  -7  -1   15.89    2.92
  -4   7   1   11.99    3.57
  -4  -7   1   11.63   10.64
   4  -7   0   70.17    6.32
  -4  -7   0   66.36    7.59
   4  -7   0   76.37    7.67
  -4   7   0   72.06    3.34
  -4  -7   0   71.26    6.73
   4  -7   1   33.36    6.03
  -4  -7  -1   30.13    4.82
   4  -7   1   38.32    4.42
  -4   7  -1   40.09    2.15
  -4  -7  -1   49.80    5.88
   4  -7   2   40.54    6.76
  -4  -7  -2   37.45    4.60
   4  -7   2   30.13    2.34
  -4   7  -2   30.10    1.90
  -4  -7  -2   34.62   14.00
   4  -7   3    3.26    4.29
  -4  -7  -3    5.25    4.21
  -4  -7  -3    2.65    2.74
  -4   7  -3    3.48    0.99
   4  -7   4   66.93    6.61
  -4  -7  -4   59.95   10.03
  -4  -7  -4   56.71   19.97
   4  -7   5    9.43    5.75
  -4  -7  -5    9.12    4.74
  -4  -7  -5    1.78    4.62
   4  -7   6    3.30    6.18
  -4  -7  -6    1.07    2.01
  -4  -7  -6   -0.99    4.90
   4  -7   7  110.59   17.16
  -4  -7  -7  106.20   10.27
  -4  -7  -7  116.21   19.91
   4  -7   8   19.35   10.00
  -4  -7  -8   20.18    7.43
  -4  -7  -8   28.88   12.08
   4  -7   9   12.86    4.77
  -4  -7  -9   20.61   13.55
   4  -7  10   12.76    4.41
  -4  -7 -10    9.47    4.81
   4  -7  11   27.90   11.83
  -4  -7 -11   29.41    8.67
   4  -7  12  128.28   20.39
  -4  -7 -12  140.66   10.43
  -4  -7 -13   14.43    8.98
  -4  -7 -14   -0.03    4.19
  -4  -8  16   35.08   11.23
   4  -8 -16   38.61   11.83
  -4  -8  15   28.00   19.38
   4  -8 -15   67.34    9.82
  -4  -8  14  132.96    9.73
   4  -8 -14  153.75    9.56
  -4  -8  13   20.83   12.82
   4  -8 -13    6.55    3.51
   4  -8 -12   60.34    5.54
  -4  -8  12   68.19    6.96
   4  -8 -12   69.16    7.34
   4  -8 -11   30.45    9.35
  -4  -8  11   24.97   12.02
   4  -8 -11   28.19    6.13
  -4  -8  11   29.08    6.03
   4  -8 -10   49.13   12.16
  -4  -8  10   53.57    7.42
   4  -8 -10   51.14   20.48
  -4  -8  10   54.36    5.51
   4  -8  -9  173.46    8.53
  -4  -8   9  181.77    9.85
   4  -8  -9  185.41    9.33
  -4  -8   9  183.41    7.53
   4  -8  -8  281.66   12.21
  -4  -8   8  298.81   12.91
   4  -8  -8  279.86   17.71
  -4  -8   8  274.20    9.76
   4  -8  -7  182.91    9.16
  -4  -8   7  180.19    9.81
   4  -8  -7  160.05    8.45
  -4  -8   7  172.33    7.10
   4  -8  -6  579.52   18.77
  -4  -8   6  528.64   18.09
   4  -8  -6  497.63   15.92
  -4  -8   6  508.62   15.55
   4  -8  -5    9.77    4.23
  -4  -8   5   10.15    6.99
   4  -8  -5   14.32    4.08
  -4  -8   5   12.44    3.30
   4  -8  -4  259.19   10.23
  -4  -8   4  245.56   10.11
   4  -8  -4  272.23    8.61
  -4  -8   4  263.64    8.71
   4  -8  -3   79.00    8.98
  -4  -8   3   67.34    5.61
   4  -8  -3   67.11    5.90
  -4  -8   3   61.50    5.50
   4  -8  -2  202.93    9.79
  -4  -8   2  184.03    8.14
   4  -8  -2  199.27    6.69
  -4  -8   2  206.14    8.27
   4  -8  -1    0.97    4.61
  -4  -8   1    5.95    5.14
   4  -8  -1    3.76    2.79
  -4  -8   1    8.20    4.03
   4  -8   0  125.84    9.23
  -4  -8   0  124.24   13.01
   4  -8   0  124.16    5.38
  -4  -8   0  117.31    7.02
  -4   8   0  113.61    3.95
   4  -8   1  175.24   10.94
  -4  -8  -1  173.53    8.61
   4  -8   1  170.71    5.01
  -4  -8  -1  162.16   11.77
  -4   8  -1  158.99    4.58
   4  -8   2  282.02   14.01
  -4  -8  -2  269.50    9.66
   4  -8   2  266.76    6.09
  -4  -8  -2  279.67   10.70
  -4   8  -2  260.25    7.15
   4  -8   3    9.83    4.52
  -4  -8  -3   10.49    4.90
  -4  -8  -3    4.97    3.67
  -4   8  -3    3.28    1.44
  -4   8  -3    3.08    0.81
   4  -8   4  365.85   14.52
  -4  -8  -4  341.76   12.50
  -4  -8  -4  350.95   14.07
   4  -8   5  105.11   13.16
  -4  -8  -5  111.07    5.82
  -4  -8  -5  110.41    8.13
   4  -8   6 1013.84   29.23
  -4  -8  -6 1048.37   27.95
  -4  -8  -6 1130.91   20.27
   4  -8   7   25.96    5.97
  -4  -8  -7   32.45    4.99
  -4  -8  -7   34.90   12.47
   4  -8   8   70.72    7.41
  -4  -8  -8   67.10    4.76
  -4  -8  -8   56.36   26.27
   4  -8   9  135.10   13.39
  -4  -8  -9  135.73   10.69
   4  -8  10   17.00    5.33
  -4  -8 -10   25.33    7.56
   4  -8  11    5.36    5.90
  -4  -8 -11    4.90    4.45
   4  -8  12   42.85    6.47
  -4  -8 -12   33.35   21.84
  -4  -8 -13   44.88    7.82
  -4  -9  15   49.50    8.48
   4  -9 -15   58.99   11.65
  -4  -9  14   13.92   11.89
   4  -9 -14   10.81    9.44
  -4  -9  13   11.05    6.10
   4  -9 -13    7.98    6.21
   4  -9 -12    1.99    2.46
  -4  -9  12    1.03    3.95
   4  -9 -12    5.15    4.34
   4  -9 -11  116.62    7.24
  -4  -9  11  110.30   17.12
   4  -9 -11  111.27    8.60
   4  -9 -10  162.08    8.40
  -4  -9  10  147.57   16.05
   4  -9 -10  166.13    9.81
   4  -9  -9  249.11    9.04
  -4  -9   9  219.42   24.98
   4  -9  -9  226.71    9.69
  -4  -9   9  215.23   10.08
   4  -9  -8   69.86   13.07
  -4  -9   8   76.37    6.90
   4  -9  -8   56.38    6.45
  -4  -9   8   62.61    5.18
   4  -9  -7   37.12   10.42
  -4  -9   7   39.38    6.80
   4  -9  -7   37.09   13.56
  -4  -9   7   33.31    6.27
   4  -9  -6  364.19   13.48
  -4  -9   6  399.16   15.75
   4  -9  -6  332.41   15.18
  -4  -9   6  366.36   12.61
   4  -9  -5   79.79   19.09
  -4  -9   5   69.73    8.51
   4  -9  -5   62.46    4.70
  -4  -9   5   58.82    4.95
   4  -9  -4    2.22    3.65
  -4  -9   4    3.04    4.82
   4  -9  -4   -1.14    2.81
  -4  -9   4   -1.62    3.13
   4  -9  -3    8.32    6.26
  -4  -9   3    8.17    4.96
   4  -9  -3    9.26    4.41
  -4  -9   3   10.29    5.25
   4  -9  -2    8.54    4.94
  -4  -9   2   -1.53    4.58
   4  -9  -2    1.01    1.61
  -4  -9   2    2.30    3.73
   4  -9  -1    3.86    6.56
  -4  -9   1    3.58    4.74
   4  -9  -1    2.76    1.77
  -4  -9   1   11.92    5.93
   4  -9   0   48.16    6.55
  -4  -9   0   47.36    7.66
   4  -9   0   51.84    4.17
  -4  -9   0   50.68   14.56
   4  -9   1   -0.22    5.07
  -4  -9  -1    0.32    3.98
   4  -9   1    1.17    0.84
  -4  -9  -1   -0.78    4.14
   4  -9   2  485.65   22.58
  -4  -9  -2  493.08   17.16
   4  -9   2  482.85   13.24
  -4  -9  -2  543.58   19.03
   4  -9   3  133.36    8.83
  -4  -9  -3  135.02    7.51
  -4  -9  -3  134.47   12.04
   4  -9   4   34.58   11.07
  -4  -9  -4   30.44   11.24
  -4  -9  -4   35.31    6.95
   4  -9   5  170.82   10.19
  -4  -9  -5  190.07    8.80
  -4  -9  -5  174.98   12.57
   4  -9   6   14.12    5.41
  -4  -9  -6   15.82    5.50
  -4  -9  -6    9.47    8.62
   4  -9   7   63.49    9.90
  -4  -9  -7   66.69    9.65
  -4  -9  -7   62.03   22.12
   4  -9   8   16.74    5.61
  -4  -9  -8    1.31    2.48
  -4  -9  -8    2.89    5.19
   4  -9   9   28.53    7.20
  -4  -9  -9   32.12    7.79
   4  -9  10   28.72   10.23
  -4  -9 -10   34.12   19.45
   4  -9  11    9.11    4.20
  -4  -9 -11   17.53   11.91
   4  -9  12   27.74    5.02
  -4  -9 -12   18.54   16.30
  -4 -10  14   19.17   15.63
   4 -10 -14   21.34   14.63
  -4 -10  13    5.10    6.28
   4 -10 -13    1.39    5.78
  -4 -10  12    5.42    4.18
   4 -10 -12   11.77    4.73
   4 -10 -11  193.19    7.67
  -4 -10  11  203.67   14.09
   4 -10 -11  229.52   11.27
   4 -10 -10  275.75    9.34
  -4 -10  10  270.06   17.25
   4 -10 -10  287.21   11.13
   4 -10  -9  202.56   11.71
  -4 -10   9  202.46   12.50
   4 -10  -9  175.89   10.43
   4 -10  -8   40.86   14.32
  -4 -10   8   41.34    7.73
   4 -10  -8   53.74    6.28
  -4 -10   8   42.68    3.70
   4 -10  -7    7.05    4.28
  -4 -10   7    7.22    5.26
   4 -10  -7    1.91    1.94
  -4 -10   7    3.68    3.18
   4 -10  -6   24.01    4.64
  -4 -10   6   29.03    7.01
   4 -10  -6   24.00    7.72
  -4 -10   6   20.06    3.86
   4 -10  -5   48.82   17.55
  -4 -10   5   34.48   14.45
   4 -10  -5   56.01    5.36
  -4 -10   5   54.23    7.93
   4 -10  -4    6.00    3.79
  -4 -10   4    3.97    5.05
   4 -10  -4    1.50    2.56
  -4 -10   4   10.15    4.38
   4 -10  -3  165.07    9.58
  -4 -10   3  177.47    9.79
   4 -10  -3  153.79    5.89
  -4 -10   3  169.67    8.44
   4 -10  -2  441.34   20.21
  -4 -10   2  432.80   16.60
   4 -10  -2  390.97   14.70
  -4 -10   2  401.42   22.62
   4 -10  -1  240.23   12.03
  -4 -10   1  216.43   11.31
   4 -10  -1  223.88    8.87
  -4 -10   1  207.20   10.30
   4 -10   0  484.59   29.24
  -4 -10   0  476.30   17.84
   4 -10   0  453.65   13.13
  -4 -10   0  448.10   15.43
   4 -10   1    7.12    5.70
  -4 -10  -1    6.20    4.62
   4 -10   1    6.32    3.04
  -4 -10  -1    3.55    2.13
   4 -10   2    3.40    2.54
  -4 -10  -2    5.05    4.16
  -4 -10  -2    1.42    4.46
   4 -10   3  109.25   13.37
  -4 -10  -3  119.58   13.37
  -4 -10  -3  119.59    8.53
   4 -10   4   23.94   14.18
  -4 -10  -4   26.34   14.32
  -4 -10  -4   37.49   12.65
   4 -10   5   -1.38    5.00
  -4 -10  -5    1.30    3.48
  -4 -10  -5    5.90    7.62
   4 -10   6   86.56    8.71
  -4 -10  -6   79.00    6.02
  -4 -10  -6   77.20   27.53
   4 -10   7   51.91   23.41
  -4 -10  -7   55.96    9.49
  -4 -10  -7   71.01   12.89
   4 -10   8   65.92    7.86
  -4 -10  -8   64.51   28.73
   4 -10   9   -5.02    4.69
  -4 -10  -9    4.27    4.91
   4 -10  10   19.07   15.45
  -4 -10 -10   28.85   17.73
   4 -10  11   11.85    4.31
  -4 -10 -11   13.58    9.04
  -4 -11  13   52.32   18.61
   4 -11 -13   62.59    6.75
  -4 -11  12   -0.11    4.27
   4 -11 -12    5.03    2.92
   4 -11 -11    3.81    3.36
  -4 -11  11   -0.17    4.68
   4 -11 -11    9.62    6.44
   4 -11 -10    4.88    4.85
  -4 -11  10   22.03   10.52
   4 -11 -10   21.00    5.80
   4 -11  -9    5.37    3.66
  -4 -11   9    9.34    6.82
   4 -11  -9    8.11    6.73
   4 -11  -8   39.07    6.17
  -4 -11   8   17.81    6.77
   4 -11  -8   24.38    6.69
   4 -11  -7   80.85    6.38
  -4 -11   7   68.66   23.39
   4 -11  -7   83.81   10.57
  -4 -11   7   74.62    8.02
   4 -11  -6   69.23    6.10
  -4 -11   6   80.81    8.88
   4 -11  -6   56.30   13.68
  -4 -11   6   70.96    8.64
   4 -11  -5    1.00    4.91
  -4 -11   5    5.13    3.44
   4 -11  -5    0.35    2.96
  -4 -11   5    0.64    1.88
   4 -11  -4   50.03   17.21
  -4 -11   4   30.78   21.66
   4 -11  -4   52.50    6.98
  -4 -11   4   37.69    4.56
   4 -11  -3   14.37    5.13
  -4 -11   3   30.26   14.98
   4 -11  -3   21.35    8.80
  -4 -11   3   24.98    9.88
   4 -11  -2   66.78   15.33
  -4 -11   2   67.47   21.02
   4 -11  -2   65.12    4.24
  -4 -11   2   56.70    7.22
   4 -11  -1   15.57    8.79
  -4 -11   1   12.44    5.17
   4 -11  -1   16.41    3.17
  -4 -11   1   10.69    6.17
   4 -11   0   28.99   14.86
  -4 -11   0   33.70    9.37
   4 -11   0   34.44    5.41
  -4 -11   0   38.87   16.76
   4 -11   1  270.02   16.73
  -4 -11  -1  315.89   13.64
  -4 -11  -1  304.35   13.07
   4 -11   2    2.52    4.55
  -4 -11  -2   -0.25    4.48
  -4 -11  -2   -0.76    4.44
   4 -11   3   98.99   27.97
  -4 -11  -3  104.11    9.82
  -4 -11  -3  106.91   15.73
   4 -11   4  103.53   19.75
  -4 -11  -4  110.29    8.41
  -4 -11  -4  103.27   11.85
   4 -11   5    0.17    5.38
  -4 -11  -5    4.91    3.70
  -4 -11  -5    4.81    5.77
   4 -11   6  100.21    9.62
  -4 -11  -6   86.51    6.81
  -4 -11  -6  110.57   10.92
   4 -11   7    1.02    3.53
  -4 -11  -7    2.74    2.06
  -4 -11  -7    2.27    4.40
   4 -11   8   10.76    4.94
  -4 -11  -8    9.28    5.21
   4 -11   9    8.55    4.60
  -4 -11  -9    1.63    4.21
   4 -11  10  104.32    8.70
  -4 -11 -10   85.33   21.94
  -4 -12  11   10.17    3.71
   4 -12 -11    5.41    6.25
   4 -12 -10   10.95    6.88
  -4 -12  10   15.35    5.12
   4 -12 -10    9.46    3.70
  -4 -12   9   15.67   12.87
   4 -12  -9   18.43    5.64
   4 -12  -8   10.89    6.16
  -4 -12   8   12.08    7.62
   4 -12  -8   13.27    4.18
   4 -12  -7  191.14   12.05
  -4 -12   7  149.23   11.13
   4 -12  -7  150.34    8.73
   4 -12  -6    9.42    4.55
  -4 -12   6   10.56    9.17
   4 -12  -6   22.58    4.52
   4 -12  -5  601.86   20.65
  -4 -12   5  575.32   16.78
   4 -12  -5  564.78   14.34
  -4 -12   5  569.60   15.16
   4 -12  -4   22.44    6.46
  -4 -12   4   19.34    7.58
   4 -12  -4    5.03    2.53
  -4 -12   4    4.99    5.86
   4 -12  -3  337.92   12.72
  -4 -12   3  300.01   14.30
   4 -12  -3  262.67   13.86
  -4 -12   3  279.70   23.63
   4 -12  -2    7.91    6.69
  -4 -12   2    4.45    4.12
   4 -12  -2   10.11    5.97
  -4 -12   2    7.70    3.57
   4 -12  -1   80.52   11.48
  -4 -12   1   65.63   14.96
  -4 -12   1   83.69    6.58
   4 -12   0  102.91   11.14
  -4 -12   0  109.45    8.75
  -4 -12   0  105.82   19.73
   4 -12   1  216.95   11.65
  -4 -12  -1  231.93   10.27
  -4 -12  -1  210.44    9.32
   4 -12   2   18.67   10.53
  -4 -12  -2   33.23    6.79
  -4 -12  -2   18.51    9.77
   4 -12   3  330.99   22.17
  -4 -12  -3  334.11   11.80
  -4 -12  -3  344.63   23.29
   4 -12   4    6.19    5.98
  -4 -12  -4    7.15    4.08
  -4 -12  -4    5.92    5.17
   4 -12   5   90.59    9.33
  -4 -12  -5   74.57    7.88
  -4 -12  -5   88.70    7.96
   4 -12   6    9.46    5.51
  -4 -12  -6    4.23    3.26
  -4 -12  -6   -1.60    4.91
   4 -12   7  264.53   13.05
  -4 -12  -7  262.86   14.34
   4 -12   8    1.97    3.93
  -4 -12  -8    2.60    3.56
   4 -13  -9    0.51    3.74
  -4 -13   9    5.04    6.09
   4 -13  -9    2.26    3.12
   4 -13  -8    5.11    4.47
  -4 -13   8    3.52    4.28
   4 -13  -8    1.31    3.93
   4 -13  -7   62.21    7.64
  -4 -13   7   50.87    9.22
   4 -13  -7   36.89    7.77
   4 -13  -6    4.46    2.87
  -4 -13   6    8.28    5.78
   4 -13  -6    5.12    5.20
   4 -13  -5   32.43   16.40
  -4 -13   5   49.81    8.55
   4 -13  -5   45.41    8.09
   4 -13  -4   10.07    9.15
  -4 -13   4    5.36    6.91
   4 -13  -4    7.69    7.21
   4 -13  -3   49.78    7.39
  -4 -13   3   33.00    7.96
   4 -13  -3   24.73   14.98
  -4 -13   3   18.82   11.61
   4 -13  -2    5.11    4.08
  -4 -13   2   21.07    7.84
  -4 -13   2   10.62    5.21
   4 -13  -1   15.44   11.20
  -4 -13   1   21.91    6.15
  -4 -13   1   19.35   13.03
   4 -13   0    3.43    4.94
  -4 -13   0    5.09    3.53
  -4 -13   0    2.43    3.85
   4 -13   1   24.51    8.61
  -4 -13  -1   12.67    6.77
  -4 -13  -1   12.03   13.32
   4 -13   2   12.86    8.27
  -4 -13  -2    7.63    7.69
  -4 -13  -2    6.92    7.78
   4 -13   3   25.29    6.14
  -4 -13  -3   19.07    9.56
  -4 -13  -3   15.38    9.33
   4 -13   4    8.62    5.75
  -4 -13  -4    3.98    3.19
  -4 -13  -4    4.35    4.35
   4 -13   5    8.21    6.63
  -4 -13  -5    9.57    8.01
  -4 -13  -5    9.12    7.09
   4 -13   6   38.24    9.62
  -4 -13  -6   13.51   18.06
  -4 -13  -6   44.27    5.99
   4 -14  -6   14.76    6.45
  -4 -14   6    3.56    4.53
   4 -14  -6    1.71    1.69
   4 -14  -5   53.72    7.91
  -4 -14   5   74.88    9.62
   4 -14  -4   29.89   24.16
  -4 -14   4   35.22   20.95
   4 -14  -3   24.56   17.65
  -4 -14   3   18.03    7.55
   4 -14  -2    7.18    7.93
  -4 -14   2    7.18   10.42
  -4 -14   2    4.72    2.20
   4 -14  -1   45.00   13.26
  -4 -14   1   49.07   21.13
  -4 -14   1   52.49   17.22
   4 -14   0  163.78   11.25
  -4 -14   0  163.22   12.13
  -4 -14   0  163.13    9.38
   4 -14   1   70.36    7.71
  -4 -14  -1   98.40    9.42
  -4 -14  -1   85.57    7.73
   4 -14   2    2.44    3.32
  -4 -14  -2    2.48    6.50
  -4 -14  -2    1.47    3.86
   5   0 -20   33.88   18.62
   5   0 -19    3.03    3.58
   5   0 -18  165.85    8.57
   5   0 -17    1.47    3.94
   5   0 -16   11.76    5.54
   5   0 -15    1.51    1.59
   5   0 -15   -0.40    3.45
   5   0 -14  146.31    4.95
   5   0 -14  140.54    9.30
   5   0 -13   -0.78    2.01
   5   0 -13    1.25    3.40
   5   0 -12    2.63    3.01
   5   0 -12    3.31    2.72
   5   0 -11    0.26    2.19
  -5   0  11    0.76    0.76
   5   0 -11    5.27    3.32
   5   0 -10  256.93    7.66
  -5   0  10  227.29    9.72
   5   0 -10  242.40    8.31
   5   0  -9    0.52    1.04
  -5   0   9    0.07    1.47
   5   0  -9    2.39    3.26
   5   0  -8   73.03    8.69
  -5   0   8   69.15    3.89
   5   0  -8   85.39    5.15
   5   0  -7   -1.71    2.97
  -5   0   7    2.93    2.17
   5   0  -7   -1.20    2.93
  -5   0   6  197.62    6.53
   5   0  -6  225.70    6.98
   5   0  -6  199.07   11.94
   5   0  -5    3.81    4.42
  -5   0   5   -0.36    2.21
  -5   0   5    1.35    2.04
   5   0  -5    1.34    2.12
   5   0  -4   52.55    3.54
  -5   0   4   49.54    3.52
  -5   0   4   55.13    3.47
  -5   0   4   63.47    5.01
   5   0  -3    3.25    3.40
  -5   0   3    1.51    2.29
  -5   0   3    1.16    1.72
  -5   0   3   -1.68    2.89
   5   0  -2   70.57    4.76
  -5   0   2   64.70    3.17
  -5   0   2   68.42    3.55
   5   0  -2   69.07    3.91
   5   0  -1    1.04    1.88
  -5   0   1    0.92    1.05
   5   0  -1    0.26    2.03
  -5   0   1    4.29    2.73
   5   0   0   48.94    3.71
  -5   0   0   48.17    3.08
  -5   0   0   50.42    3.14
   5   0   0   45.49    7.33
   5   0   1    4.53    3.03
  -5   0  -1    0.76    1.50
  -5   0  -1   -2.75    2.56
   5   0   1    1.70    1.73
   5   0   2   20.72    3.47
  -5   0  -2   16.74    2.53
  -5   0  -2   19.62    3.18
   5   0   2   18.33    5.89
   5   0   3   -1.20    2.58
  -5   0  -3   -0.66    1.55
  -5   0  -3    2.53    2.50
   5   0   3    0.48    1.68
   5   0   4   51.51    3.69
  -5   0  -4   37.14    4.97
  -5   0  -4   54.24    4.72
   5   0   4   43.08    4.09
   5   0   5    1.75    2.02
  -5   0  -5    0.40    1.99
  -5   0  -5    1.75    1.58
   5   0   6  305.28    9.33
  -5   0  -6  289.59    7.50
  -5   0  -6  289.26    8.64
   5   0   7    2.79    2.36
  -5   0  -7    1.26    1.75
  -5   0  -7    4.69    3.96
   5   0   8   93.64    3.71
  -5   0  -8   79.63    3.32
  -5   0  -8   89.75    9.24
   5   0   9    1.35    1.19
  -5   0  -9    0.41    0.49
  -5   0  -9    0.61    2.35
   5   0  10    2.51    1.64
  -5   0 -10    2.63    3.68
  -5   0 -11    2.21    1.19
  -5   0 -12   28.16    4.42
  -5   0 -13    1.16    1.73
  -5   0 -14  148.76    7.41
   5  -1 -19  123.87    7.83
   5   1 -19  118.82   12.97
   5  -1 -18   10.44    5.26
   5   1 -18   10.35    5.74
   5  -1 -17    5.53    2.89
   5   1 -17    5.55    6.45
   5  -1 -16   -0.53    3.56
   5   1 -16    1.76    1.81
  -5  -1  15   22.53    4.63
   5   1 -15   28.61   12.07
   5  -1 -15   27.48   13.40
   5  -1 -14    1.20    1.00
   5   1 -14    1.65    1.92
   5  -1 -14    5.09    3.52
   5   1 -14    1.77    2.27
   5   1 -13    1.52    1.40
   5  -1 -13    2.11    2.81
   5  -1 -13    2.32    5.67
   5   1 -13    3.12    2.72
   5   1 -12   84.75    4.35
   5  -1 -12   86.01    3.88
  -5   1  12   86.87    3.81
   5  -1 -12   88.60    6.43
   5   1 -12   97.90    5.82
   5   1 -11  761.71   18.37
   5  -1 -11  736.89   14.70
  -5   1  11  736.09   14.92
   5   1 -11  798.44   17.23
   5  -1 -11  772.64   17.32
   5   1 -10  150.09    5.90
   5  -1 -10  149.85   10.69
  -5   1  10  142.74    4.43
   5  -1 -10  147.93   12.24
   5   1 -10  144.05   11.58
   5   1  -9  295.00    9.19
   5  -1  -9  302.34   10.13
  -5   1   9  294.36    8.56
   5  -1  -9  295.85   12.16
   5   1  -9  291.83   12.96
   5   1  -8  166.26    5.54
   5  -1  -8  166.03    5.31
  -5   1   8  159.39    4.88
   5  -1  -8  186.27    7.25
   5   1  -8  171.88    6.08
   5   1  -7  757.21   13.79
  -5  -1   7  748.50   13.37
   5  -1  -7  765.89   14.22
  -5   1   7  778.43   13.60
   5  -1  -7  764.27   14.41
   5   1  -7  798.02   14.53
   5   1  -6    5.18    4.66
   5  -1  -6    2.95    3.16
  -5  -1   6    4.69    2.49
  -5   1   6    1.37    2.25
   5  -1  -6    3.59    2.96
  -5  -1   6    2.88    3.57
   5   1  -5    9.71    2.94
   5  -1  -5   14.34    4.37
  -5   1   5   10.39    2.89
  -5  -1   5   10.37    6.31
   5  -1  -5    6.63    3.37
  -5   1   5   11.05    4.23
  -5  -1   5    9.29    4.15
   5   1  -4   53.36    4.99
   5  -1  -4   52.11    4.56
  -5  -1   4   52.33    3.93
  -5   1   4   48.41    3.22
  -5   1   4   53.47    3.13
   5  -1  -4   59.02    7.88
  -5  -1   4   51.92    3.32
  -5  -1   4   55.31    4.50
   5   1  -3 1549.80   20.87
   5  -1  -3 1628.95   21.62
  -5  -1   3 1571.88   20.54
  -5   1   3 1556.79   23.36
  -5   1   3 1607.59   20.17
  -5  -1   3 1679.45   22.09
   5   1  -3 1634.62   21.48
  -5   1   3 1661.24   21.77
  -5  -1   2  766.67   13.36
   5   1  -2  763.12   15.15
   5  -1  -2  778.13   17.15
  -5   1   2  775.60   13.45
  -5   1   2  817.44   15.59
  -5  -1   2  754.54   13.82
  -5   1   2  795.77   15.76
   5   1  -2  794.18   13.75
  -5  -1   1 1745.59   22.17
   5   1  -1 1690.38   22.74
   5  -1  -1 1669.07   22.08
  -5   1   1 1697.25   23.17
   5   1   0  176.82    5.61
  -5  -1   0  176.35    5.25
  -5   1   0  191.52    5.37
   5  -1   0  184.72    5.47
  -5  -1   0  201.27    5.65
   5  -1   0  180.70    4.88
  -5   1   0  193.36    5.28
   5   1   0  187.40    5.50
   5   1   1  433.15    8.70
  -5  -1  -1  432.78    8.43
   5  -1   1  464.02    9.91
  -5   1  -1  438.78    9.17
  -5   1  -1  443.06    8.33
   5   1   1  429.03    8.91
   5  -1   1  436.02    8.51
   5   1   2   12.38    4.02
   5  -1   2   12.78    5.08
  -5  -1  -2   10.62    2.31
  -5   1  -2   11.67    4.38
  -5  -1  -2    8.30    3.90
  -5   1  -2   13.08    4.98
   5   1   2    8.97    2.11
   5  -1   2   11.70    2.03
   5   1   3   28.90    3.50
  -5  -1  -3   32.50    3.22
   5  -1   3   32.77    3.93
  -5   1  -3   28.68    5.02
  -5   1  -3   32.55    2.92
  -5  -1  -3   33.89   11.77
   5   1   3   28.92    2.79
   5  -1   3   41.07    3.01
   5   1   4    4.68    2.32
  -5  -1  -4    1.74    2.53
   5  -1   4    5.71    2.67
  -5   1  -4    4.21    2.07
  -5   1  -4    4.24    2.84
  -5  -1  -4   -0.72    3.26
   5  -1   4    2.65    1.52
   5   1   5   67.20    4.07
   5  -1   5   68.25    4.03
  -5  -1  -5   60.03    2.97
  -5   1  -5   58.09    4.83
  -5   1  -5   66.57    4.27
  -5  -1  -5   76.52    5.90
   5  -1   5   55.04    3.06
   5   1   6    4.76    1.80
   5  -1   6    5.99    3.54
  -5  -1  -6    3.78    2.01
  -5   1  -6    3.59    2.47
  -5   1  -6    2.55    1.99
  -5  -1  -6    4.88    2.85
   5  -1   6    1.77    1.30
   5   1   7  553.73   11.02
   5  -1   7  543.94   11.64
  -5  -1  -7  553.29   10.94
  -5   1  -7  526.97   13.60
  -5  -1  -7  590.81   14.21
  -5   1  -7  572.94   13.85
   5   1   8  175.39    6.87
   5  -1   8  182.14    7.26
  -5   1  -8  173.59    5.32
  -5  -1  -8  169.05    4.77
  -5   1  -8  183.34   10.41
  -5  -1  -8  195.24   14.25
   5   1   9    2.48    1.67
   5  -1   9    1.74    1.56
  -5   1  -9    2.05    2.08
  -5  -1  -9    2.93    1.37
  -5   1  -9    6.47    3.57
  -5  -1  -9   -1.24    3.27
   5  -1  10    2.74    2.50
  -5  -1 -10    3.47    3.48
  -5   1 -10    5.63    5.07
  -5  -1 -11  154.19    6.93
  -5   1 -11  155.09    6.72
  -5  -1 -12   25.18   15.16
  -5   1 -12   31.48    8.70
  -5  -1 -13    9.31    5.92
  -5   1 -13    8.51    3.76
  -5  -1 -14    1.22    3.33
  -5  -1 -15   78.17    6.30
   5  -2 -19   19.60   14.03
   5   2 -19   16.20   12.12
   5  -2 -18   79.47    7.32
   5   2 -18   76.36   13.86
   5   2 -17   44.12    7.14
   5  -2 -17   52.29   19.37
   5  -2 -16    0.00    3.95
   5   2 -16   -0.50    3.07
  -5  -2  15  286.69    8.03
   5   2 -15  296.46   11.82
   5  -2 -15  308.21   11.14
   5  -2 -14  123.40    4.41
  -5  -2  14  118.07    7.17
   5   2 -14  132.92    6.60
   5  -2 -14  115.75    8.99
   5   2 -13   15.15    5.86
   5  -2 -13   18.62    4.77
   5   2 -13   14.46    8.50
   5  -2 -13   10.91    5.29
   5   2 -12    4.18    3.70
   5  -2 -12    1.01    1.27
  -5   2  12    0.86    1.18
   5   2 -12    2.68    3.73
   5  -2 -12    1.65    3.95
   5   2 -11   17.74    5.50
   5  -2 -11   26.10    4.06
  -5   2  11   15.92    2.15
   5   2 -11   22.42    6.02
   5  -2 -11   16.93   13.61
   5   2 -10   98.31    5.03
   5  -2 -10   95.44    4.64
  -5   2  10   95.52    5.99
   5   2 -10  103.81    5.03
   5  -2 -10  107.88   13.22
   5   2  -9   78.43    5.63
   5  -2  -9   78.64    4.25
  -5   2   9   80.97    4.45
   5  -2  -9   79.54    5.62
   5   2  -8  253.14   10.81
   5  -2  -8  237.20    7.85
  -5   2   8  230.50    7.81
   5  -2  -8  263.40    9.36
  -5  -2   8  250.55   15.44
   5   2  -7  279.50    8.33
   5  -2  -7  260.30    7.18
  -5   2   7  261.28    8.29
   5  -2  -7  254.07    9.06
  -5  -2   7  263.40    7.85
   5   2  -6   10.51    4.78
   5  -2  -6    0.08    3.00
  -5   2   6    2.36    2.26
   5  -2  -6    3.10    2.78
  -5  -2   6    3.62    2.62
   5   2  -5   42.92    4.79
  -5  -2   5   43.85    3.67
   5  -2  -5   55.47   10.93
  -5   2   5   41.32    3.31
   5  -2  -5   50.95    8.86
  -5  -2   5   46.89    4.54
  -5  -2   5   44.31    3.53
   5   2  -4    0.79    3.39
  -5  -2   4    2.71    2.81
   5  -2  -4    2.89    3.66
  -5   2   4    2.95    2.99
   5  -2  -4    5.26    2.65
  -5   2   4    6.30    2.59
  -5  -2   4    5.65    3.97
   5   2  -4    4.89    2.26
   5   2  -3  271.66    7.77
  -5  -2   3  251.59    6.91
   5  -2  -3  265.80    7.56
  -5   2   3  256.98    6.70
   5  -2  -3  264.73    6.48
  -5  -2   3  283.02    7.53
   5   2  -3  284.56    6.94
   5   2  -2   26.27   10.62
  -5  -2   2   27.03    3.40
   5  -2  -2   25.10   14.67
  -5   2   2   22.54    3.67
  -5   2   2   25.05    5.71
  -5  -2   2   23.62    3.26
   5   2  -2   24.22    7.63
  -5   2   2   21.73    3.66
   5   2  -1  277.13    7.18
  -5  -2   1  256.87    6.39
   5  -2  -1  289.63    7.98
  -5   2   1  264.82    6.71
  -5   2   1  275.46    6.61
  -5  -2   1  254.82    6.63
  -5   2   1  280.96    6.43
   5   2  -1  268.32    6.93
   5   2   0  122.35    5.50
  -5  -2   0  107.18    6.10
   5  -2   0  110.52    8.23
  -5   2   0  102.17    4.33
  -5   2   0  101.75    3.51
  -5  -2   0  102.38    5.88
   5   2   0  104.98    6.04
  -5   2   0  108.87    6.07
   5   2   1   82.18    5.27
  -5  -2  -1   68.33    3.60
   5  -2   1   76.67    6.64
  -5   2  -1   78.46    4.60
  -5  -2  -1   78.66    4.74
  -5   2  -1   71.16    4.22
   5  -2   1   72.55    3.22
   5   2   2  216.97    6.26
  -5  -2  -2  201.52    6.71
   5  -2   2  214.30   15.60
  -5   2  -2  206.11    6.04
  -5  -2  -2  197.37    5.71
  -5   2  -2  211.94    5.44
   5  -2   2  212.86    5.42
   5   2   3   81.06    5.39
  -5  -2  -3   86.90    7.50
   5  -2   3   82.16    6.67
  -5   2  -3   79.86    6.81
  -5   2  -3   70.05    2.91
  -5  -2  -3   78.52    4.53
   5  -2   3   73.07    3.14
   5   2   4   11.01    5.77
  -5  -2  -4   12.91    4.63
   5  -2   4   17.17    6.78
  -5   2  -4   13.95    2.48
  -5   2  -4   13.28    2.23
  -5  -2  -4   20.24   10.02
   5  -2   4   14.79    2.67
   5   2   5  188.02    7.20
   5  -2   5  178.76    7.52
  -5  -2  -5  184.61    5.50
  -5   2  -5  166.00    8.80
  -5   2  -5  186.53    5.67
  -5  -2  -5  191.65    6.77
   5  -2   5  186.91    5.46
   5   2   6   37.32    3.25
  -5  -2  -6   33.09    4.33
   5  -2   6   40.29    6.37
  -5   2  -6   37.06    2.92
  -5  -2  -6   36.64   13.41
  -5   2  -6   35.26    3.21
   5  -2   6   34.11    2.27
   5   2   7  144.99    7.59
   5  -2   7  162.72    5.86
  -5  -2  -7  145.70    3.64
  -5  -2  -7  174.75    7.15
  -5   2  -7  169.99    5.09
   5  -2   7  150.96    4.42
   5   2   8  199.41    7.37
   5  -2   8  206.89    8.29
  -5  -2  -8  178.43    6.39
  -5   2  -8  194.48    7.07
  -5  -2  -8  207.08    9.21
   5  -2   8  177.34    6.37
   5   2   9   15.42    3.99
   5  -2   9   19.76    3.47
  -5   2  -9   20.70    8.28
  -5  -2  -9   21.53    4.83
   5  -2  10  245.58    8.24
  -5  -2 -10  284.87   11.05
  -5   2 -10  285.01    9.31
  -5   2 -11  240.07    6.84
  -5  -2 -12   12.74    6.66
  -5   2 -12   14.01    3.71
  -5  -2 -13   66.13    6.69
  -5  -2 -14   47.44    6.31
  -5  -2 -15   13.38   10.27
   5  -3 -19    2.11    2.14
   5   3 -18  115.20    6.54
   5  -3 -18  111.82    8.25
   5   3 -17    6.69    6.10
   5  -3 -17    4.51    3.45
   5   3 -16  325.48   14.25
   5  -3 -16  324.53   16.15
  -5  -3  15  172.59    7.34
   5   3 -15  171.10    7.18
   5  -3 -15  174.00    8.77
   5  -3 -14  549.00    8.27
  -5  -3  14  549.32   11.13
   5   3 -14  529.63   11.32
   5  -3 -14  523.50   27.57
   5  -3 -13   21.59    6.11
  -5  -3  13   22.40    4.02
   5  -3 -13   18.87    9.01
  -5  -3  13   18.55    4.19
   5   3 -12  235.75    9.76
   5  -3 -12  247.25    8.36
  -5   3  12  229.37    7.76
   5  -3 -12  235.85   18.85
  -5  -3  12  249.52   10.89
   5   3 -11  140.43   13.47
   5  -3 -11  140.50    7.74
  -5   3  11  140.15    5.68
   5  -3 -11  142.48    7.15
  -5  -3  11  137.05    9.37
   5   3 -10  111.62    7.50
   5  -3 -10  102.42    4.42
  -5   3  10   94.68    4.02
   5  -3 -10   98.26    7.91
  -5  -3  10  111.18    5.72
   5   3  -9  219.95   15.77
   5  -3  -9  211.91    6.84
   5  -3  -9  199.20   11.16
  -5  -3   9  193.15    9.81
   5   3  -8  802.66   23.59
   5  -3  -8  792.66   19.35
   5  -3  -8  787.94   20.97
  -5  -3   8  827.63   20.48
   5   3  -7  389.42   11.56
   5  -3  -7  353.44   10.19
   5  -3  -7  353.09   10.98
  -5  -3   7  346.56   10.62
   5   3  -6  631.26   14.68
   5  -3  -6  597.25   12.22
   5  -3  -6  625.70   12.87
  -5  -3   6  618.36   12.54
   5   3  -5   69.01    5.78
   5  -3  -5   67.42   11.75
   5  -3  -5   67.72    4.51
  -5  -3   5   63.57    4.14
   5   3  -4 1286.82   18.72
   5  -3  -4 1294.06   20.17
   5  -3  -4 1212.18   17.14
  -5  -3   4 1258.51   18.42
   5   3  -3   69.36    5.47
   5  -3  -3   88.25    7.66
   5  -3  -3   72.73    4.17
  -5   3   3   63.01    4.26
  -5  -3   3   63.68    4.93
   5   3  -3   65.30    3.64
   5   3  -2   43.22    5.16
   5  -3  -2   51.97    5.67
   5  -3  -2   39.62    3.13
  -5   3   2   41.53    4.08
  -5  -3   2   41.07    8.84
   5   3  -1   17.11    7.10
  -5  -3   1   16.00    5.99
   5  -3  -1   24.79   10.72
  -5   3   1   14.36    4.84
  -5  -3   1   22.18    6.36
  -5   3   1   23.36    3.45
   5   3   0  733.60   15.19
  -5  -3   0  719.13   12.32
   5  -3   0  717.45   13.42
  -5   3   0  721.27   10.22
  -5  -3   0  740.67   13.23
  -5   3   0  754.52   12.03
   5   3   1   38.67    5.03
  -5  -3  -1   30.18    3.02
   5  -3   1   36.74    4.61
  -5   3  -1   27.41    4.97
  -5  -3  -1   31.60   12.06
  -5   3  -1   32.93    2.89
  -5  -3  -2  827.35   14.25
   5  -3   2  834.71   16.43
  -5   3  -2  802.22   12.62
  -5  -3  -2  881.96   16.55
  -5   3  -2  796.06   12.69
   5   3   3  355.22   10.12
  -5  -3  -3  349.94    9.60
   5  -3   3  349.51   10.76
  -5  -3  -3  352.80   11.45
  -5   3  -3  353.72    8.82
   5  -3   3  340.61    8.55
   5   3   4  896.48   21.00
  -5  -3  -4  876.52   20.20
   5  -3   4  892.26   22.82
  -5   3  -4  909.36   20.43
  -5  -3  -4  915.52   22.88
   5  -3   4  840.97   19.42
   5   3   5   12.61    2.89
  -5  -3  -5   12.01    2.55
   5  -3   5   15.22    3.62
  -5   3  -5   14.15    4.59
  -5  -3  -5   18.33    8.11
   5  -3   5   12.58    1.57
   5   3   6   60.79    5.06
   5  -3   6   57.25    7.28
  -5  -3  -6   56.33    6.99
  -5  -3  -6   66.33   14.02
  -5   3  -6   66.07    3.74
   5  -3   6   61.39    2.75
   5   3   7  122.27    6.94
   5  -3   7  113.47    9.79
  -5  -3  -7  101.57    6.21
  -5   3  -7  109.09    4.82
  -5  -3  -7  132.41   12.97
   5  -3   7  118.27    4.23
   5   3   8  241.68    7.40
  -5  -3  -8  240.17    7.11
   5  -3   8  272.48   10.05
  -5   3  -8  256.94    8.66
  -5  -3  -8  254.72   11.07
   5  -3   8  236.10    7.72
   5  -3   9    3.17    2.56
  -5  -3  -9    4.43    1.78
  -5   3  -9    4.67    2.10
  -5  -3  -9    5.29    7.42
   5  -3  10  113.17    6.72
  -5  -3 -10  110.91    7.93
  -5   3 -10  122.49    4.77
   5  -3  11  135.24    5.18
  -5  -3 -11  137.40    7.64
  -5  -3 -12    4.58    4.66
  -5  -3 -13   -5.28    3.45
  -5  -3 -14   10.15    8.93
  -5  -3 -15    4.58    5.07
   5  -4 -19   17.91   14.24
   5  -4 -18   84.95    6.19
   5  -4 -17  122.50    8.38
  -5  -4  17  112.23    6.30
  -5  -4  16   77.74    5.87
   5  -4 -16   67.40   14.65
  -5  -4  16   74.98    5.51
  -5  -4  15   31.31    4.89
   5  -4 -15   16.05    7.57
  -5  -4  15   29.35    4.13
   5  -4 -14   39.47    7.37
  -5  -4  14   26.35   13.19
   5  -4 -14   34.23   17.03
  -5  -4  14   33.65    4.42
   5  -4 -13   37.55    3.45
  -5  -4  13   40.53    4.58
   5  -4 -13   43.30    7.70
  -5  -4  13   39.90    8.09
   5  -4 -12    1.80    2.32
  -5  -4  12    1.84    2.34
   5  -4 -12   -1.01    3.94
  -5  -4  12    3.54    4.09
   5   4 -11  247.59    9.87
   5  -4 -11  244.97    8.80
   5  -4 -11  261.52   11.30
  -5  -4  11  242.96    9.30
   5   4 -10  174.10   10.20
   5  -4 -10  186.38    6.20
   5  -4 -10  170.96   15.09
  -5  -4  10  192.65    6.88
   5   4  -9    5.30    4.90
   5  -4  -9    3.92    2.80
   5  -4  -9    4.46    4.59
  -5  -4   9    2.18    1.94
   5   4  -8  858.02   19.27
   5  -4  -8  826.07   19.36
   5  -4  -8  820.75   18.93
  -5  -4   8  834.99   18.47
   5   4  -7   16.92    6.68
   5  -4  -7    7.85    6.10
   5  -4  -7   16.27    7.07
  -5  -4   7   15.75    3.95
   5   4  -6   59.40   11.38
   5  -4  -6   47.82    4.79
   5  -4  -6   50.82    4.39
  -5  -4   6   62.08    9.96
   5   4  -5    4.03    2.78
   5  -4  -5    2.69    3.29
   5  -4  -5    3.90    2.90
  -5  -4   5    2.34    2.85
   5   4  -4    6.04    5.63
   5  -4  -4   18.21    5.90
   5  -4  -4   14.35    2.89
  -5  -4   4   12.64    6.21
   5   4  -3   31.08    5.66
   5  -4  -3   23.57    9.25
   5  -4  -3   27.45    3.30
  -5   4   3   22.94    2.59
  -5  -4   3   25.88    3.38
   5   4  -2   62.56    5.74
   5  -4  -2   57.52    4.59
   5  -4  -2   60.99    4.08
  -5   4   2   59.73    3.20
  -5  -4   2   66.13    7.82
   5   4  -1  127.23    6.15
   5  -4  -1  118.95    5.35
   5  -4  -1  129.83    3.97
  -5   4   1  128.94    3.50
  -5  -4   1  133.82    6.12
   5   4   0  175.16    7.86
   5  -4   0  177.46   11.56
  -5   4   0  167.78    3.92
  -5  -4   0  171.86    6.98
  -5   4   0  173.11    4.80
   5   4   1    1.66    2.13
   5  -4   1    1.31    3.61
  -5   4  -1    0.17    1.08
  -5  -4  -1    1.89    4.03
  -5   4  -1    1.96    2.37
   5   4   2  148.11    6.01
   5  -4   2  155.00    6.99
  -5   4  -2  155.12    4.95
  -5  -4  -2  163.96    7.71
  -5   4  -2  152.82    4.26
   5   4   3  329.56   11.87
  -5  -4  -3  332.20   14.88
   5  -4   3  338.84   11.47
  -5   4  -3  327.32    8.54
  -5  -4  -3  349.09   21.58
  -5   4  -3  340.78    8.29
   5   4   4   17.48    9.67
  -5  -4  -4   18.16    2.34
   5  -4   4   21.38    8.55
  -5   4  -4   15.81    2.70
  -5  -4  -4   10.84    4.28
  -5   4  -4   20.92    3.97
   5   4   5   70.09    5.17
  -5  -4  -5   73.36    5.59
   5  -4   5   74.49    5.15
  -5   4  -5   70.59    2.20
  -5   4  -5   73.77    2.36
  -5  -4  -5   87.60   12.31
   5   4   6    7.21    2.90
  -5  -4  -6    6.92    2.47
   5  -4   6    4.54    2.97
  -5   4  -6    3.12    1.48
  -5  -4  -6    9.33    5.81
   5   4   7   84.95    4.94
  -5  -4  -7   75.75    3.47
   5  -4   7   76.17    8.31
  -5   4  -7   80.59    2.61
  -5  -4  -7   88.09    7.40
   5  -4   7   76.17    2.33
   5  -4   8  163.55   10.81
  -5  -4  -8  161.98    5.96
  -5   4  -8  165.82    5.75
  -5  -4  -8  162.58   16.69
   5  -4   9   12.45    4.52
  -5  -4  -9    9.74    3.50
  -5   4  -9    8.54    2.96
  -5  -4  -9    4.20    3.80
   5  -4  10   27.53    4.05
  -5  -4 -10   26.79    8.30
   5  -4  11  163.57    7.31
  -5  -4 -11  179.16    9.78
  -5  -4 -12    0.90    4.56
  -5  -4 -13   97.38    7.72
  -5  -4 -14   15.99    5.19
  -5  -4 -15   11.78    7.73
   5  -5 -18   18.27   14.52
   5  -5 -17   20.20    4.97
  -5  -5  16    1.95    2.58
   5  -5 -16    2.65    4.51
  -5  -5  16    4.72    4.21
  -5  -5  15   10.93    3.42
   5  -5 -15    9.77    6.62
  -5  -5  15   11.81    6.41
  -5  -5  14   65.67   10.21
   5  -5 -14   64.17    9.12
  -5  -5  14   75.51    5.23
   5  -5 -13   78.35    6.81
  -5  -5  13   84.94    8.83
   5  -5 -13   75.46   11.44
  -5  -5  13   82.98    9.18
   5  -5 -12  103.00    5.26
  -5  -5  12  112.69    6.94
   5  -5 -12   91.27    6.97
  -5  -5  12  111.32    5.49
   5  -5 -11   17.47    4.15
  -5  -5  11   12.35    4.46
   5  -5 -11    6.45    4.02
  -5  -5  11   15.82    8.46
   5  -5 -10  286.10    8.37
  -5  -5  10  265.38   10.64
   5  -5 -10  272.39   10.11
  -5  -5  10  287.27    9.05
   5   5  -9   28.25   11.60
   5  -5  -9   34.14    5.23
   5  -5  -9   22.70    3.82
  -5  -5   9   28.13    4.16
   5   5  -8  251.13    9.47
   5  -5  -8  257.13    9.48
   5  -5  -8  256.66    9.18
  -5  -5   8  269.68    8.64
   5   5  -7   34.18    8.17
   5  -5  -7   32.15   13.73
   5  -5  -7   31.02    3.56
  -5  -5   7   26.06    3.59
   5   5  -6   35.59   12.80
   5  -5  -6   30.42   12.77
   5  -5  -6   31.20   11.73
  -5  -5   6   27.12    3.92
   5   5  -5   88.82    5.23
   5  -5  -5   91.17    6.36
   5  -5  -5   95.20    5.01
  -5  -5   5   84.13    5.19
   5   5  -4 1809.14   44.76
   5  -5  -4 1772.84   41.39
   5  -5  -4 1768.19   38.87
  -5  -5   4 1891.28   42.07
   5   5  -3    8.08    4.80
   5  -5  -3    2.51    3.87
   5  -5  -3    9.97    3.35
  -5  -5   3    6.06    3.06
   5   5  -2    3.19    3.53
   5  -5  -2    0.88    3.93
   5  -5  -2    0.47    2.00
  -5   5   2    0.23    1.71
  -5  -5   2    0.78    3.40
   5   5  -1    1.95    3.83
   5  -5  -1    5.27    4.65
   5  -5  -1    1.54    1.45
  -5   5   1    1.76    1.58
  -5  -5   1    1.68    1.92
   5   5   0  203.58    8.43
   5  -5   0  205.28    8.67
   5  -5   0  205.04    6.71
  -5   5   0  211.60    6.30
  -5  -5   0  211.94    8.54
   5   5   1   19.23    6.83
   5  -5   1   18.84    4.33
  -5   5  -1   18.82    2.10
  -5  -5  -1   15.68   11.28
  -5   5  -1   18.69    5.88
   5   5   2   72.19    7.96
   5  -5   2   65.00    5.80
  -5   5  -2   62.52    2.66
  -5  -5  -2   69.06    7.16
  -5   5  -2   67.50    2.77
   5   5   3    7.36    2.94
   5  -5   3   -0.37    3.73
  -5   5  -3    4.33    1.22
  -5  -5  -3    1.31    4.09
  -5   5  -3    5.69    2.31
   5   5   4  780.52   16.37
   5  -5   4  752.31   19.20
  -5   5  -4  742.04   11.87
  -5   5  -4  741.66   11.95
  -5  -5  -4  757.97   20.83
   5   5   5   39.01    5.91
   5  -5   5   34.97    5.23
  -5  -5  -5   49.48   11.81
  -5  -5  -6    3.38    1.73
   5  -5   6    5.63    3.95
  -5  -5  -6    0.51    1.37
  -5  -5  -6    4.02    4.35
   5  -5   7   66.32    5.41
  -5  -5  -7   84.90    6.16
  -5  -5  -7   83.58   25.98
   5  -5   8   11.93    6.73
  -5  -5  -8   13.12    3.36
  -5  -5  -8    9.62    9.56
   5  -5   9    7.68    3.64
  -5  -5  -9   21.43    5.28
   5  -5  10   31.07    5.10
  -5  -5 -10   39.12   20.77
   5  -5  11   -0.43    2.56
  -5  -5 -11    1.50    4.96
  -5  -5 -12   36.28   20.02
  -5  -5 -13    2.61    3.58
  -5  -5 -14    5.90    5.86
   5  -6 -18   18.84   13.12
   5  -6 -17   70.83   14.38
  -5  -6  16    2.37    2.78
   5  -6 -16    0.81    4.21
  -5  -6  15   81.88   16.83
   5  -6 -15   87.48    8.55
  -5  -6  14    4.80    2.91
   5  -6 -14    3.43    4.38
  -5  -6  14    0.12    2.30
   5  -6 -13  107.87    4.73
  -5  -6  13   94.26   14.12
   5  -6 -13  101.26   12.57
  -5  -6  13  100.32    8.66
   5  -6 -12   13.45    3.48
  -5  -6  12   10.33    3.97
   5  -6 -12   11.63    6.03
  -5  -6  12   10.33    3.42
   5  -6 -11  201.30    8.18
  -5  -6  11  196.21    9.82
   5  -6 -11  171.59    9.25
  -5  -6  11  186.09    8.29
   5  -6 -10   28.81    7.56
  -5  -6  10   30.74    6.28
   5  -6 -10   19.14    5.33
  -5  -6  10   31.15    4.80
   5  -6  -9    0.65    2.83
  -5  -6   9    4.16    3.97
   5  -6  -9    5.50    3.47
  -5  -6   9    2.84    2.37
   5  -6  -8   18.56    4.69
  -5  -6   8   27.34   10.95
   5  -6  -8   18.55    4.95
  -5  -6   8   21.09    2.84
   5  -6  -7  118.56    6.12
  -5  -6   7  110.59    6.52
   5  -6  -7  129.79    6.75
  -5  -6   7  127.31    8.72
   5   6  -6   13.85    6.32
   5  -6  -6   12.15    7.73
   5  -6  -6   10.30    3.28
  -5  -6   6    8.31    2.61
   5   6  -5   51.91    4.85
   5  -6  -5   42.49    5.91
   5  -6  -5   43.43    4.42
  -5  -6   5   41.74    4.20
   5   6  -4  174.17   15.41
   5  -6  -4  174.36   10.11
   5  -6  -4  175.98    7.32
  -5  -6   4  174.50    6.57
   5   6  -3  398.34   12.31
   5  -6  -3  416.89   12.37
   5  -6  -3  388.19   14.29
  -5  -6   3  375.44   11.40
   5   6  -2    4.70    4.13
   5  -6  -2    7.87    4.21
   5  -6  -2    3.42    1.96
  -5   6   2    5.06    2.34
  -5  -6   2    1.18    2.10
   5   6  -1   13.45    5.90
   5  -6  -1   17.87    5.55
   5  -6  -1   14.40    2.56
  -5   6   1    9.21    3.16
  -5  -6   1    5.15    3.51
   5   6   0   61.24   19.67
   5  -6   0   61.14    6.48
   5  -6   0   57.60    6.09
  -5   6   0   59.84    2.71
  -5  -6   0   58.96    4.73
   5   6   1  114.56   15.68
   5  -6   1  119.89    7.62
  -5   6  -1  100.33    4.88
  -5  -6  -1  107.23    6.81
  -5   6  -1  106.37    6.02
   5   6   2  130.76    9.86
   5  -6   2  138.83    7.16
  -5   6  -2  131.19    3.01
  -5  -6  -2  136.76    7.97
  -5   6  -2  140.85    3.21
   5  -6   3  103.22    7.19
  -5  -6  -3  111.60    5.87
  -5  -6  -3  101.68    7.62
  -5   6  -3  107.30    1.98
  -5   6  -3  101.55    1.92
   5  -6   4    5.39    4.27
  -5  -6  -4    6.36    4.22
  -5  -6  -4    4.77    6.16
   5  -6   5    5.83    4.15
  -5  -6  -5    8.85    2.78
  -5  -6  -5    6.95    5.03
   5  -6   6  103.88    7.66
  -5  -6  -6  109.02    7.38
  -5  -6  -6  130.47   19.56
   5  -6   7   -0.45    2.22
  -5  -6  -7    2.21    2.77
  -5  -6  -7   -0.16    4.22
   5  -6   8   -0.66    1.49
  -5  -6  -8    0.94    0.91
  -5  -6  -8    3.79    5.27
   5  -6   9   93.47    8.82
  -5  -6  -9  112.98   22.32
   5  -6  10   13.67    6.27
  -5  -6 -10   12.46   12.15
   5  -6  11   58.47    6.98
  -5  -6 -11   54.72   22.94
  -5  -6 -12   59.16   18.93
  -5  -6 -13    6.82    6.66
  -5  -6 -14   28.99    7.28
   5  -7 -17    8.53   10.42
  -5  -7  16    3.38    2.11
   5  -7 -16    9.28    6.76
  -5  -7  15  104.68    7.68
   5  -7 -15  134.05   12.18
  -5  -7  14    0.75    2.88
   5  -7 -14    3.35    3.63
   5  -7 -13  155.75    7.13
  -5  -7  13  125.55   12.69
   5  -7 -13  157.63    9.48
  -5  -7  13  135.77    6.32
   5  -7 -12    4.77    2.87
  -5  -7  12    3.99    3.38
   5  -7 -12    2.48    2.54
  -5  -7  12    1.31    1.98
   5  -7 -11    6.07    3.56
  -5  -7  11    0.93    3.48
   5  -7 -11    1.32    4.19
  -5  -7  11    1.90    2.05
   5  -7 -10   -0.05    2.84
  -5  -7  10    5.25    4.40
   5  -7 -10    3.41    3.36
  -5  -7  10    2.01    1.77
   5  -7  -9   41.58    6.41
  -5  -7   9   36.73    7.43
   5  -7  -9   33.95   14.71
  -5  -7   9   40.24    4.46
   5  -7  -8  125.72   16.55
  -5  -7   8  139.05    9.06
   5  -7  -8  110.19    9.09
  -5  -7   8  111.57    6.21
   5  -7  -7  617.33   15.22
  -5  -7   7  556.24   15.08
   5  -7  -7  556.03   13.92
  -5  -7   7  591.47   13.65
   5  -7  -6  111.61    6.60
  -5  -7   6  100.22    6.94
   5  -7  -6  116.96    6.28
  -5  -7   6  112.42    5.80
   5  -7  -5  665.79   16.37
  -5  -7   5  637.04   16.24
   5  -7  -5  675.67   16.94
  -5  -7   5  663.31   15.18
   5  -7  -4   72.59    6.40
  -5  -7   4   70.11    7.21
   5  -7  -4   71.80    4.56
  -5  -7   4   74.39    5.59
   5  -7  -3   84.65    6.64
  -5  -7   3   87.10    6.78
   5  -7  -3   85.25    6.52
  -5  -7   3   97.32    5.09
   5  -7  -2    9.99    4.30
  -5  -7   2    8.47    3.93
   5  -7  -2   10.07    3.65
  -5  -7   2    3.92    3.74
   5  -7  -1  261.74    9.99
  -5  -7   1  254.46    9.26
   5  -7  -1  249.10   11.74
  -5   7   1  235.88    6.88
  -5  -7   1  255.65    9.59
   5  -7   0  331.09   11.56
  -5  -7   0  309.26   10.25
   5  -7   0  318.51    8.69
  -5   7   0  305.91   10.02
  -5  -7   0  340.83   11.64
   5  -7   1  326.67   13.24
  -5  -7  -1  343.74   11.00
   5  -7   1  305.15    8.41
  -5   7  -1  326.77    7.20
  -5  -7  -1  331.05   11.76
   5  -7   2   29.32   11.64
  -5  -7  -2   33.59    5.44
  -5  -7  -2   29.44    6.86
  -5   7  -2   33.39    1.88
  -5   7  -2   34.18    2.15
   5  -7   3  116.77   12.05
  -5  -7  -3  117.56    6.25
  -5  -7  -3  129.86    8.87
   5  -7   4  295.46   12.17
  -5  -7  -4  305.65   11.47
  -5  -7  -4  267.82   12.17
   5  -7   5  201.45   10.01
  -5  -7  -5  203.86    9.88
  -5  -7  -5  203.56   11.04
   5  -7   6    4.14    4.23
  -5  -7  -6    9.55    3.13
  -5  -7  -6   11.45    6.46
   5  -7   7   98.79    6.89
  -5  -7  -7   99.14    5.38
  -5  -7  -7  114.30    8.63
   5  -7   8   58.25   12.41
  -5  -7  -8   81.33    4.65
  -5  -7  -8   60.65   24.45
   5  -7   9   46.06    6.57
  -5  -7  -9   58.45   10.74
   5  -7  10   55.66   10.27
  -5  -7 -10   40.58   21.02
   5  -7  11   21.95   15.58
  -5  -7 -11   33.37    5.35
  -5  -7 -12   15.89    9.22
  -5  -7 -13  127.01   23.51
  -5  -8  16   16.68   13.11
   5  -8 -16   13.16    4.87
  -5  -8  15    1.01    3.95
   5  -8 -15    4.11    3.81
  -5  -8  14   75.58    6.79
   5  -8 -14   50.43    7.25
  -5  -8  13    8.93    4.42
   5  -8 -13    2.94    4.42
   5  -8 -12   78.43    5.39
  -5  -8  12   86.62    8.87
   5  -8 -12   62.97    7.31
  -5  -8  12   70.47    4.69
   5  -8 -11   16.95    7.33
  -5  -8  11   24.16    6.08
   5  -8 -11   18.22   11.77
  -5  -8  11   23.31    3.16
   5  -8 -10    7.36    4.75
  -5  -8  10    6.17    2.77
   5  -8 -10    3.31    4.63
  -5  -8  10    5.31    3.98
   5  -8  -9    5.46    5.94
  -5  -8   9    5.03    5.42
   5  -8  -9   10.42    5.63
  -5  -8   9    4.71    2.53
   5  -8  -8    3.89    2.29
  -5  -8   8   -4.67    4.49
   5  -8  -8    4.99    3.36
  -5  -8   8    3.60    3.67
   5  -8  -7  298.70   12.29
  -5  -8   7  302.92   13.40
   5  -8  -7  298.48   15.69
  -5  -8   7  322.99   11.86
   5  -8  -6   -3.20    4.29
  -5  -8   6    8.43    4.73
   5  -8  -6    2.01    3.78
  -5  -8   6    0.07    2.60
   5  -8  -5   34.93    6.63
  -5  -8   5   29.36    8.06
   5  -8  -5   28.17    4.28
  -5  -8   5   32.50    4.50
   5  -8  -4   41.83    5.99
  -5  -8   4   42.35   14.17
   5  -8  -4   48.49    4.60
  -5  -8   4   44.84    5.28
   5  -8  -3   88.68    7.81
  -5  -8   3   79.27    9.41
   5  -8  -3   76.29    7.15
  -5  -8   3   77.05    4.96
   5  -8  -2   -0.76    4.80
  -5  -8   2    2.68    5.23
   5  -8  -2    6.28    3.95
  -5  -8   2    2.78    3.62
   5  -8  -1    5.49    4.98
  -5  -8   1    4.24    4.59
   5  -8  -1    3.90    1.80
  -5  -8   1    8.31    5.38
   5  -8   0   94.33    9.11
  -5  -8   0   95.67    9.00
   5  -8   0   89.62    5.39
  -5   8   0   82.88    4.65
  -5  -8   0   92.27    7.43
   5  -8   1  489.40   19.47
  -5  -8  -1  523.79   18.74
   5  -8   1  481.86   13.98
  -5   8  -1  484.69   14.13
  -5  -8  -1  477.26   16.27
   5  -8   2   33.47    9.18
  -5  -8  -2   27.08    8.90
  -5  -8  -2   35.91   10.14
  -5   8  -2   28.42    3.60
  -5   8  -2   34.68    2.32
   5  -8   3   34.20   16.98
  -5  -8  -3   28.38   11.53
  -5  -8  -3   30.12    7.82
   5  -8   4   33.45   12.09
  -5  -8  -4   30.57   13.58
  -5  -8  -4   34.67   19.08
   5  -8   5    1.43    3.11
  -5  -8  -5   -0.56    3.00
  -5  -8  -5   -4.86    5.25
   5  -8   6   19.36    6.64
  -5  -8  -6   15.89    8.19
  -5  -8  -6   15.64    9.75
   5  -8   7   10.98    5.86
  -5  -8  -7    2.24    4.36
  -5  -8  -7    7.55    5.65
   5  -8   8  226.65   12.34
  -5  -8  -8  221.06    9.97
  -5  -8  -8  255.07   14.46
   5  -8   9   75.04   11.33
  -5  -8  -9   97.53   16.78
   5  -8  10  104.00   13.71
  -5  -8 -10   94.93    8.96
   5  -8  11    3.45    3.00
  -5  -8 -11    1.54    4.76
  -5  -8 -12   20.11    5.42
  -5  -9  15   61.49    9.01
   5  -9 -15   33.29   13.92
  -5  -9  14    4.09    3.62
   5  -9 -14    6.30    6.00
  -5  -9  13    3.47    4.44
   5  -9 -13    4.59    6.39
   5  -9 -12   32.68    9.91
  -5  -9  12   29.80   18.23
   5  -9 -12   53.00    7.81
   5  -9 -11  396.27   17.00
  -5  -9  11  372.56   24.81
   5  -9 -11  401.91   24.70
   5  -9 -10  163.96    8.53
  -5  -9  10  178.28   10.38
   5  -9 -10  150.53    8.95
  -5  -9  10  149.61    6.87
   5  -9  -9  194.23    8.45
  -5  -9   9  200.47   10.67
   5  -9  -9  191.85   13.02
  -5  -9   9  200.69    7.12
   5  -9  -8    4.00    3.95
  -5  -9   8    6.84    6.52
   5  -9  -8    5.63    3.09
  -5  -9   8    4.98    2.67
   5  -9  -7    9.11    5.79
  -5  -9   7   17.47    8.05
   5  -9  -7   13.52    6.27
  -5  -9   7   13.44    3.71
   5  -9  -6   80.68    6.03
  -5  -9   6   84.65    8.13
   5  -9  -6   73.86    7.49
  -5  -9   6   80.50    6.20
   5  -9  -5    1.35    4.60
  -5  -9   5    4.17    4.94
   5  -9  -5    3.58    3.44
  -5  -9   5    4.08    3.36
   5  -9  -4   10.82    6.78
  -5  -9   4    2.60    5.07
   5  -9  -4    5.12    2.13
  -5  -9   4    9.35    5.43
   5  -9  -3  256.97   18.75
  -5  -9   3  266.68   15.59
   5  -9  -3  243.97    9.26
  -5  -9   3  249.80   20.15
   5  -9  -2  284.94   13.20
  -5  -9   2  293.88   13.22
   5  -9  -2  265.94   10.50
  -5  -9   2  264.50   11.49
   5  -9  -1  553.80   19.54
  -5  -9   1  529.50   27.41
   5  -9  -1  557.62   16.49
  -5  -9   1  518.74   23.73
   5  -9   0    8.98    8.64
  -5  -9   0    3.92    2.87
   5  -9   0    2.32    2.79
  -5  -9   0    7.29    4.61
   5  -9   1  357.38   14.94
  -5  -9  -1  333.81   13.15
   5  -9   1  326.23   11.59
  -5  -9  -1  322.48   13.29
   5  -9   2  312.76   15.47
  -5  -9  -2  312.93   12.67
  -5  -9  -2  296.77   21.81
  -5   9  -2  292.76    8.35
   5  -9   3   28.26    6.66
  -5  -9  -3   26.98   15.30
  -5  -9  -3   32.32   17.71
   5  -9   4    4.15    3.44
  -5  -9  -4    3.82    3.19
  -5  -9  -4    1.86    5.23
   5  -9   5  128.51   13.34
  -5  -9  -5  137.79    6.89
  -5  -9  -5  133.28   17.77
   5  -9   6   62.33   22.45
  -5  -9  -6   73.21    9.19
  -5  -9  -6   65.47   10.23
   5  -9   7  483.22   22.90
  -5  -9  -7  502.26   19.94
  -5  -9  -7  536.14   15.07
   5  -9   8    7.00    4.37
  -5  -9  -8    1.78    5.80
   5  -9   9  117.19   10.29
  -5  -9  -9   90.58    8.36
   5  -9  10    0.81    4.51
  -5  -9 -10    7.07    4.28
   5  -9  11   14.64    5.24
  -5  -9 -11   10.76    5.03
  -5 -10  14   49.01   14.20
   5 -10 -14   24.08   13.28
  -5 -10  13   10.63    6.63
   5 -10 -13   11.14    4.78
   5 -10 -12    2.60    3.14
  -5 -10  12    3.42    4.12
   5 -10 -12   -0.87    4.15
   5 -10 -11   -0.89    3.35
  -5 -10  11    1.78    4.19
   5 -10 -11    1.80    5.66
   5 -10 -10   64.24    6.67
  -5 -10  10   56.64    7.59
   5 -10 -10   48.93    9.82
   5 -10  -9   21.48   17.83
  -5 -10   9   16.12    4.90
   5 -10  -9   30.84    4.77
  -5 -10   9   28.81   10.36
   5 -10  -8   50.13    6.55
  -5 -10   8   35.93   11.52
   5 -10  -8   38.64    5.88
  -5 -10   8   39.89    4.35
   5 -10  -7    3.91    4.19
  -5 -10   7    2.68    4.42
   5 -10  -7    1.99    3.66
  -5 -10   7    9.56    4.15
   5 -10  -6    7.05    4.79
  -5 -10   6    6.62    7.44
   5 -10  -6    5.23    4.22
  -5 -10   6   11.32    5.96
   5 -10  -5   -1.63    4.89
  -5 -10   5    7.36    7.11
   5 -10  -5   -0.30    2.82
  -5 -10   5    0.11    2.48
   5 -10  -4   13.48    6.78
  -5 -10   4   12.04    5.42
   5 -10  -4   13.80   10.13
  -5 -10   4    9.50    4.49
   5 -10  -3   78.43    8.60
  -5 -10   3   71.01    7.92
   5 -10  -3   75.90    5.44
  -5 -10   3   47.79    6.01
   5 -10  -2    4.71    4.83
  -5 -10   2    2.20    4.70
   5 -10  -2    2.01    3.08
  -5 -10   2    8.31    5.98
   5 -10  -1    3.78    1.28
  -5 -10   1    0.78    4.69
   5 -10  -1    2.83    1.74
  -5 -10   1    4.79    2.59
   5 -10   0   92.50   11.90
  -5 -10   0   85.80   15.06
   5 -10   0   95.31    4.13
  -5 -10   0  104.76    7.82
   5 -10   1    8.01    5.01
  -5 -10  -1   11.81    6.96
  -5 -10  -1    4.63    8.80
   5 -10   2    9.65    4.75
  -5 -10  -2   25.79    6.61
  -5 -10  -2   28.63   14.92
   5 -10   3   -3.28    5.28
  -5 -10  -3    3.46    3.66
  -5 -10  -3    3.76    4.97
   5 -10   4    4.23    6.68
  -5 -10  -4    2.86    2.15
  -5 -10  -4    6.27    4.54
   5 -10   5  174.75   24.02
  -5 -10  -5  209.89   12.36
  -5 -10  -5  189.26   18.53
   5 -10   6   39.29   21.78
  -5 -10  -6   57.16    5.39
  -5 -10  -6   54.18   10.82
   5 -10   7   50.42   26.75
  -5 -10  -7   64.21   10.04
  -5 -10  -7   70.08   10.79
   5 -10   8    3.22    4.51
  -5 -10  -8   -3.04    4.99
   5 -10   9   37.06    6.79
  -5 -10  -9   21.08   22.84
   5 -10  10    8.96    7.24
  -5 -10 -10    2.98    4.48
  -5 -11  13   12.05    6.58
   5 -11 -13   -0.40    4.06
  -5 -11  12   11.32    9.81
   5 -11 -12   14.24    7.47
   5 -11 -11   38.91    8.89
  -5 -11  11   34.31   13.79
   5 -11 -11   26.83   18.10
   5 -11 -10   87.94    6.92
  -5 -11  10  110.27   10.39
   5 -11 -10   96.82   10.32
   5 -11  -9   -1.41    3.82
  -5 -11   9    4.10    6.00
   5 -11  -9    2.92    2.83
   5 -11  -8   48.44   18.01
  -5 -11   8   52.69   14.44
   5 -11  -8   63.66    7.02
   5 -11  -7   69.31    7.17
  -5 -11   7   82.68    9.78
   5 -11  -7   59.56   15.31
  -5 -11   7   59.80   11.80
   5 -11  -6   85.19   19.37
  -5 -11   6   82.82    8.83
   5 -11  -6   95.53   10.09
  -5 -11   6   93.02   16.02
   5 -11  -5   52.49    5.86
  -5 -11   5   35.90   17.86
   5 -11  -5   35.04   14.43
  -5 -11   5   41.45   14.83
   5 -11  -4   11.91    5.09
  -5 -11   4   17.92   10.13
   5 -11  -4   15.48    7.54
  -5 -11   4   20.80    4.69
   5 -11  -3   74.19    9.11
  -5 -11   3   64.76   21.32
   5 -11  -3   71.53    4.58
  -5 -11   3   67.35   17.57
   5 -11  -2  243.91   16.62
  -5 -11   2  288.56   18.84
   5 -11  -2  251.40    9.16
  -5 -11   2  223.97   10.74
   5 -11  -1   20.81   11.45
  -5 -11   1   13.00    9.16
   5 -11  -1   12.58    8.54
  -5 -11   1   15.44    8.64
   5 -11   0   37.97    7.29
  -5 -11   0   18.77    5.16
  -5 -11   0   40.83    6.24
   5 -11   1   17.37    8.81
  -5 -11  -1   14.45    6.03
  -5 -11  -1   11.03    5.02
   5 -11   2   86.18   19.67
  -5 -11  -2   63.51   27.47
  -5 -11  -2   74.28    8.47
   5 -11   3  135.84   11.44
  -5 -11  -3  132.96    9.20
  -5 -11  -3  137.82   19.46
   5 -11   4    3.09    5.70
  -5 -11  -4    6.08    7.11
  -5 -11  -4    3.58    2.67
   5 -11   5   20.97   16.25
  -5 -11  -5   26.74   10.21
  -5 -11  -5   28.23    7.98
   5 -11   6   11.63    6.94
  -5 -11  -6   12.24    6.62
  -5 -11  -6   24.63   11.79
   5 -11   7   72.30    8.25
  -5 -11  -7   67.38    9.31
   5 -11   8   12.63    5.64
  -5 -11  -8    9.29    5.24
   5 -11   9    7.10    4.44
  -5 -11  -9    4.14    5.17
   5 -12 -11    2.38    3.62
  -5 -12  11   -4.31    4.75
   5 -12 -11    2.93    2.60
   5 -12 -10  126.23    8.57
  -5 -12  10   81.75   20.04
   5 -12 -10   75.58   15.17
   5 -12  -9   33.56   20.22
  -5 -12   9   41.83   11.88
   5 -12  -9   38.10    4.69
   5 -12  -8   12.53   10.67
  -5 -12   8   17.41   10.47
   5 -12  -8   12.62   10.33
   5 -12  -7    6.37    5.24
  -5 -12   7    7.69    5.75
   5 -12  -7    2.60    1.50
   5 -12  -6   15.68    4.91
  -5 -12   6   25.22    8.07
   5 -12  -6    2.95    2.86
  -5 -12   6   10.45    4.76
   5 -12  -5   10.42    5.11
  -5 -12   5    3.79    2.97
   5 -12  -5    5.42    3.16
  -5 -12   5    2.80    3.06
   5 -12  -4    5.46    5.26
  -5 -12   4    2.73    4.86
   5 -12  -4    1.50    2.84
  -5 -12   4   -0.46    3.41
   5 -12  -3    5.70    4.92
  -5 -12   3   -1.96    5.08
   5 -12  -3   -2.13    2.43
  -5 -12   3    1.92    2.90
   5 -12  -2    6.49    5.60
  -5 -12   2   28.35    7.39
  -5 -12   2    6.98    5.70
   5 -12  -1    8.53    7.80
  -5 -12   1    0.10    4.81
  -5 -12   1    3.73    3.42
   5 -12   0   40.11   21.66
  -5 -12   0   48.60   16.83
  -5 -12   0   63.06    7.43
   5 -12   1   10.61    6.36
  -5 -12  -1    2.54    4.56
  -5 -12  -1   15.28    4.77
   5 -12   2    2.00    6.98
  -5 -12  -2    2.64    3.02
  -5 -12  -2    2.98    4.71
   5 -12   3   16.51    7.50
  -5 -12  -3    0.80    4.33
  -5 -12  -3    5.67    5.34
   5 -12   4    2.65    5.66
  -5 -12  -4    8.40    6.03
  -5 -12  -4    5.09    7.08
   5 -12   5   44.12   24.04
  -5 -12  -5   34.66   19.51
  -5 -12  -5   38.52   26.58
   5 -12   6   10.64    5.21
  -5 -12  -6    7.64    6.61
  -5 -12  -6    5.53    5.36
   5 -12   7   10.12    5.42
  -5 -12  -7    4.10    5.82
   5 -13  -9   19.10   19.70
  -5 -13   9   39.60   10.66
   5 -13  -9   43.00    7.32
   5 -13  -8   38.59    8.23
  -5 -13   8   36.02    7.28
   5 -13  -8   30.62    5.67
   5 -13  -7    9.54    4.98
  -5 -13   7    3.83    5.79
   5 -13  -7    3.94    3.24
   5 -13  -6  105.74    8.93
  -5 -13   6  112.85   14.79
   5 -13  -6  104.43    6.31
   5 -13  -5   73.39    9.36
  -5 -13   5   81.30   14.85
   5 -13  -5   61.61   12.54
   5 -13  -4   72.69    8.82
  -5 -13   4   48.74   20.45
  -5 -13   4   43.00   10.87
   5 -13  -3   10.72    7.93
  -5 -13   3   -0.18    5.36
  -5 -13   3   -0.60    3.24
   5 -13  -2   96.26   10.13
  -5 -13   2  106.12   11.24
  -5 -13   2   73.60    8.80
   5 -13  -1    2.88    5.28
  -5 -13   1    4.99    5.06
  -5 -13   1   -0.27    4.09
   5 -13   0   35.74   28.91
  -5 -13   0   60.33    7.98
  -5 -13   0   53.13   14.36
   5 -13   1   14.13    9.71
  -5 -13  -1   24.24   12.64
  -5 -13  -1   24.00    5.75
   5 -13   2   76.96   16.29
  -5 -13  -2   72.65   21.54
  -5 -13  -2  100.25   16.99
   5 -13   3    3.63    4.28
  -5 -13  -3    2.21    3.56
  -5 -13  -3    4.77    4.39
   5 -13   4   29.08   21.29
  -5 -13  -4   47.67   21.31
  -5 -13  -4   29.40   21.57
   5 -13   5    2.75    4.24
  -5 -13  -5    2.19    3.31
  -5 -13  -5   -0.78    4.22
   5 -14  -5    0.06    4.52
  -5 -14   5   10.83    8.23
   5 -14  -4    0.30    5.05
  -5 -14   4   12.70    6.06
   5 -14  -3    6.07    7.49
  -5 -14   3    6.13    6.09
   5 -14  -2    3.02    5.71
  -5 -14   2    4.01    5.64
  -5 -14   2    3.13    3.43
   5 -14  -1    6.47    6.28
  -5 -14   1    1.97    3.21
  -5 -14   1    3.06    2.88
   5 -14   0    4.90    6.03
  -5 -14   0    4.70    3.64
  -5 -14   0    1.61    2.58
   5 -14   1    6.43    6.17
  -5 -14  -1   -0.78    4.53
   6   0 -20   48.01    7.05
   6   0 -19    0.98    4.20
   6   0 -18   88.63    7.37
   6   0 -17   -2.79    3.78
   6   0 -16  237.07   10.56
   6   0 -15   -1.14    1.97
   6   0 -15    1.27    5.03
   6   0 -14   92.23    5.62
   6   0 -14   89.65    6.18
   6   0 -13    0.67    2.39
   6   0 -13    2.80    2.53
   6   0 -12  318.52    8.74
   6   0 -12  327.57   10.72
   6   0 -11    0.29    2.60
   6   0 -11    2.32    2.81
   6   0 -10  492.59   12.62
   6   0 -10  464.78   12.50
   6   0  -9   -0.19    2.98
   6   0  -9    1.31    2.01
   6   0  -8  468.34   15.08
   6   0  -8  479.55   13.55
   6   0  -7    3.24    2.96
   6   0  -7    2.65    2.46
   6   0  -6 4220.61   58.72
  -6   0   6 4249.30   58.70
   6   0  -5    1.31    3.70
  -6   0   5    0.51    3.42
   6   0  -4  544.63   11.39
  -6   0   4  548.42   12.61
   6   0  -3    1.16    3.91
  -6   0   3    0.45    1.99
  -6   0   3   -3.72    3.34
   6   0  -2 1295.10   19.09
  -6   0   2 1261.24   18.39
   6   0  -2 1199.11   17.49
   6   0  -1    5.58    3.59
  -6   0   1    1.09    2.67
  -6   0   1    0.12    2.78
   6   0  -1   -0.75    1.97
   6   0   0   55.23    4.97
  -6   0   0   45.82    7.01
  -6   0   0   48.51    4.41
   6   0   0   45.00    3.28
   6   0   1    1.59    3.34
  -6   0  -1   -0.03    2.33
  -6   0  -1    1.98    2.77
   6   0   1    1.36    1.70
  -6   0  -2 1423.39   24.15
   6   0   2 1411.95   22.26
   6   0   3    4.00    3.58
  -6   0  -3   -0.02    1.85
  -6   0  -3    2.21    2.27
   6   0   4   77.57    4.32
  -6   0  -4   77.87    5.04
  -6   0  -4   77.23    4.34
   6   0   5    0.49    3.23
  -6   0  -5   -0.08    1.64
  -6   0  -5    0.67    1.81
   6   0   6  306.48   12.96
  -6   0  -6  299.65    7.92
  -6   0  -6  314.64    9.93
   6   0   7    0.90    2.35
  -6   0  -7   -0.17    1.39
  -6   0  -7    0.87    1.57
   6   0   8  122.47    4.57
  -6   0  -8  122.51    6.22
  -6   0  -8  144.66    6.04
   6   0   9    0.28    1.62
  -6   0  -9    2.31    2.85
  -6   0 -10   61.30    5.06
  -6   0 -11    4.22    3.68
  -6   0 -12   24.01   11.13
  -6   0 -13    0.96    3.20
   6  -1 -19  173.00   15.19
   6   1 -19  190.16    8.42
   6  -1 -18   -0.16    3.67
   6   1 -18    4.17    3.00
   6  -1 -17   18.96    5.62
   6   1 -17   20.50    8.52
   6   1 -16  109.74    6.54
   6  -1 -16  109.48    7.60
   6   1 -16  126.35    7.33
   6  -1 -15  157.91    5.91
   6   1 -15  130.83    5.29
   6  -1 -15  139.61    7.88
   6   1 -15  151.31    7.59
   6   1 -14   18.27    6.70
   6  -1 -14   24.41    3.92
   6  -1 -14   23.98    9.26
   6   1 -14   18.03    6.57
   6   1 -13   22.04    4.02
   6  -1 -13   20.12    3.31
   6  -1 -13   16.44    7.67
   6   1 -13   13.70    7.40
   6   1 -12  296.28   10.93
   6  -1 -12  328.75    9.21
   6  -1 -12  316.42   10.54
   6   1 -12  336.84   10.85
   6   1 -11   60.91    4.69
   6  -1 -11   57.20    9.48
   6  -1 -11   55.82    5.68
   6   1 -11   67.39    6.73
   6   1 -10   19.39    4.19
   6  -1 -10   25.21    8.66
   6  -1 -10   23.73    3.59
   6   1 -10   23.93   11.95
   6   1  -9   26.18    4.00
   6  -1  -9   32.26    3.98
   6  -1  -9   28.44   10.85
   6   1  -9   31.79    5.41
   6   1  -8    4.76    2.12
   6  -1  -8    8.16    4.20
   6  -1  -8    9.98    9.31
   6   1  -7   33.57    6.85
   6  -1  -7   31.12    3.21
   6  -1  -7   32.37    3.91
  -6  -1   7   42.13    9.45
   6   1  -6   95.70    5.85
   6  -1  -6   99.22    5.67
   6  -1  -6  101.02    5.30
  -6  -1   6  104.12   12.62
   6   1  -5   35.17    5.78
   6  -1  -5   26.85    9.31
   6  -1  -5   33.17   12.86
  -6  -1   5   33.92   12.43
   6   1  -4   78.48    6.07
   6  -1  -4   93.64    6.16
  -6  -1   4   85.01    5.76
  -6   1   4   86.93    5.16
   6  -1  -3    5.42    3.41
   6   1  -3    8.74    4.15
  -6   1   3    4.98    3.79
  -6   1   3    5.98    3.69
  -6  -1   3    4.75    3.32
   6   1  -2   74.25    6.63
   6  -1  -2   67.47    4.38
  -6   1   2   64.77    4.50
  -6  -1   2   77.88    5.24
  -6   1   2   70.84    4.28
  -6  -1   1    1.81    1.87
   6   1  -1    2.46    3.66
   6  -1  -1    2.83    3.57
  -6  -1   1    6.67    3.10
  -6   1   1    0.83    3.04
   6  -1  -1    3.47    1.84
   6   1   0   10.94    6.88
   6  -1   0   14.32    4.24
  -6  -1   0    5.84    2.54
  -6   1   0   12.06    2.89
  -6  -1   0    9.38    3.08
   6  -1   0   13.53    4.38
   6   1   1  230.21    7.79
   6  -1   1  219.40    7.43
  -6  -1  -1  202.81    6.09
  -6  -1  -1  223.35   10.23
  -6   1  -1  218.03    6.12
   6  -1   1  207.33    5.86
   6   1   2  136.07    6.78
  -6  -1  -2  114.66    4.41
   6  -1   2  121.53    7.86
  -6  -1  -2  124.15    5.59
  -6   1  -2  118.19    8.49
   6  -1   2  114.53    4.03
   6   1   3    5.33    3.31
   6  -1   3    6.11    2.92
  -6  -1  -3    2.82    2.97
  -6   1  -3    4.97    2.18
  -6  -1  -3    2.96    3.07
   6  -1   3    7.98    2.38
   6   1   4  503.85   13.83
   6  -1   4  481.28   13.08
  -6  -1  -4  454.40   12.10
  -6   1  -4  491.22   13.08
  -6  -1  -4  469.45   13.35
   6  -1   4  441.60   12.25
   6   1   5  189.26    8.11
   6  -1   5  161.99    6.23
  -6  -1  -5  161.71    4.65
  -6   1  -5  186.98    6.61
  -6  -1  -5  181.56    8.07
   6   1   6   23.74    3.08
   6  -1   6   26.11    3.81
  -6  -1  -6   17.46    4.97
  -6   1  -6   19.10    7.41
  -6  -1  -6   20.83    6.41
   6   1   7  101.24    8.53
   6  -1   7   91.59   11.00
  -6  -1  -7   97.82    3.90
  -6   1  -7  116.16    9.49
  -6  -1  -7  104.76   16.56
   6   1   8    0.69    1.32
   6  -1   8    4.34    3.08
  -6  -1  -8    1.64    2.06
  -6  -1  -8    2.70    3.56
  -6   1  -8    1.36    1.99
   6   1   9  285.29    8.59
   6  -1   9  298.11   10.87
  -6  -1  -9  301.53   15.55
  -6   1  -9  303.50   14.38
  -6   1 -10   37.60   10.36
  -6  -1 -10   48.28    5.57
  -6  -1 -11   71.98    5.62
  -6   1 -11   75.01    5.54
  -6  -1 -12   23.22    8.95
  -6   1 -12   28.76   11.72
  -6  -1 -13   65.39    6.09
  -6  -1 -14   75.22    6.50
   6  -2 -19   17.26    5.38
   6   2 -19    7.92    5.10
   6  -2 -18    4.33    3.83
   6   2 -18    2.69    1.65
   6  -2 -17   24.76   13.44
   6   2 -17   21.68    8.88
   6  -2 -16  194.71   15.48
   6   2 -16  217.37   10.95
   6   2 -15  247.13   11.85
   6  -2 -15  266.35    7.52
   6  -2 -15  251.90   15.97
   6   2 -15  237.50   20.64
   6   2 -14   61.02   11.96
   6  -2 -14   70.02    4.46
   6  -2 -14   81.92   16.28
   6   2 -14   59.03    9.12
   6   2 -13  294.32   10.70
   6  -2 -13  259.69   10.90
   6  -2 -13  274.24   21.33
   6   2 -13  273.10   10.84
   6   2 -12  435.95   14.03
   6  -2 -12  434.38   14.79
   6  -2 -12  461.37   15.81
   6   2 -12  440.37   14.64
   6   2 -11   72.46    5.55
   6  -2 -11   72.45    4.37
   6  -2 -11   61.33    8.88
   6   2 -10  227.35    8.08
   6  -2 -10  219.34    7.30
   6  -2 -10  213.10   11.18
  -6  -2  10  212.07    8.26
   6   2  -9  658.94   15.85
   6  -2  -9  644.89   14.99
   6  -2  -9  667.59   15.92
  -6  -2   9  665.54   16.52
   6   2  -8  644.35   17.35
   6  -2  -8  637.24   17.18
   6  -2  -8  619.19   16.56
  -6  -2   8  619.38   22.39
   6   2  -7  542.94   14.81
   6  -2  -7  567.04   15.22
   6  -2  -7  527.83   14.72
  -6  -2   7  523.41   14.92
   6   2  -6   27.12    4.67
   6  -2  -6   25.55   14.01
   6  -2  -6   28.62   10.49
  -6  -2   6   22.97    5.38
   6   2  -5  105.63    6.75
   6  -2  -5  102.67    5.99
   6  -2  -5  102.68    5.86
  -6  -2   5  108.12    6.45
   6   2  -4  425.91   15.30
   6  -2  -4  436.85   10.52
   6  -2  -4  425.73    9.51
  -6  -2   4  409.75   12.28
   6   2  -3  167.20    5.41
   6  -2  -3  186.55    6.97
  -6   2   3  180.78    5.42
  -6  -2   3  179.87    6.56
  -6   2   3  184.19    5.87
   6   2  -2  471.80   10.43
   6  -2  -2  452.93   13.12
  -6   2   2  469.04    9.78
  -6  -2   2  451.39   10.13
  -6   2   2  450.91    9.76
   6   2  -1 1693.06   26.62
   6  -2  -1 1706.68   28.23
  -6   2   1 1701.27   25.51
  -6  -2   1 1704.84   26.51
  -6   2   1 1777.21   26.53
   6   2   0  545.55   11.83
   6  -2   0  519.84   11.68
  -6   2   0  539.33   10.74
  -6  -2   0  558.36   12.38
  -6   2   0  513.95   10.33
   6   2   1  569.06   11.74
   6  -2   1  585.90   12.45
  -6  -2  -1  563.60   12.11
  -6   2  -1  565.45   12.45
   6  -2   1  571.01   11.01
   6   2   2  626.44   15.79
  -6  -2  -2  600.16   11.82
   6  -2   2  672.46   17.90
  -6  -2  -2  650.85   14.95
  -6   2  -2  668.65   16.42
   6  -2   2  624.17   15.11
   6   2   3  362.64   15.20
  -6  -2  -3  337.48   12.29
   6  -2   3  371.72   13.30
  -6   2  -3  337.85    9.51
  -6  -2  -3  344.90   10.66
   6  -2   3  339.86    9.32
   6   2   4   19.99    3.02
  -6  -2  -4   15.98    4.52
   6  -2   4   24.86    7.88
  -6   2  -4   16.28    5.01
  -6  -2  -4   21.52    4.35
   6  -2   4   19.17    2.03
   6   2   5   97.10    7.04
   6  -2   5   96.73    6.57
  -6  -2  -5   92.89    5.57
  -6  -2  -5   98.92    6.19
  -6   2  -5   90.16    6.49
   6  -2   5   87.04    3.46
   6   2   6  267.25    9.18
   6  -2   6  271.14   11.53
  -6  -2  -6  260.07    8.61
  -6  -2  -6  275.79    9.48
  -6   2  -6  255.60    7.28
   6  -2   6  266.16    8.10
   6   2   7  141.46    4.65
   6  -2   7  140.02    5.89
  -6  -2  -7  120.14    4.95
  -6  -2  -7  141.19    7.06
  -6   2  -7  122.42    9.36
   6   2   8   10.77    2.50
   6  -2   8   11.08    2.94
  -6  -2  -8   11.67    4.38
  -6   2  -8    7.10    5.19
   6   2   9   96.80    3.43
   6  -2   9   97.45    5.21
  -6   2  -9   95.59    5.51
  -6  -2  -9  110.29    6.70
   6  -2  10    8.89    3.19
  -6   2 -10    9.98    4.89
  -6  -2 -10    8.10    3.10
  -6  -2 -11   20.40   10.32
  -6   2 -11   19.93    8.45
  -6  -2 -12   -0.39    3.66
  -6  -2 -13   16.32    7.29
  -6  -2 -14   35.31    9.50
  -6  -2 -15    4.17    4.32
   6  -3 -19   53.70   10.88
  -6  -3  19   19.41   17.84
   6  -3 -18   17.95    8.85
  -6  -3  18   12.69   13.46
   6  -3 -17   -0.30    4.05
  -6  -3  17    2.35    3.37
  -6  -3  16  162.68   10.42
   6  -3 -16  183.41   11.23
  -6  -3  16  183.26   10.25
  -6  -3  15   35.61    4.56
   6  -3 -15   33.17    6.29
  -6  -3  15   19.43   14.64
   6   3 -14   75.89    5.33
   6  -3 -14   68.54    7.69
   6  -3 -14   67.16    7.23
  -6  -3  14   66.60    9.00
   6   3 -13   91.79    9.61
   6  -3 -13   98.99    4.68
   6  -3 -13   89.06    9.52
  -6  -3  13   91.32    6.89
   6   3 -12  108.01    6.10
   6  -3 -12  102.27    5.45
   6  -3 -12   99.40   12.48
  -6  -3  12  103.71    6.65
   6   3 -11    3.22    1.80
   6  -3 -11    3.45    2.76
   6  -3 -11    2.59    3.88
  -6  -3  11    2.99    3.47
   6   3 -10   87.67   10.32
   6  -3 -10   85.90    5.30
   6  -3 -10   92.62   12.60
  -6  -3  10   85.06   10.70
   6   3  -9   25.45    3.81
   6  -3  -9   23.62    3.79
   6  -3  -9   29.15   12.59
  -6  -3   9   23.36    5.31
   6   3  -8  186.80    6.84
   6  -3  -8  182.69    6.35
   6  -3  -8  174.43   11.44
  -6  -3   8  183.46   15.51
   6   3  -7    6.10    3.66
   6  -3  -7   11.83    7.08
   6  -3  -7   14.09    4.57
  -6  -3   7   12.21    7.12
   6   3  -6    3.54    4.06
   6  -3  -6   -0.51    3.16
   6  -3  -6   -0.38    2.96
  -6  -3   6    0.22    3.00
   6   3  -5  301.63   10.52
   6  -3  -5  295.96    9.21
   6  -3  -5  284.16   10.55
  -6  -3   5  289.05    8.64
   6   3  -4   11.09    5.49
   6  -3  -4    7.13    4.71
   6  -3  -4    8.80    3.73
  -6  -3   4   11.25    4.32
   6   3  -3   64.36    6.42
   6  -3  -3   68.38    6.02
   6  -3  -3   62.47    5.47
  -6   3   3   55.79    3.17
  -6  -3   3   57.08    4.08
   6   3  -2   -1.02    3.80
   6  -3  -2    1.25    2.64
  -6   3   2    1.52    2.74
  -6  -3   2    1.95    2.40
  -6   3   2    1.07    2.46
   6   3  -1    0.79    3.55
   6  -3  -1    1.34    3.06
  -6   3   1   -0.21    1.29
  -6  -3   1   -3.68    3.30
  -6   3   1   -0.48    2.24
   6   3   0   85.82    4.55
   6  -3   0   80.70    5.81
  -6   3   0   79.97    5.89
  -6  -3   0   91.45   15.58
  -6   3   0   82.50    3.90
   6   3   1  225.39    8.36
   6  -3   1  214.74    8.28
  -6   3  -1  211.67    7.92
  -6  -3  -1  216.12    8.84
  -6   3  -1  213.36    6.58
   6   3   2   95.16    5.16
   6  -3   2  104.36   13.10
  -6   3  -2   99.75    6.36
  -6  -3  -2   97.98    5.52
  -6   3  -2   97.15    3.88
   6   3   3   43.45    3.28
   6  -3   3   49.26   12.70
  -6   3  -3   41.72    2.61
  -6  -3  -3   43.82   12.25
   6  -3   3   38.13    5.02
   6   3   4   11.52    6.35
   6  -3   4   12.81    4.00
  -6   3  -4    9.03    4.04
  -6  -3  -4    8.48    5.85
   6  -3   4    8.60    2.87
   6   3   5   15.13    3.23
  -6  -3  -5   13.14    3.90
   6  -3   5   19.02    4.72
  -6  -3  -5    9.51    4.26
  -6   3  -5   14.91    6.16
   6  -3   5   17.41    1.88
   6   3   6  437.54   12.93
  -6  -3  -6  437.57   10.35
   6  -3   6  437.72   17.62
  -6  -3  -6  451.55   12.98
  -6   3  -6  458.64    9.64
   6  -3   6  417.70    8.90
   6   3   7    0.25    1.61
  -6  -3  -7    0.53    1.04
   6  -3   7    4.25    3.43
  -6  -3  -7    0.26    2.82
  -6   3  -7    2.17    1.79
   6  -3   7    1.60    1.15
   6   3   8   57.37    5.35
   6  -3   8   55.63    5.10
  -6   3  -8   48.33    7.45
  -6  -3  -8   53.35    7.70
   6  -3   9  126.54    6.14
  -6   3  -9  123.79    4.22
  -6  -3  -9  123.55    8.82
   6  -3  10  192.71    8.55
  -6  -3 -10  199.53   14.70
  -6  -3 -11    1.34    2.27
  -6  -3 -12  131.36    7.38
  -6  -3 -13   69.65    6.70
  -6  -3 -14   45.20    5.97
   6  -4 -19    4.27    3.06
   6  -4 -18    5.99    4.00
   6  -4 -17   21.27   17.76
  -6  -4  17   12.37    7.30
  -6  -4  16    5.19    3.48
   6  -4 -16    6.97    3.50
  -6  -4  16    5.97    3.37
  -6  -4  15   23.67    3.89
   6  -4 -15   20.59   10.65
  -6  -4  15   22.89   10.98
   6  -4 -14   11.88    4.91
  -6  -4  14    9.73    4.47
   6  -4 -14    3.19    4.43
  -6  -4  14    7.47    5.73
   6   4 -13  411.24   14.11
   6  -4 -13  436.01   13.26
   6  -4 -13  416.07   14.78
  -6  -4  13  434.07   15.10
   6   4 -12    2.51    2.13
   6  -4 -12    4.17    3.61
   6  -4 -12   -0.36    3.79
  -6  -4  12    1.40    3.78
   6   4 -11  125.33    6.88
   6  -4 -11  117.05    6.12
   6  -4 -11  123.34   19.72
  -6  -4  11  116.92    7.13
   6   4 -10   -0.39    3.36
   6  -4 -10    1.69    3.93
   6  -4 -10   -1.20    3.59
  -6  -4  10    1.80    2.67
   6   4  -9  435.32   16.26
   6  -4  -9  458.45   11.53
   6  -4  -9  471.17   12.82
  -6  -4   9  489.87   12.83
   6   4  -8   -0.40    3.64
   6  -4  -8    3.50    3.96
   6  -4  -8    0.84    1.93
  -6  -4   8    4.60    3.20
   6   4  -7  172.81    7.12
   6  -4  -7  165.80    8.09
   6  -4  -7  161.17    7.07
  -6  -4   7  163.26    6.20
   6   4  -6    3.33    5.73
   6  -4  -6    7.79    5.01
   6  -4  -6    8.02    5.12
  -6  -4   6    6.94    4.51
   6   4  -5 1119.16   27.97
   6  -4  -5 1044.86   25.34
   6  -4  -5 1120.45   26.18
  -6  -4   5 1053.69   25.58
   6   4  -4    7.69    3.66
   6  -4  -4    5.18    3.94
   6  -4  -4    5.77    2.61
  -6  -4   4   10.92    3.43
   6   4  -3  767.86   19.73
   6  -4  -3  762.06   19.56
   6  -4  -3  772.01   18.85
  -6  -4   3  774.81   20.02
   6   4  -2   61.12    8.65
   6  -4  -2   53.36    6.56
   6  -4  -2   54.50    3.48
  -6   4   2   56.11    6.21
  -6  -4   2   65.49    9.43
   6   4  -1 1669.36   38.87
   6  -4  -1 1718.27   39.62
  -6   4   1 1683.97   37.32
  -6  -4   1 1700.01   40.23
  -6   4   1 1823.27   39.77
   6   4   0   14.23    6.26
   6  -4   0    7.51    3.92
  -6   4   0   11.21    4.79
  -6  -4   0   11.24    3.20
  -6   4   0   16.77    6.52
   6   4   1  357.54   11.08
   6  -4   1  386.77   19.25
  -6   4  -1  362.94   10.90
  -6  -4  -1  373.64   11.67
  -6   4  -1  395.37   10.92
   6   4   2   55.60    4.80
   6  -4   2   51.82    7.05
  -6   4  -2   55.19    3.62
  -6  -4  -2   60.20    5.83
  -6   4  -2   56.26    2.80
   6   4   3 1045.33   22.48
   6  -4   3 1106.30   25.28
  -6   4  -3 1044.51   19.70
  -6  -4  -3 1051.77   28.39
  -6   4  -3 1087.90   21.76
   6   4   4    4.39    2.50
   6  -4   4   10.02    4.76
  -6   4  -4    5.77    2.18
  -6   4  -4    8.54    2.39
  -6  -4  -4    6.83    4.66
   6   4   5  798.97   17.26
   6  -4   5  740.72   16.56
  -6   4  -5  758.73   13.15
  -6   4  -5  780.79   14.90
  -6  -4  -5  778.06   20.10
   6   4   6  310.76   10.03
   6  -4   6  310.87   12.21
  -6  -4  -6  318.40   17.69
  -6   4  -6  331.94    9.22
   6   4   7  207.70   10.01
   6  -4   7  226.56    9.47
  -6   4  -7  199.31    6.57
  -6  -4  -7  220.36   11.30
   6   4   8    0.39    1.21
   6  -4   8    1.22    3.22
  -6   4  -8    1.92    1.37
  -6  -4  -8    4.28    3.17
   6  -4   9  490.09   18.92
  -6  -4  -9  474.16   13.26
   6  -4  10   47.68    6.49
  -6  -4 -10   60.90   16.00
  -6  -4 -11   28.26    8.49
  -6  -4 -12    4.78    2.62
  -6  -4 -13   76.30    5.80
  -6  -4 -14   14.53    5.98
   6  -5 -18    6.51   11.51
   6  -5 -17   54.34   16.07
  -6  -5  16  128.94   11.42
   6  -5 -16  124.43   14.44
  -6  -5  16  114.92    7.05
  -6  -5  15    3.16    2.86
   6  -5 -15    2.58    4.16
  -6  -5  15    2.44    2.68
   6  -5 -14   11.19    3.23
  -6  -5  14    7.32    3.03
   6  -5 -14   12.05    8.92
  -6  -5  14    8.82    4.93
   6  -5 -13   16.34    4.28
  -6  -5  13    8.12    3.32
   6  -5 -13    6.03    6.74
  -6  -5  13    7.58    5.57
   6  -5 -12  157.59    5.90
  -6  -5  12  185.54    9.20
   6  -5 -12  140.21    8.36
  -6  -5  12  151.67    6.65
   6   5 -11   -2.87    3.86
   6  -5 -11    4.49    3.00
   6  -5 -11   -3.52    3.96
  -6  -5  11   -1.56    2.97
   6   5 -10   79.83    7.00
   6  -5 -10   59.07    4.97
   6  -5 -10   71.15    8.46
  -6  -5  10   65.07    4.69
   6   5  -9   24.59   10.29
   6  -5  -9   22.78    4.30
   6  -5  -9   23.22    5.66
  -6  -5   9   17.44    3.83
   6   5  -8  286.50   10.45
   6  -5  -8  297.39   10.65
   6  -5  -8  276.48   11.53
  -6  -5   8  254.71    8.38
   6   5  -7   -0.08    2.86
   6  -5  -7    6.78    3.58
   6  -5  -7    5.03    4.20
  -6  -5   7    0.20    2.84
   6   5  -6    3.07    3.06
   6  -5  -6    1.40    3.67
   6  -5  -6    4.87    2.75
  -6  -5   6    2.84    2.96
   6   5  -5  150.79    8.78
   6  -5  -5  152.11   15.81
   6  -5  -5  147.46    6.12
  -6  -5   5  139.36    5.92
   6   5  -4   82.08    5.70
   6  -5  -4   73.05    6.36
   6  -5  -4   87.36   10.86
  -6  -5   4   77.99    5.46
   6   5  -3  169.37    8.35
   6  -5  -3  145.23   11.70
   6  -5  -3  156.35    6.16
  -6  -5   3  154.03    7.14
   6   5  -2   -1.95    3.49
   6  -5  -2    2.48    4.13
   6  -5  -2    1.84    1.32
  -6   5   2    0.84    1.53
  -6  -5   2    1.59    2.47
   6   5  -1   10.35    5.01
   6  -5  -1    7.78    5.94
   6  -5  -1   11.12    2.43
  -6   5   1   11.09    1.76
  -6  -5   1   12.98    4.71
   6   5   0   44.10    4.66
   6  -5   0   52.25   19.16
  -6   5   0   45.92    2.35
  -6  -5   0   47.55   11.08
  -6   5   0   44.27    2.85
   6  -5   1  140.26    7.52
  -6   5  -1  139.21    4.40
  -6  -5  -1  158.94    7.25
  -6   5  -1  156.69    4.32
   6   5   2   40.66   14.44
   6  -5   2   38.28    4.50
  -6   5  -2   41.02    2.45
  -6  -5  -2   44.26    6.17
  -6   5  -2   37.36    2.64
   6   5   3   66.89   10.54
   6  -5   3   65.43   12.04
  -6   5  -3   61.75    2.81
  -6  -5  -3   73.37   11.40
  -6   5  -3   69.32    2.72
   6   5   4   89.18   11.18
   6  -5   4   89.87    6.93
  -6   5  -4   74.15    2.37
  -6  -5  -4   82.33    7.24
  -6   5  -4   81.08    2.35
   6   5   5  338.51   11.63
   6  -5   5  310.04   12.64
  -6   5  -5  298.54    7.62
  -6  -5  -5  333.41   13.30
  -6   5  -5  317.89    8.34
   6   5   6    5.43    2.49
   6  -5   6    3.07    3.64
  -6   5  -6    1.44    0.96
  -6   5  -6    1.18    0.77
  -6  -5  -6    8.26    4.45
   6  -5   7  175.97   10.34
  -6  -5  -7  191.85    7.20
  -6  -5  -7  173.75    9.73
   6  -5   8    6.53    3.46
  -6  -5  -8   16.55    6.41
  -6  -5  -8    8.15    4.20
   6  -5   9  118.33   11.10
  -6  -5  -9  137.38    9.27
   6  -5  10   21.09    8.58
  -6  -5 -10   20.72   14.31
  -6  -5 -11  113.08    8.06
  -6  -5 -12   68.92    7.96
  -6  -5 -13    3.70    5.25
  -6  -5 -14    5.59    6.39
   6  -6 -18   25.15   16.08
   6  -6 -17   12.27    7.18
  -6  -6  16   20.47    8.01
   6  -6 -16   17.32   15.68
  -6  -6  15   73.60   12.61
   6  -6 -15   46.05   11.84
  -6  -6  15   60.22    7.40
   6  -6 -14   20.17    7.21
  -6  -6  14   20.41    7.17
   6  -6 -14   22.48    7.42
  -6  -6  14   29.27    3.90
   6  -6 -13  172.68   12.08
  -6  -6  13  197.08   20.04
   6  -6 -13  189.38   13.79
  -6  -6  13  174.61   14.11
   6  -6 -12  132.54    6.36
  -6  -6  12  131.32    7.41
   6  -6 -12  143.55    8.22
  -6  -6  12  149.83    6.74
   6  -6 -11   -1.41    2.93
  -6  -6  11   -2.09    3.83
   6  -6 -11    4.37    4.12
  -6  -6  11    0.85    1.32
   6  -6 -10  242.09   10.07
  -6  -6  10  208.83   10.45
   6  -6 -10  234.58   10.30
  -6  -6  10  202.63    8.73
   6   6  -9  255.05   14.03
   6  -6  -9  251.36   12.02
   6  -6  -9  262.38   11.12
  -6  -6   9  281.67   10.99
   6   6  -8   82.66   17.85
   6  -6  -8   88.24    6.17
   6  -6  -8   77.03    6.16
  -6  -6   8   90.03    5.25
   6   6  -7  149.10    8.28
   6  -6  -7  193.50    8.30
   6  -6  -7  172.16   11.25
  -6  -6   7  169.17    6.82
   6   6  -6  497.70   24.48
   6  -6  -6  516.18   13.64
   6  -6  -6  482.75   20.86
  -6  -6   6  459.84   14.50
   6   6  -5  937.99   21.74
   6  -6  -5  964.49   24.30
   6  -6  -5  938.22   28.25
  -6  -6   5  939.25   20.02
   6   6  -4  959.44   23.58
   6  -6  -4  999.90   25.18
   6  -6  -4  963.80   22.06
   6   6  -3   50.85   13.93
   6  -6  -3   35.27    5.79
   6  -6  -3   48.47    5.74
  -6  -6   3   50.95    5.00
   6   6  -2  108.42   10.33
   6  -6  -2   92.97    5.88
   6  -6  -2   99.11    8.21
  -6  -6   2   89.32    5.72
   6   6  -1  207.88    8.66
   6  -6  -1  194.69    7.34
   6  -6  -1  188.85    4.97
  -6   6   1  180.33    4.97
  -6  -6   1  198.00    8.58
   6   6   0   75.25    6.92
   6  -6   0   68.93   16.24
  -6   6   0   67.00    6.32
  -6  -6   0   75.74    7.83
  -6   6   0   85.15    3.75
   6   6   1   96.96    5.62
   6  -6   1   95.52    8.11
  -6   6  -1   97.64    4.72
  -6  -6  -1  105.46    6.45
  -6   6  -1   91.63    3.22
   6   6   2    5.44    2.23
   6  -6   2    1.30    2.71
  -6   6  -2    1.31    1.65
  -6  -6  -2    4.33    3.34
  -6   6  -2    6.35    2.19
   6   6   3  197.13    7.87
   6  -6   3  188.42   12.25
  -6   6  -3  190.64    4.09
  -6  -6  -3  187.21    9.18
  -6   6  -3  189.30    4.15
   6   6   4   28.22   10.09
   6  -6   4   23.25    7.45
  -6  -6  -4   16.33    5.31
   6  -6   5   58.48    6.62
  -6  -6  -5   54.46    4.59
  -6  -6  -5   65.26   15.98
   6  -6   6   47.75    5.39
  -6  -6  -6   51.46    4.55
  -6  -6  -6   49.57   23.41
   6  -6   7   10.82    4.90
  -6  -6  -7    2.82    1.86
  -6  -6  -7    9.71    5.24
   6  -6   8   24.62    8.76
  -6  -6  -8   28.11    7.68
  -6  -6  -8   34.16    9.66
   6  -6   9   59.84    6.87
  -6  -6  -9   71.73    8.36
   6  -6  10   22.08    4.82
  -6  -6 -10   15.60    6.07
   6  -6  11   53.77    5.07
  -6  -6 -11   57.18   12.83
  -6  -6 -12    1.16    2.43
  -6  -6 -13   10.11    5.20
   6  -7 -17    4.12    3.54
  -6  -7  16   19.99    6.99
   6  -7 -16   11.68    9.91
   6  -7 -15   20.15   11.33
  -6  -7  14   74.46   14.72
   6  -7 -14   72.78    7.40
  -6  -7  14   69.02    5.05
   6  -7 -13   65.03    4.93
  -6  -7  13   42.85   21.05
   6  -7 -13   50.07   21.77
  -6  -7  13   53.94    4.73
   6  -7 -12   20.43    4.09
  -6  -7  12   29.71    6.43
   6  -7 -12   27.64   13.77
  -6  -7  12   19.74    8.92
   6  -7 -11   67.34    7.58
  -6  -7  11   80.21    7.63
   6  -7 -11   64.91   20.94
  -6  -7  11   71.67    4.98
   6  -7 -10   45.01   16.44
  -6  -7  10   35.40    5.83
   6  -7 -10   41.83    9.19
  -6  -7  10   28.79    4.37
   6  -7  -9   17.20    4.61
  -6  -7   9   16.01    5.69
   6  -7  -9   22.73    7.44
  -6  -7   9   12.20    5.54
   6  -7  -8  133.29    7.72
  -6  -7   8  129.33    8.19
   6  -7  -8  123.72    7.07
  -6  -7   8  119.10    6.21
   6  -7  -7   13.38    5.74
  -6  -7   7   16.22    6.05
   6  -7  -7    7.82    7.24
  -6  -7   7   14.45    3.80
   6  -7  -6  352.55   11.64
   6  -7  -6  328.05   11.86
  -6  -7   6  341.05   10.57
   6   7  -5    4.64    3.77
   6  -7  -5    3.42    2.96
   6  -7  -5    2.89    2.73
  -6  -7   5    0.61    2.18
   6   7  -4    3.67    2.50
   6  -7  -4    3.18    2.80
   6  -7  -4    1.84    1.61
  -6  -7   4   -0.93    3.14
   6   7  -3    3.13    3.21
   6  -7  -3    2.54    3.54
   6  -7  -3    3.34    1.51
  -6  -7   3    1.91    4.63
   6   7  -2   41.24   14.42
   6  -7  -2   43.25   14.16
   6  -7  -2   41.63   12.61
  -6  -7   2   43.42    5.95
   6   7  -1   69.09   11.72
   6  -7  -1   79.48    7.35
   6  -7  -1   62.02    3.87
  -6   7   1   71.16    5.23
  -6  -7   1   75.51    6.89
   6   7   0    6.29    3.86
   6  -7   0    3.65    3.59
   6  -7   0   -0.16    1.57
  -6   7   0    0.29    1.29
  -6  -7   0    3.78    4.33
   6  -7   1   86.70    8.19
  -6   7  -1   72.89    3.58
  -6  -7  -1   83.11    8.17
  -6   7  -1   95.96    6.03
   6  -7   2   86.98   19.61
  -6  -7  -2   88.12    6.60
  -6   7  -2   77.59    3.06
  -6  -7  -2   92.49    7.73
  -6   7  -2   79.18    2.88
   6  -7   3   74.52    7.52
  -6  -7  -3   77.53    5.41
  -6  -7  -3   75.60    7.81
  -6   7  -3   69.03    1.73
  -6   7  -3   73.60    1.85
   6  -7   4   21.35    9.41
  -6  -7  -4   19.56    5.71
  -6  -7  -4   18.10    5.75
   6  -7   5    1.05    4.35
  -6  -7  -5    1.75    2.93
  -6  -7  -5    8.94    5.53
   6  -7   6  110.89    9.35
  -6  -7  -6  119.36    6.10
  -6  -7  -6  108.78    9.01
   6  -7   7   50.22    6.47
  -6  -7  -7   49.85    4.75
  -6  -7  -7   59.92   10.15
   6  -7   8  114.51   10.71
  -6  -7  -8  131.89    9.67
   6  -7   9  123.57   20.03
  -6  -7  -9  120.34   10.93
   6  -7  10    3.90    3.69
  -6  -7 -10   -5.50    4.86
   6  -7  11   14.09    9.78
  -6  -7 -12   63.90    9.20
  -6  -8  16   31.25    6.43
  -6  -8  15   11.85    6.27
   6  -8 -15    8.99    4.73
  -6  -8  14   39.05   18.16
   6  -8 -14   34.29   18.16
   6  -8 -13   17.31    2.99
  -6  -8  13   17.78    5.61
   6  -8 -13   21.72    4.76
   6  -8 -12   17.94    9.74
  -6  -8  12   17.72    6.18
   6  -8 -12   10.95    4.33
  -6  -8  12   19.86   11.26
   6  -8 -11   18.23    8.16
  -6  -8  11   11.54    8.27
   6  -8 -11   27.49    6.23
  -6  -8  11   23.76    4.42
   6  -8 -10  160.60    8.84
  -6  -8  10  175.30    9.61
   6  -8 -10  164.38    8.65
  -6  -8  10  164.48    7.33
   6  -8  -9   85.10   15.58
  -6  -8   9  101.38    8.39
   6  -8  -9   98.26    6.50
  -6  -8   9   87.51   10.60
   6  -8  -8   30.34   18.38
  -6  -8   8   20.82    5.32
   6  -8  -8   27.27    5.44
  -6  -8   8   21.70    8.87
   6  -8  -7  140.26    8.73
  -6  -8   7  127.37    8.96
   6  -8  -7  124.89    8.53
  -6  -8   7  131.98   10.70
   6  -8  -6    5.57    3.61
  -6  -8   6    9.82    5.00
   6  -8  -6    2.84    4.48
  -6  -8   6   10.48    4.41
   6  -8  -5  128.84    8.02
  -6  -8   5  133.09    9.33
   6  -8  -5  129.14   11.26
  -6  -8   5  137.35    6.80
   6  -8  -4    4.22    4.84
  -6  -8   4    4.57    4.80
   6  -8  -4    5.87    2.72
  -6  -8   4    8.30    4.55
   6  -8  -3   19.87    7.26
  -6  -8   3   24.60    9.37
   6  -8  -3   23.47    6.84
  -6  -8   3   27.38   12.42
   6  -8  -2  210.36   11.62
  -6  -8   2  193.24   12.91
   6  -8  -2  202.85   10.04
  -6  -8   2  212.06   10.45
   6  -8  -1    3.52    4.95
  -6  -8   1    5.52    6.02
   6  -8  -1    2.04    1.99
  -6  -8   1    0.49    3.89
   6  -8   0  401.26   15.36
  -6  -8   0  396.49   14.65
   6  -8   0  380.77   11.53
  -6  -8   0  396.75   21.11
   6  -8   1   12.99    6.79
  -6  -8  -1    5.59    3.85
  -6  -8  -1   21.91    6.05
  -6   8  -1   12.98    5.63
   6  -8   2  296.75   21.98
  -6  -8  -2  320.63   13.70
  -6  -8  -2  313.40   13.99
  -6   8  -2  309.74    9.05
   6  -8   3   27.68    6.18
  -6  -8  -3   21.77    9.59
  -6  -8  -3   20.17   12.75
   6  -8   4    7.09    5.45
  -6  -8  -4    2.77    3.33
  -6  -8  -4    8.74    4.02
   6  -8   5    6.38    4.73
  -6  -8  -5    3.07    3.29
  -6  -8  -5    1.47    5.39
   6  -8   6   43.62   17.97
  -6  -8  -6   52.25    5.28
  -6  -8  -6   51.49   14.92
   6  -8   7    6.55    5.51
  -6  -8  -7    3.67    3.84
  -6  -8  -7   -1.02    5.58
   6  -8   8   67.08    8.60
  -6  -8  -8   39.83   22.82
   6  -8   9   17.98    5.84
  -6  -8  -9   26.83   17.35
   6  -8  10   18.94    9.85
  -6  -8 -10   30.03   19.56
   6  -8  11    6.13    3.13
  -6  -8 -11   14.39    5.27
  -6  -9  15   36.42   13.87
   6  -9 -15   26.46   19.78
  -6  -9  14   -0.44    3.78
   6  -9 -14    2.60    3.32
  -6  -9  13  158.45   10.39
   6  -9 -13  164.16   14.79
   6  -9 -12   47.84    5.38
  -6  -9  12   40.59   10.58
   6  -9 -12   36.83    9.49
   6  -9 -11   26.46    9.46
  -6  -9  11   38.23    7.24
   6  -9 -11   25.31   17.30
  -6  -9  11   37.26    7.21
   6  -9 -10   11.06    5.31
  -6  -9  10    3.54    4.65
   6  -9 -10    2.88    5.79
  -6  -9  10    2.52    2.45
   6  -9  -9   18.19    5.18
  -6  -9   9    4.63    4.99
   6  -9  -9    6.57    5.12
  -6  -9   9   11.31    3.29
   6  -9  -8    5.43    4.26
  -6  -9   8    1.02    3.99
   6  -9  -8    5.45    4.77
  -6  -9   8    7.83    4.17
   6  -9  -7    7.19    6.17
  -6  -9   7   10.87    5.06
   6  -9  -7    2.31    3.62
  -6  -9   7    7.51    3.42
   6  -9  -6   22.36    5.47
  -6  -9   6   33.85    9.83
   6  -9  -6   29.76    5.03
  -6  -9   6   25.35    4.34
   6  -9  -5  156.49   17.07
  -6  -9   5  152.30   11.19
   6  -9  -5  143.73    8.19
  -6  -9   5  157.38   13.58
   6  -9  -4   59.54    6.87
  -6  -9   4   59.76    6.57
   6  -9  -4   55.67    5.51
  -6  -9   4   62.50    6.04
   6  -9  -3   11.05    5.13
  -6  -9   3    7.30    5.00
   6  -9  -3    7.30    4.95
  -6  -9   3    6.72    5.38
   6  -9  -2   11.17    9.85
  -6  -9   2   12.45    6.96
   6  -9  -2    6.52    5.77
  -6  -9   2   11.44    4.47
   6  -9  -1   26.38    7.85
  -6  -9   1   24.43    6.96
   6  -9  -1   22.72    6.09
  -6  -9   1   27.27    6.84
   6  -9   0  184.14   10.48
  -6  -9   0  207.25   10.38
   6  -9   0  212.13    7.87
  -6  -9   0  199.84   10.10
   6  -9   1    2.94    5.01
  -6  -9  -1    7.30    4.18
  -6  -9  -1    8.34    6.81
   6  -9   2   30.78   15.57
  -6  -9  -2   20.99    8.82
  -6  -9  -2   20.25   10.43
   6  -9   3   23.90    7.64
  -6  -9  -3   29.54   10.68
  -6  -9  -3   35.56    9.41
   6  -9   4   24.32    6.02
  -6  -9  -4   10.80    4.90
  -6  -9  -4   11.98    4.72
   6  -9   5   41.82    6.89
  -6  -9  -5   38.36   16.67
  -6  -9  -5   38.47    7.94
   6  -9   6   39.20   21.43
  -6  -9  -6   50.96    8.40
  -6  -9  -6   41.25   18.96
   6  -9   7    2.17    3.07
  -6  -9  -7    5.37    2.54
  -6  -9  -7    3.94    5.81
   6  -9   8   48.08   10.76
  -6  -9  -8   48.09   22.69
   6  -9   9   12.72    4.09
  -6  -9  -9   17.17    9.23
   6  -9  10   38.63   11.87
  -6  -9 -10   21.36   17.85
   6  -9  11    1.99    1.59
  -6  -9 -11    7.30    5.39
  -6 -10  14    6.56    3.91
   6 -10 -14    3.43    4.47
  -6 -10  13    9.76    7.64
   6 -10 -13    5.53    4.82
   6 -10 -12  106.91    7.04
  -6 -10  12   62.95   22.04
   6 -10 -12   91.54   10.76
   6 -10 -11   34.72    5.89
  -6 -10  11   31.09   14.40
   6 -10 -11   25.84    7.52
   6 -10 -10   20.36   11.79
  -6 -10  10   12.62    8.95
   6 -10 -10   26.22    6.08
  -6 -10  10    8.13    5.68
   6 -10  -9   19.93   11.11
  -6 -10   9   29.41    7.44
  -6 -10   9   25.05   14.31
   6 -10  -8  141.84    9.73
  -6 -10   8  158.95   11.72
   6 -10  -8  124.35    8.08
  -6 -10   8  147.63    9.01
   6 -10  -7  175.52   12.70
  -6 -10   7  172.29   10.38
   6 -10  -7  178.87   12.75
  -6 -10   7  158.72   12.13
   6 -10  -6  100.00    8.33
  -6 -10   6   94.74    9.55
   6 -10  -6   92.76   10.99
  -6 -10   6  104.27    7.46
   6 -10  -5   91.84   26.54
  -6 -10   5   89.83    7.49
   6 -10  -5   73.34    9.04
  -6 -10   5   85.27    6.08
   6 -10  -4  153.88    9.83
  -6 -10   4  143.39    9.49
   6 -10  -4  141.56    7.20
  -6 -10   4  166.19   20.80
   6 -10  -3  119.90    9.97
  -6 -10   3   85.28   24.80
   6 -10  -3   97.81    5.04
  -6 -10   3   96.64    6.98
   6 -10  -2  102.33   10.01
  -6 -10   2   88.76    6.85
   6 -10  -2   94.79    8.47
  -6 -10   2   98.38    7.83
   6 -10  -1   24.43    7.49
  -6 -10   1   32.14    7.25
   6 -10  -1   26.96    3.26
  -6 -10   1   26.66    6.10
   6 -10   0   50.26    9.84
  -6 -10   0   44.57    6.45
  -6 -10   0   44.73   20.65
   6 -10   1  132.13    9.89
  -6 -10  -1  123.13    8.33
  -6 -10  -1  120.50    9.23
   6 -10   2   68.45    8.80
  -6 -10  -2   67.72    6.78
  -6 -10  -2   46.64   18.34
   6 -10   3   69.42    8.07
  -6 -10  -3   77.29    6.61
  -6 -10  -3   84.69   14.46
   6 -10   4  114.45   31.95
  -6 -10  -4  109.09    7.93
  -6 -10  -4  129.56   10.86
   6 -10   5   82.57    8.63
  -6 -10  -5   94.37    7.48
  -6 -10  -5  102.00    9.34
   6 -10   6  180.23   21.77
  -6 -10  -6  212.49    8.83
  -6 -10  -6  196.03   11.16
   6 -10   7   -3.63    4.27
  -6 -10  -7    5.03    2.88
  -6 -10  -7    0.94    4.59
   6 -10   8   -2.39    4.61
  -6 -10  -8   14.01    5.58
   6 -10   9   -0.36    4.27
  -6 -10  -9    0.84    2.67
  -6 -11  13    8.80    4.82
   6 -11 -13    6.40    6.97
   6 -11 -12   15.06    5.04
  -6 -11  12   11.60    9.04
   6 -11 -12    6.94   10.09
   6 -11 -11    9.33    3.99
  -6 -11  11    9.11    8.88
   6 -11 -11    8.79    6.29
   6 -11 -10   62.06    6.44
  -6 -11  10   40.81   24.63
   6 -11 -10   67.19    7.63
   6 -11  -9   36.84    5.69
  -6 -11   9   42.44    7.73
   6 -11  -9   28.02   16.26
   6 -11  -8    1.59    2.64
  -6 -11   8    7.44    4.25
   6 -11  -8    1.71    3.50
  -6 -11   8    4.76    4.28
   6 -11  -7    7.65    4.23
  -6 -11   7   11.90    7.68
   6 -11  -7    5.44    3.34
  -6 -11   7    3.92    3.50
   6 -11  -6    7.67    4.76
  -6 -11   6    7.00    7.43
   6 -11  -6    2.27    2.71
  -6 -11   6    8.51    3.49
   6 -11  -5    5.32    5.00
  -6 -11   5    3.83    5.26
   6 -11  -5    1.87    2.59
  -6 -11   5    0.23    2.76
   6 -11  -4   10.43    7.20
  -6 -11   4    4.55    5.12
   6 -11  -4    4.31    6.44
  -6 -11   4    9.65    6.00
   6 -11  -3   11.92    7.32
  -6 -11   3    3.76    5.07
   6 -11  -3    8.90    4.97
  -6 -11   3   11.51    4.47
   6 -11  -2    7.26    5.33
  -6 -11   2    1.74    6.85
   6 -11  -2    0.90    2.37
  -6 -11   2   12.46    6.09
   6 -11  -1   24.70    8.36
  -6 -11   1   23.59    7.37
  -6 -11   1   14.26   10.89
   6 -11   0    3.49    5.53
  -6 -11   0    4.35    5.18
  -6 -11   0   -0.86    4.91
   6 -11   1   36.63    8.12
  -6 -11  -1   32.82    6.52
  -6 -11  -1   14.57    4.95
   6 -11   2   42.81    8.15
  -6 -11  -2   33.46   18.54
  -6 -11  -2   35.29   13.48
   6 -11   3   25.87    8.72
  -6 -11  -3   22.99   11.35
  -6 -11  -3   29.33    7.18
   6 -11   4   13.04    6.87
  -6 -11  -4   10.82    4.87
  -6 -11  -4    8.12    6.17
   6 -11   5    3.48    5.23
  -6 -11  -5    2.57    3.45
  -6 -11  -5    4.01    5.36
   6 -11   6   22.67    7.99
  -6 -11  -6   29.19    6.44
  -6 -11  -6   15.00    8.38
   6 -11   7    0.92    3.07
  -6 -11  -7    5.60    6.72
   6 -11   8   29.49    7.31
  -6 -11  -8   22.31   11.79
   6 -12 -11   32.06    9.81
  -6 -12  11   23.26   12.01
   6 -12 -11   16.50   13.88
   6 -12 -10    2.63    3.51
  -6 -12  10    5.48    5.58
   6 -12 -10    2.13    4.00
   6 -12  -9   73.22    7.00
  -6 -12   9   65.12   10.37
   6 -12  -9   68.52    8.99
   6 -12  -8    7.44    4.16
  -6 -12   8   11.01    7.50
   6 -12  -8   15.45    4.78
   6 -12  -7  153.87   10.23
  -6 -12   7  148.62   24.96
   6 -12  -7  128.57    7.29
   6 -12  -6    9.15    6.54
  -6 -12   6    7.51    5.54
   6 -12  -6    6.23    3.03
  -6 -12   6    9.77    4.22
   6 -12  -5   54.75    9.55
  -6 -12   5   31.00   15.73
   6 -12  -5   36.81    8.32
  -6 -12   5   34.39    6.64
   6 -12  -4    6.40    5.27
  -6 -12   4    2.18    3.69
   6 -12  -4    0.59    1.81
  -6 -12   4    3.37    3.91
   6 -12  -3  183.57   11.45
  -6 -12   3  167.02   12.76
  -6 -12   3  171.83    9.93
   6 -12  -2   30.49    8.02
  -6 -12   2   12.11    5.70
   6 -12  -1  117.98   10.52
  -6 -12   1  114.07    9.47
  -6 -12   1  100.90    8.35
   6 -12   0   54.79    8.70
  -6 -12   0   63.74    7.89
  -6 -12   0   56.09   10.32
   6 -12   1  135.27   10.30
  -6 -12  -1  131.99    9.95
  -6 -12  -1  117.30    9.61
   6 -12   2   44.18    8.61
  -6 -12  -2   40.68   10.17
  -6 -12  -2   50.95    9.16
   6 -12   3   23.39    8.13
  -6 -12  -3    9.65    9.08
  -6 -12  -3   13.50    8.30
   6 -12   4    7.31    5.73
  -6 -12  -4    2.68    4.01
  -6 -12  -4    5.68    4.69
  -6 -12  -5   23.95   15.25
  -6 -12  -5   25.21   16.89
   6 -12   6   34.55    8.04
  -6 -12  -6   17.78   16.03
   6 -13  -8    4.12    4.48
  -6 -13   8    1.86    4.71
   6 -13  -8    1.07    1.37
   6 -13  -7    2.66    3.15
  -6 -13   7    1.96    4.49
   6 -13  -7   -1.34    2.63
   6 -13  -6    7.77    5.30
  -6 -13   6    1.50    5.44
   6 -13  -6    1.11    2.40
   6 -13  -5   44.37    8.83
  -6 -13   5   75.60    9.39
  -6 -13   5   37.67    8.63
   6 -13  -4   20.90    8.24
  -6 -13   4   20.96    7.77
  -6 -13   4    6.07    5.75
   6 -13  -3    2.13    5.61
  -6 -13   3   11.45    5.65
  -6 -13   3    6.15    4.99
   6 -13  -2    0.58    5.50
  -6 -13   2    0.87    2.84
  -6 -13   2    1.41    4.83
   6 -13  -1   61.89    8.80
  -6 -13   1   75.32    8.21
  -6 -13   1   55.70   13.18
   6 -13   0    3.88    6.88
  -6 -13   0    2.56    4.10
  -6 -13   0    3.13    2.94
   6 -13   1    6.77    6.18
  -6 -13  -1    1.40    5.09
  -6 -13  -1    1.74    5.53
   6 -13   2   -6.91    5.65
  -6 -13  -2    0.61    4.74
  -6 -13  -2    4.69    4.60
   6 -13   3   47.28   13.61
  -6 -13  -3   63.45   11.44
  -6 -13  -3   34.98   25.03
   7   0 -20   55.97   17.56
   7   0 -19    1.85    2.63
   7   0 -18   87.61    7.15
   7   0 -17    1.39    2.59
   7   0 -16   17.32   11.56
   7   0 -16   17.46   10.61
   7   0 -15    1.68    2.10
   7   0 -15    5.14    3.07
   7   0 -14   69.42    4.77
   7   0 -14   66.47    7.77
   7   0 -13    5.60    5.33
   7   0 -13    2.02    3.00
   7   0 -12   97.84    7.61
   7   0 -12   91.44    6.32
   7   0 -11    0.87    2.61
   7   0 -11    1.56    2.32
   7   0 -10   99.92    6.33
   7   0 -10   94.79    6.18
   7   0  -9    4.79    3.16
   7   0  -9    0.32    1.38
   7   0  -8  103.85    5.68
   7   0  -8  104.58    6.06
   7   0  -7    3.19    4.34
  -7   0   7   -1.53    3.82
   7   0  -6   27.28    5.18
  -7   0   6   22.70    4.88
   7   0  -5    4.64    5.49
  -7   0   5   -0.11    3.63
   7   0  -4  194.30    7.36
  -7   0   4  203.00    7.39
   7   0  -3    3.12    4.30
  -7   0   3    2.83    3.88
   7   0  -2    2.52    4.09
  -7   0   2    6.68    3.67
   7   0  -1   -1.07    3.88
  -7   0   1    4.22    2.95
   7   0   0  465.87   13.10
  -7   0   0  472.70   10.65
   7   0   1    4.03    4.17
  -7   0  -1   -1.86    2.94
   7   0   2  269.40    9.16
  -7   0  -2  282.65    9.28
   7   0   3   -1.05    2.99
  -7   0  -3    3.10    3.30
   7   0   4  427.56   10.83
  -7   0  -4  441.43   11.49
   7   0   5    3.63    3.16
  -7   0  -5    2.61    3.16
   7   0   6  231.97    8.35
  -7   0  -6  227.69    8.10
   7   0   7    0.32    2.29
  -7   0  -7    6.10    3.36
   7   0   8  413.51   13.18
  -7   0  -8  385.33   15.60
   7   0   9    4.17    2.58
  -7   0  -9    3.29    3.11
  -7   0 -10  359.30   14.80
  -7   0 -11    3.05    2.91
  -7   0 -12  179.98    7.49
   7  -1 -19    2.20    4.92
   7   1 -19    6.09    3.92
   7  -1 -18   14.31    7.27
   7   1 -18   13.63    7.77
   7  -1 -17  162.12    8.40
   7   1 -17  147.97    7.96
   7   1 -16    0.61    1.90
   7  -1 -16    3.45    2.85
   7  -1 -16    1.65    4.11
   7   1 -16    5.79    3.76
   7   1 -15  107.54    5.66
   7  -1 -15  101.93    9.52
   7  -1 -15  111.84    7.95
   7   1 -15  108.82    6.64
   7   1 -14   61.17    9.32
   7  -1 -14   58.50    4.72
   7  -1 -14   58.57    8.46
   7   1 -14   43.43   20.69
   7   1 -13  303.92   11.28
   7  -1 -13  275.84   10.19
   7  -1 -13  298.98   12.54
   7   1 -13  301.44   12.37
   7   1 -12   44.21    5.49
   7  -1 -12   27.66    7.74
   7  -1 -12   41.57   16.61
   7   1 -12   31.78   12.68
   7   1 -11  765.73   19.69
   7  -1 -11  802.91   16.92
   7  -1 -11  774.91   17.68
   7   1 -11  773.58   17.45
   7   1 -10   35.14   11.16
   7  -1 -10   23.39    4.12
   7  -1 -10   23.85    9.12
   7   1  -9  535.95   14.20
   7  -1  -9  491.17   13.20
   7  -1  -9  515.35   13.66
  -7  -1   9  492.94   19.06
   7   1  -8   96.49    6.34
   7  -1  -8   94.52    5.90
   7  -1  -8   77.03    6.14
  -7  -1   8   84.23    6.25
   7   1  -7 1047.53   25.35
   7  -1  -7 1104.65   27.47
   7  -1  -7 1019.99   25.69
  -7  -1   7 1059.58   32.21
   7   1  -6  352.64   11.54
   7  -1  -6  342.59   12.55
   7  -1  -6  354.24   11.15
  -7  -1   6  345.84   11.46
   7   1  -5  803.64   15.62
   7  -1  -5  833.13   16.47
  -7  -1   5  803.71   16.02
  -7   1   5  827.53   16.26
   7   1  -4  438.03   10.98
   7  -1  -4  407.88   10.82
  -7   1   4  420.10   13.98
  -7  -1   4  425.70   10.96
   7  -1  -3 4910.07   67.36
   7   1  -3 5013.04   30.87
  -7   1   3 4989.27   27.27
  -7  -1   3 4863.17   66.68
   7  -1  -2  265.87    7.92
   7   1  -2  253.08    8.82
  -7  -1   2  272.68    8.55
  -7   1   2  266.54    7.95
   7  -1  -1  237.97   11.27
   7   1  -1  236.97    7.94
  -7  -1   1  244.99    7.82
  -7   1   1  252.01    7.72
   7  -1   0    4.55    1.92
   7   1   0    0.65    1.76
  -7  -1   0    8.88    3.12
  -7   1   0    7.69    2.66
   7  -1   1  956.27   23.42
   7   1   1  970.87   24.51
  -7   1  -1  979.48   23.21
  -7  -1  -1  975.75   26.34
   7  -1   2  150.16   10.49
   7   1   2  146.53    9.23
  -7  -1  -2  144.99    6.33
  -7   1  -2  155.02    6.08
   7  -1   3  285.21   10.40
   7   1   3  298.86    8.79
  -7   1  -3  307.56    9.22
  -7  -1  -3  309.89    9.74
   7  -1   4  153.93    5.98
   7   1   4  139.25    7.77
  -7   1  -4  151.00    8.34
  -7  -1  -4  161.69    6.45
   7  -1   5  461.73   14.13
   7   1   5  455.67   11.76
  -7   1  -5  461.24   13.83
  -7  -1  -5  453.97   12.16
   7   1   6   22.16    4.08
   7  -1   6   17.91    3.85
  -7  -1  -6   24.04    5.25
  -7   1  -6   14.02    8.21
   7   1   7  315.44   11.51
   7  -1   7  317.80   10.83
  -7  -1  -7  323.62   11.98
  -7   1  -7  317.67   11.05
   7   1   8   64.31    7.71
   7  -1   8   60.80    5.74
  -7  -1  -8   65.86   25.00
  -7   1  -8   68.88    5.49
   7  -1   9  118.79    5.57
  -7  -1  -9  102.40   10.04
  -7   1  -9  120.14    5.89
  -7   1 -10    2.06    2.85
  -7  -1 -10    3.70    2.50
  -7  -1 -11  104.00    6.05
  -7   1 -11  104.45    6.19
  -7  -1 -12   43.80    9.33
  -7  -1 -13    2.86    4.71
   7  -2 -19    1.95    4.54
   7   2 -19    2.66    3.56
   7  -2 -18  111.33    7.80
   7   2 -18   85.36   10.96
   7  -2 -17   76.52   11.10
   7   2 -17   93.39   16.67
   7   2 -16    1.69    2.24
   7  -2 -16    6.43    5.92
   7   2 -16    1.46    2.83
   7   2 -15   70.53   11.16
   7  -2 -15   92.73    5.39
   7  -2 -15   78.62   16.16
   7   2 -15   83.78    7.16
   7   2 -14   16.46    6.43
   7  -2 -14   19.32    6.81
   7  -2 -14   21.11    9.08
   7   2 -13  120.58    6.89
   7  -2 -13  131.31    6.43
   7  -2 -13  112.19    6.38
  -7  -2  13  113.22    7.11
   7   2 -12   17.53    8.11
   7  -2 -12   16.44    3.84
   7  -2 -12   29.60    4.39
  -7  -2  12   25.41    6.54
   7   2 -11   10.57    5.10
   7  -2 -11   14.94    6.21
   7  -2 -11   10.58    8.54
  -7  -2  11   24.30    6.15
   7   2 -10  100.57    5.96
   7  -2 -10   97.23    5.35
   7  -2 -10  113.72    6.65
  -7  -2  10  112.97    6.50
   7   2  -9  283.96    9.69
   7  -2  -9  267.17    8.73
   7  -2  -9  291.81    9.84
  -7  -2   9  313.96   10.95
   7   2  -8   39.76    3.98
   7  -2  -8   51.28   15.96
   7  -2  -8   50.22   19.09
  -7  -2   8   50.03    5.72
   7   2  -7   23.79    4.13
   7  -2  -7   18.21    4.23
   7  -2  -7    9.42    7.14
  -7  -2   7   16.39    3.82
   7   2  -6  155.54    7.80
   7  -2  -6  151.73    7.13
   7  -2  -6  160.72    8.95
   7   2  -5   20.11    9.15
   7  -2  -5    8.89    3.79
   7  -2  -5   20.14    8.13
  -7  -2   5   21.48    4.95
   7   2  -4   11.30    7.19
   7  -2  -4   18.32    5.33
  -7  -2   4    6.18    3.61
  -7   2   4    6.71    3.63
   7   2  -3   28.32   13.79
   7  -2  -3   27.32    4.74
  -7  -2   3   29.39    4.35
  -7   2   3   25.57   10.99
   7   2  -2   21.13   10.60
   7  -2  -2   27.72    4.77
  -7  -2   2   30.64    5.27
  -7   2   2   25.28    3.69
   7   2  -1  126.89    6.54
   7  -2  -1  121.93    5.51
  -7   2   1  141.24    4.43
  -7  -2   1  137.59    5.44
  -7   2   1  137.37    6.02
   7   2   0   -0.32    3.34
   7  -2   0    1.71    3.83
  -7   2   0    1.01    1.33
  -7  -2   0    1.09    3.84
  -7   2   0    3.32    2.39
   7   2   1    3.72    3.77
   7  -2   1    5.97    3.62
  -7  -2  -1    1.66    3.19
  -7   2  -1    2.52    3.36
   7  -2   1    3.45    1.75
   7   2   2   22.00    7.58
   7  -2   2   13.88    5.44
  -7  -2  -2   22.25    9.07
  -7   2  -2   21.80    3.40
   7  -2   2   16.91    3.62
   7   2   3   38.54    3.73
   7  -2   3   34.79    3.71
  -7   2  -3   46.79    3.44
  -7  -2  -3   44.70   17.60
   7  -2   3   41.53    6.13
   7   2   4   76.20   10.10
   7  -2   4   85.28    7.61
  -7   2  -4   91.32    4.59
  -7  -2  -4   93.68    6.24
   7   2   5  117.99    5.73
   7  -2   5  111.41    5.57
  -7  -2  -5  130.92    9.58
  -7   2  -5  118.90    8.42
   7   2   6   54.52    3.69
   7  -2   6   54.66    4.24
  -7   2  -6   46.18    6.97
  -7  -2  -6   53.27    6.66
   7   2   7  134.98    6.93
   7  -2   7  120.67    8.03
  -7  -2  -7  116.66    7.17
  -7   2  -7  114.88    5.57
   7   2   8   97.07    8.66
   7  -2   8  109.96    5.92
  -7  -2  -8  115.92    8.59
  -7   2  -8  114.42    7.92
   7  -2   9   -0.39    2.08
  -7  -2  -9    6.17    4.09
  -7   2  -9    2.16    1.56
  -7   2 -10    3.99    3.15
  -7  -2 -10    6.08    6.21
  -7  -2 -11   75.57    6.41
  -7  -2 -12   32.32   16.88
  -7  -2 -14   75.22    6.98
   7  -3 -19    9.38    7.03
  -7  -3  19    8.62    2.98
   7  -3 -18   82.37    9.21
  -7  -3  18   83.26    6.86
   7  -3 -17   46.83    7.11
  -7  -3  17   54.98    6.08
  -7  -3  16    4.53    3.83
   7  -3 -16    0.09    4.67
  -7  -3  16    1.69    3.49
   7   3 -15   30.10   15.48
   7  -3 -15   42.43    4.46
   7  -3 -15   28.32   20.67
  -7  -3  15   44.46    5.21
   7   3 -14  136.86    7.27
   7  -3 -14  123.07    6.01
   7  -3 -14  126.14    8.08
  -7  -3  14  127.59    7.46
   7   3 -13    4.56    4.67
   7  -3 -13    1.27    2.64
   7  -3 -13    3.05    3.34
  -7  -3  13    8.01    4.88
   7   3 -12  168.97    8.56
   7  -3 -12  171.23    8.56
   7  -3 -12  162.06   15.74
  -7  -3  12  164.99   17.67
   7   3 -11   74.19    5.99
   7  -3 -11   94.99    6.71
   7  -3 -11   88.91   11.36
  -7  -3  11   78.77    7.17
   7   3 -10   22.58    6.13
   7  -3 -10   18.27    7.69
   7  -3 -10   23.17    5.49
  -7  -3  10   10.30    5.88
   7   3  -9   34.27    9.99
   7  -3  -9   40.99    4.92
   7  -3  -9   42.03    9.16
  -7  -3   9   36.73   13.61
   7   3  -8  124.70    6.66
   7  -3  -8  124.78    6.14
   7  -3  -8  118.58    6.23
  -7  -3   8  127.51    6.63
   7   3  -7  141.34    7.03
   7  -3  -7  144.21    6.44
   7  -3  -7  147.93    6.60
  -7  -3   7  146.05    7.21
   7   3  -6  186.22    8.65
   7  -3  -6  200.74    8.53
   7  -3  -6  200.92    9.86
  -7  -3   6  194.67    7.57
   7   3  -5    7.88    4.53
   7  -3  -5    5.64    3.60
   7  -3  -5    2.63    3.06
  -7  -3   5    3.45    3.35
   7   3  -4   43.36    4.43
   7  -3  -4   56.67    7.04
   7  -3  -4   46.39    4.20
  -7  -3   4   45.21    5.27
   7   3  -3  196.72    7.52
   7  -3  -3  206.08    9.45
  -7  -3   3  203.80    8.49
  -7   3   3  194.91    6.43
   7   3  -2  247.05    9.65
   7  -3  -2  245.78    9.51
  -7  -3   2  247.06    9.42
  -7   3   2  242.94    8.28
   7   3  -1   68.97    9.50
   7  -3  -1   66.29    8.12
  -7   3   1   64.09    3.38
  -7  -3   1   68.76    6.65
  -7   3   1   60.66    4.09
   7   3   0  584.25   15.67
   7  -3   0  591.65   21.60
  -7   3   0  610.37   14.86
  -7  -3   0  544.99   15.35
  -7   3   0  601.78   17.56
   7   3   1  194.71    9.73
   7  -3   1  206.57   12.87
  -7   3  -1  192.20    5.78
  -7  -3  -1  194.45    7.54
  -7   3  -1  205.84    6.59
   7   3   2  224.75    7.91
   7  -3   2  240.48   10.67
  -7   3  -2  224.09    6.52
  -7  -3  -2  210.61    8.88
  -7   3  -2  214.36    7.52
   7   3   3   59.61    4.55
   7  -3   3   58.63   12.00
  -7   3  -3   52.52    5.99
  -7  -3  -3   51.08    4.74
   7  -3   3   56.14    3.86
   7   3   4  366.62   11.12
   7  -3   4  356.17   12.15
  -7  -3  -4  372.97   12.18
  -7   3  -4  349.83    8.64
   7   3   5  164.99   11.59
   7  -3   5  159.06    7.06
  -7  -3  -5  144.26    8.47
  -7   3  -5  157.87    5.28
   7  -3   5  145.12    5.93
   7   3   6  195.97    7.91
   7  -3   6  223.69   15.43
  -7  -3  -6  215.28   18.51
  -7   3  -6  230.61    8.19
   7   3   7    1.58    2.13
   7  -3   7    6.67    4.29
  -7  -3  -7    0.28    4.96
  -7   3  -7    3.11    2.38
   7   3   8   13.03    6.33
   7  -3   8   11.24    7.29
  -7  -3  -8    5.02    6.86
  -7   3  -8   21.32    6.06
   7  -3   9   22.09    3.52
  -7   3  -9   30.91   11.22
  -7  -3  -9   32.61    9.51
   7  -3  10   28.12    5.07
  -7  -3 -10   24.79   15.62
  -7  -3 -11    5.42    4.74
  -7  -3 -12   61.37    6.91
  -7  -3 -13    8.98    5.02
   7  -4 -19    4.36    2.80
   7  -4 -18   63.56   19.94
  -7  -4  18   65.80   10.69
   7  -4 -17  101.58   11.77
  -7  -4  17  118.53    7.63
  -7  -4  16   17.59    5.55
   7  -4 -16   29.37   11.38
  -7  -4  16   16.83    6.85
   7  -4 -15   33.81    4.13
  -7  -4  15   36.67    4.45
   7  -4 -15   30.84   14.78
  -7  -4  15   31.10    6.10
   7   4 -14   88.24   12.01
   7  -4 -14  112.14    5.33
   7  -4 -14  103.14   15.27
  -7  -4  14  106.56    6.74
   7   4 -13   75.04    5.94
   7  -4 -13   81.28    5.75
   7  -4 -13   66.85   11.19
  -7  -4  13   76.27    8.33
   7   4 -12    6.76    3.92
   7  -4 -12    7.54    6.33
   7  -4 -12   12.72    6.60
  -7  -4  12   14.72    3.73
   7   4 -11    1.92    2.20
   7  -4 -11    2.95    3.37
   7  -4 -11    4.12    3.94
  -7  -4  11   -0.22    3.46
   7   4 -10   -4.88    4.13
   7  -4 -10    1.58    2.56
   7  -4 -10   -1.04    3.78
  -7  -4  10   -3.00    3.47
   7   4  -9   67.45    6.08
   7  -4  -9   72.50    6.12
   7  -4  -9   90.99    7.90
  -7  -4   9   77.34    5.74
   7   4  -8   75.32   14.96
   7  -4  -8   73.06   11.95
   7  -4  -8   78.39    6.30
  -7  -4   8   78.38    5.62
   7   4  -7   34.14   12.08
   7  -4  -7   30.82    4.21
   7  -4  -7   21.32    3.42
  -7  -4   7   25.49    6.72
   7   4  -6   35.81    5.75
   7  -4  -6   37.07   18.64
   7  -4  -6   40.81    3.93
  -7  -4   6   33.09    3.87
   7   4  -5   24.81    5.67
   7  -4  -5   30.33   13.37
   7  -4  -5   24.75    9.02
  -7  -4   5   28.93   10.69
   7   4  -4   39.43   10.86
   7  -4  -4   45.15   17.30
   7  -4  -4   41.62   10.05
  -7  -4   4   31.08    3.82
   7   4  -3   -0.33    4.26
   7  -4  -3   -1.96    4.10
   7  -4  -3    0.70    1.97
  -7  -4   3   -1.81    3.38
   7   4  -2  281.06   11.92
   7  -4  -2  282.83   11.47
  -7  -4   2  283.98   10.59
  -7   4   2  278.37    9.17
   7   4  -1    0.22    2.73
   7  -4  -1    7.03    4.32
  -7   4   1    2.12    1.51
  -7  -4   1    1.12    3.66
  -7   4   1    2.84    1.99
   7   4   0   49.29    5.17
   7  -4   0   55.40    6.02
  -7   4   0   46.84    6.37
  -7  -4   0   59.07    6.07
  -7   4   0   53.02    3.33
   7   4   1   49.17    5.87
   7  -4   1   58.60    6.09
  -7   4  -1   50.37    5.46
  -7  -4  -1   52.96    4.96
  -7   4  -1   60.08    3.35
   7   4   2  138.68    6.01
   7  -4   2  138.09    7.01
  -7   4  -2  131.55    4.45
  -7  -4  -2  144.33    8.55
  -7   4  -2  135.89    4.11
   7   4   3  127.11    6.65
   7  -4   3  131.32    6.91
  -7   4  -3  125.54    4.17
  -7  -4  -3  130.99    9.36
  -7   4  -3  132.56    4.02
   7   4   4   37.59   10.87
   7  -4   4   41.47    5.51
  -7   4  -4   39.45    4.73
  -7   4  -4   44.88    2.89
  -7  -4  -4   50.53    6.68
   7   4   5   19.15    4.01
   7  -4   5   15.44    3.74
  -7   4  -5   16.30    4.09
  -7  -4  -5    9.04    4.61
  -7   4  -5   18.89    6.42
   7   4   6   39.52    6.93
   7  -4   6   48.32    7.07
  -7  -4  -6   44.02   13.35
  -7   4  -6   40.41    3.53
   7   4   7   38.26    5.39
   7  -4   7   43.96   14.72
  -7  -4  -7   46.79   15.57
  -7   4  -7   44.79    3.08
   7   4   8   42.04    5.57
   7  -4   8   48.64   14.54
  -7  -4  -8   48.59    7.93
   7  -4   9   38.47    6.04
  -7  -4  -9   37.35   19.56
   7  -4  10    4.07    3.28
  -7  -4 -10    3.18    5.69
  -7  -4 -11  134.00    8.50
  -7  -4 -12    2.50    3.72
  -7  -4 -13   12.04    9.07
   7  -5 -18   69.14   12.54
   7  -5 -17   10.03    7.33
  -7  -5  17    7.18    3.20
  -7  -5  16   26.62   16.20
   7  -5 -16   36.79    5.81
  -7  -5  16   30.19   11.74
  -7  -5  15    2.06    2.67
   7  -5 -15   -2.44    4.30
  -7  -5  15    6.17    2.90
   7  -5 -14  192.07    8.19
  -7  -5  14  163.50    9.02
   7  -5 -14  167.76   23.47
  -7  -5  14  181.71   18.75
   7   5 -13   13.54    5.65
   7  -5 -13   26.45    5.02
   7  -5 -13   11.97    6.59
  -7  -5  13   17.05    4.35
   7   5 -12    3.30    1.86
   7  -5 -12    2.37    3.06
   7  -5 -12    3.64    5.05
  -7  -5  12    6.23    3.43
   7   5 -11   30.89   14.15
   7  -5 -11   27.12   12.65
   7  -5 -11   29.90   18.14
  -7  -5  11   35.08    5.83
   7   5 -10  322.01   13.04
   7  -5 -10  322.96   11.80
   7  -5 -10  294.59   12.22
  -7  -5  10  354.93   13.94
   7   5  -9  175.74   17.20
   7  -5  -9  166.99    7.54
   7  -5  -9  148.52    8.05
  -7  -5   9  170.15    7.81
   7   5  -8  433.70   13.04
   7  -5  -8  469.19   14.92
   7  -5  -8  450.49   20.59
  -7  -5   8  462.82   12.84
   7   5  -7   96.94   19.38
   7  -5  -7   95.07   10.99
   7  -5  -7   97.58    5.78
  -7  -5   7   93.87    5.96
   7   5  -6  616.79   16.44
   7  -5  -6  629.95   15.53
  -7  -5   6  619.89   15.48
   7   5  -5  134.77    7.12
   7  -5  -5  148.33    8.41
   7  -5  -5  150.51    8.61
  -7  -5   5  117.06    5.39
   7   5  -4  228.60   10.31
   7  -5  -4  227.35   10.46
   7  -5  -4  233.64    7.71
  -7  -5   4  212.31    7.94
   7   5  -3  199.02    8.62
   7  -5  -3  205.60    9.51
   7  -5  -3  191.61    5.76
  -7  -5   3  204.32   12.53
   7   5  -2   45.61    4.67
   7  -5  -2   48.25    6.70
   7  -5  -2   51.62    5.38
  -7  -5   2   46.60    5.40
   7   5  -1  131.32    5.88
   7  -5  -1  153.69    7.88
  -7  -5   1  150.76    8.01
   7   5   0  813.12   18.60
   7  -5   0  758.50   17.93
  -7   5   0  777.58   15.65
  -7  -5   0  780.91   19.58
  -7   5   0  799.86   17.35
   7   5   1   57.58    5.81
   7  -5   1   35.70    6.01
  -7   5  -1   41.89    6.19
  -7  -5  -1   51.27    7.13
  -7   5  -1   46.33    3.31
   7   5   2  220.29   13.93
   7  -5   2  208.12    9.42
  -7   5  -2  208.67    5.64
  -7  -5  -2  208.10    9.39
  -7   5  -2  231.94    6.01
   7   5   3  279.88    9.09
   7  -5   3  262.26   10.41
  -7   5  -3  283.87    6.34
  -7  -5  -3  323.37   12.00
  -7   5  -3  296.59    6.77
   7   5   4    7.90    2.90
   7  -5   4    8.14    9.21
  -7   5  -4    8.86    2.77
  -7  -5  -4    9.75    4.55
  -7   5  -4    8.75    2.38
   7   5   5    9.52    3.33
   7  -5   5    8.01    3.74
  -7   5  -5    3.54    2.06
  -7  -5  -5   10.20    5.34
   7   5   6    1.07    2.49
   7  -5   6    5.23    4.54
  -7  -5  -6    1.35    2.24
   7   5   7   47.71    6.61
   7  -5   7   52.71    6.31
  -7  -5  -7   42.62   22.43
   7  -5   8  305.68   13.63
  -7  -5  -8  300.79    7.95
  -7  -5  -8  332.74   12.30
   7  -5   9   69.02    9.95
  -7  -5  -9   87.78   19.58
   7  -5  10  111.51    6.70
  -7  -5 -10  109.94    9.14
  -7  -5 -11   11.63    8.02
  -7  -5 -12   25.63   17.06
  -7  -5 -13    5.86    3.92
   7  -6 -18    9.26    4.80
   7  -6 -17  141.05   16.50
  -7  -6  16   24.28    6.25
   7  -6 -16   15.01   10.51
  -7  -6  16   13.81    5.77
  -7  -6  15    2.87    2.66
   7  -6 -15    3.65    4.77
  -7  -6  15    1.20    2.84
   7  -6 -14  133.75    7.85
  -7  -6  14  126.85   18.68
   7  -6 -14  127.32    8.38
  -7  -6  14  127.58    7.93
   7  -6 -13   17.54    4.36
  -7  -6  13   18.48   10.53
   7  -6 -13   14.17    6.81
  -7  -6  13   22.15    4.22
   7  -6 -12   34.22    4.97
  -7  -6  12   26.80   12.20
   7  -6 -12   40.51    6.82
  -7  -6  12   34.00   15.55
   7   6 -11    7.53    6.02
   7  -6 -11   16.80    4.25
   7  -6 -11    8.80    4.88
  -7  -6  11    4.81    3.05
   7   6 -10   -0.44    4.57
   7  -6 -10    1.26    4.15
   7  -6 -10   -0.06    3.65
  -7  -6  10    4.56    4.44
   7   6  -9   56.64    5.99
   7  -6  -9   66.23    5.88
   7  -6  -9   61.07    7.89
  -7  -6   9   61.10    6.02
   7   6  -8   36.68   19.02
   7  -6  -8   39.24   13.43
   7  -6  -8   33.68    5.38
  -7  -6   8   31.29    4.61
   7   6  -7    3.34    3.98
   7  -6  -7    4.07    2.74
   7  -6  -7    0.27    2.05
  -7  -6   7    0.19    3.15
   7   6  -6    5.03    6.08
   7  -6  -6    2.95    4.26
   7  -6  -6    3.42    3.97
  -7  -6   6    3.66    3.54
   7   6  -5    5.52    5.18
   7  -6  -5    2.22    2.49
   7  -6  -5    4.40    2.91
  -7  -6   5    7.12    3.73
   7   6  -4   23.93   11.84
   7  -6  -4   27.98   18.06
   7  -6  -4   26.14    7.83
  -7  -6   4   33.56    5.91
   7   6  -3   -4.80    4.20
   7  -6  -3    3.97    3.51
   7  -6  -3    1.56    2.65
  -7  -6   3    8.97    5.09
   7   6  -2  200.67    8.11
   7  -6  -2  179.37    7.25
   7  -6  -2  188.47   10.43
  -7  -6   2  206.18    8.21
   7   6  -1   28.12    7.90
   7  -6  -1   29.30    5.15
  -7  -6   1   18.34    4.08
  -7   6   1   26.44    9.24
   7   6   0    9.11    6.60
   7  -6   0   10.50    4.67
  -7   6   0    7.04    3.05
  -7  -6   0   14.94    7.59
  -7   6   0    7.79    2.35
   7   6   1  221.19    9.96
   7  -6   1  252.70   10.62
  -7   6  -1  208.58    6.18
  -7  -6  -1  252.50   13.83
  -7   6  -1  237.91    6.45
   7   6   2    0.71    3.27
   7  -6   2    6.39    6.39
  -7   6  -2    1.56    0.76
  -7  -6  -2    2.84    4.98
  -7   6  -2    3.20    1.70
   7   6   3  145.30   11.41
   7  -6   3  129.37   10.32
  -7   6  -3  121.16    3.49
  -7  -6  -3  124.51    8.74
  -7   6  -3  138.51    3.62
   7   6   4   65.01    6.28
   7  -6   4   63.80    6.74
  -7  -6  -4   51.70    6.64
  -7   6  -4   62.25    2.15
   7   6   5   20.87    8.94
   7  -6   5   27.56    8.63
  -7  -6  -5   23.42   11.87
   7  -6   6  180.61   14.58
  -7  -6  -6  174.03   10.26
   7  -6   7  146.89    9.55
  -7  -6  -7  162.32    6.23
  -7  -6  -7  166.26   13.60
   7  -6   8   35.20    5.15
  -7  -6  -8   39.86   10.87
   7  -6   9   76.37   16.89
  -7  -6  -9   97.58    8.36
   7  -6  10   96.11    7.26
  -7  -6 -10  108.10   25.03
  -7  -6 -11   83.68   20.07
  -7  -6 -12   31.37   21.89
  -7  -7  17   42.60    7.99
   7  -7 -17   21.95   20.56
  -7  -7  16   -0.16    3.40
   7  -7 -16   16.58    7.93
  -7  -7  15   63.76    6.73
   7  -7 -15   58.22   10.07
   7  -7 -14  266.22    8.29
  -7  -7  14  279.07   11.35
   7  -7 -14  270.04   11.58
  -7  -7  14  279.82    9.88
   7  -7 -13   51.56    5.73
  -7  -7  13   53.99    6.55
   7  -7 -13   52.86    6.00
  -7  -7  13   61.11    6.62
   7  -7 -12    6.35    3.30
  -7  -7  12   20.72    4.40
   7  -7 -12   10.82    6.69
  -7  -7  12   10.66    7.21
   7  -7 -11  174.95    7.99
  -7  -7  11  169.70   10.40
   7  -7 -11  145.99    7.42
  -7  -7  11  157.74    7.29
   7  -7 -10  188.44    8.11
  -7  -7  10  211.51    9.55
   7  -7 -10  197.38   18.34
  -7  -7  10  218.95    8.08
   7  -7  -9  339.35   18.93
   7  -7  -9  345.02   14.81
  -7  -7   9  348.98   12.68
   7   7  -8   15.88    4.27
   7  -7  -8   12.66    4.11
   7  -7  -8    5.07    3.50
  -7  -7   8    9.45    4.68
   7   7  -7  351.64   14.68
   7  -7  -7  346.46   13.98
   7  -7  -7  314.81   11.98
  -7  -7   7  353.35   13.16
   7   7  -6  431.99   16.16
   7  -7  -6  384.32   19.28
   7  -7  -6  415.39   14.00
  -7  -7   6  420.34   15.04
   7   7  -5  272.76   14.76
   7  -7  -5  257.34   14.88
   7  -7  -5  249.61    9.78
  -7  -7   5  294.46   11.72
   7   7  -4   42.84   14.33
   7  -7  -4   43.76   21.14
   7  -7  -4   43.92    5.90
  -7  -7   4   36.32    5.44
   7   7  -3  384.41   14.86
   7  -7  -3  369.41   14.37
   7  -7  -3  354.63   11.46
  -7  -7   3  392.99   15.73
   7   7  -2   59.65   14.23
   7  -7  -2   48.34    8.90
   7  -7  -2   51.45   10.76
  -7  -7   2   67.52    6.94
   7   7  -1  204.33    9.02
   7  -7  -1  246.17   12.21
   7  -7  -1  241.14   11.49
  -7  -7   1  246.47   11.39
   7   7   0   69.95    5.57
   7  -7   0   71.92   24.93
  -7   7   0   67.61    3.45
  -7  -7   0   73.59    7.39
  -7   7   0   72.38    3.64
   7   7   1  154.78   15.94
   7  -7   1  160.33   10.63
  -7   7  -1  150.17    3.96
  -7  -7  -1  157.85   11.95
  -7   7  -1  165.30    6.10
   7   7   2    3.47    1.66
   7  -7   2    0.46    4.91
  -7  -7  -2    0.50    5.96
  -7   7  -2    0.94    1.00
   7   7   3  241.86   12.66
   7  -7   3  281.07   12.66
  -7  -7  -3  280.05   12.73
  -7   7  -3  267.66    7.22
   7  -7   4  402.52   14.96
  -7  -7  -4  400.75   15.22
  -7  -7  -4  384.47   17.38
   7  -7   5  239.59   20.11
  -7  -7  -5  256.82    8.95
  -7  -7  -5  260.88   11.52
   7  -7   6    3.32    5.22
  -7  -7  -6    5.60    3.93
  -7  -7  -6    5.62    4.45
   7  -7   7   34.81    5.92
  -7  -7  -7   29.40    4.07
  -7  -7  -7   20.95    5.76
   7  -7   8   29.83   17.23
  -7  -7  -8   28.06   13.03
   7  -7   9   11.52    3.94
  -7  -7  -9   17.11    8.53
   7  -7  10    6.43    3.31
  -7  -7 -10    8.26    6.17
  -7  -7 -11   23.21   18.65
  -7  -8  16   20.49    6.57
   7  -8 -16   12.43    8.33
  -7  -8  15   11.11    5.64
   7  -8 -15    1.90    6.04
  -7  -8  14   23.62    6.89
   7  -8 -14    8.27    7.43
   7  -8 -13    5.01    4.00
  -7  -8  13    3.03    2.54
   7  -8 -13    8.05    6.65
  -7  -8  13    2.93    3.13
   7  -8 -12   84.27    6.25
  -7  -8  12   89.21   18.12
   7  -8 -12   81.55    8.17
  -7  -8  12   97.34    9.32
   7  -8 -11  143.26    8.58
  -7  -8  11  111.78    9.63
   7  -8 -11  128.30    9.31
  -7  -8  11  139.55    7.51
   7  -8 -10    6.32    7.27
  -7  -8  10   14.97    6.86
   7  -8 -10   14.67    4.63
  -7  -8  10   14.22    4.60
   7  -8  -9    3.20    3.80
  -7  -8   9    2.43    3.32
   7  -8  -9   -3.02    3.71
  -7  -8   9   -1.66    2.93
   7  -8  -8   17.46    5.47
  -7  -8   8   21.38   10.30
   7  -8  -8   26.96   11.65
  -7  -8   8   26.13    4.49
   7  -8  -7   24.67    8.40
  -7  -8   7   22.10    8.87
   7  -8  -7   15.59    9.27
  -7  -8   7   15.09    5.82
   7  -8  -6   50.25    6.45
  -7  -8   6   61.09   12.20
   7  -8  -6   66.07    5.56
  -7  -8   6   65.59    5.50
   7  -8  -5    4.02    4.94
  -7  -8   5    6.74    7.38
   7  -8  -5    1.92    2.03
  -7  -8   5    2.70    3.95
   7  -8  -4    8.25    6.39
  -7  -8   4    3.44    5.47
   7  -8  -4    3.55    3.96
   7  -8  -3    2.90    5.05
   7  -8  -3    1.77    2.59
  -7  -8   3   -1.01    3.39
   7  -8  -2   11.68    5.32
  -7  -8   2    5.48    4.91
   7  -8  -2    6.91    2.88
  -7  -8   2   10.19    5.80
   7  -8  -1    4.55    3.29
  -7  -8   1    6.07    5.70
   7  -8  -1    2.58    1.97
  -7  -8   1   -0.24    4.62
   7  -8   0   49.19   18.89
  -7  -8   0   45.68    6.34
  -7  -8   0   53.81   23.68
  -7   8   0   58.18    7.67
   7  -8   1   78.54    7.28
  -7  -8  -1   62.77    5.86
  -7  -8  -1   87.97    9.86
  -7   8  -1   72.30    7.18
   7  -8   2   -4.07    5.00
  -7  -8  -2    2.64    3.54
  -7  -8  -2    2.14    3.58
  -7   8  -2    1.61    1.22
   7  -8   3   -0.17    4.45
  -7  -8  -3    4.83    4.92
  -7  -8  -3    0.84    2.62
   7  -8   4  164.49   19.81
  -7  -8  -4  149.73    7.25
  -7  -8  -4  138.31    9.38
   7  -8   5    4.59    4.70
  -7  -8  -5    2.17    2.56
  -7  -8  -5    5.44    6.69
   7  -8   6   27.29   12.36
  -7  -8  -6   22.13    6.69
  -7  -8  -6   15.44    6.02
   7  -8   7    7.74    5.36
  -7  -8  -7    3.55    9.66
   7  -8   8   73.57   13.43
  -7  -8  -8   74.50    7.92
   7  -8   9    2.30    2.97
  -7  -8  -9   -0.49    5.24
   7  -8  10   47.32    5.71
  -7  -8 -10   31.51   14.80
  -7  -8 -11    2.91    3.92
  -7  -9  15   68.91    7.90
   7  -9 -15   66.42   20.23
  -7  -9  14    3.63    2.78
   7  -9 -14    0.08    2.32
   7  -9 -13   34.06    5.28
  -7  -9  13   28.87    6.43
   7  -9 -13   33.52   11.54
   7  -9 -12   65.65    5.90
  -7  -9  12   78.87   11.34
   7  -9 -12   56.49   16.30
  -7  -9  12   71.28    7.62
   7  -9 -11  220.74   20.50
  -7  -9  11  227.45   16.99
   7  -9 -11  206.04   10.12
  -7  -9  11  237.34    9.43
   7  -9 -10    9.20    5.18
  -7  -9  10    7.61    4.88
   7  -9 -10    5.22    3.54
  -7  -9  10    1.52    2.58
   7  -9  -9   77.76    7.92
  -7  -9   9   96.17   16.77
   7  -9  -9   82.72   14.84
  -7  -9   9   92.93    5.83
   7  -9  -8    3.47    3.68
  -7  -9   8    8.65    6.55
   7  -9  -8    0.26    2.46
  -7  -9   8    4.63    4.37
   7  -9  -7    7.33    7.96
  -7  -9   7    6.99    6.85
   7  -9  -7   13.33    3.67
  -7  -9   7    7.91    3.61
   7  -9  -6   13.63    5.00
  -7  -9   6   10.14    4.93
   7  -9  -6    9.94    4.03
  -7  -9   6    6.83    6.51
   7  -9  -5  138.45   12.79
  -7  -9   5  155.49    9.57
   7  -9  -5  135.90    6.42
  -7  -9   5  149.12    7.72
   7  -9  -4    2.79    3.12
  -7  -9   4    2.56    5.06
   7  -9  -4    5.83    4.15
  -7  -9   4    5.73    6.14
   7  -9  -3  186.45   10.90
  -7  -9   3  167.36    9.41
   7  -9  -3  159.95    7.13
  -7  -9   3  171.03    7.93
   7  -9  -2   10.74    5.04
  -7  -9   2   15.75    6.73
   7  -9  -2    9.17    5.15
  -7  -9   2    4.22    4.70
   7  -9  -1  114.05   18.51
  -7  -9   1  132.88   12.45
   7  -9  -1  104.17    4.40
  -7  -9   1  139.69    8.79
   7  -9   0    9.29    7.43
  -7  -9   0   13.84    5.63
  -7  -9   0    9.04    5.36
  -7   9   0    7.42    2.40
   7  -9   1  213.88   17.14
  -7  -9  -1  194.34   12.41
  -7  -9  -1  194.76   10.60
   7  -9   2   21.39   11.09
  -7  -9  -2   21.81   12.90
  -7  -9  -2   18.22    9.22
   7  -9   3   77.67    9.83
  -7  -9  -3   71.32    6.37
  -7  -9  -3   68.29   12.19
   7  -9   4   -3.01    4.93
  -7  -9  -4    4.56    4.84
  -7  -9  -4    1.87    5.42
   7  -9   5  109.50    9.48
  -7  -9  -5  126.30    8.11
  -7  -9  -5  122.89   15.33
   7  -9   6   56.53    7.55
  -7  -9  -6   43.10   11.04
  -7  -9  -6   58.32   13.37
   7  -9   7   41.04   21.33
  -7  -9  -7   41.38   22.55
   7  -9   8    5.27    7.11
  -7  -9  -8   -2.14    5.45
   7  -9   9   31.40    6.11
  -7  -9  -9   24.85   14.12
   7  -9  10    3.88    3.06
  -7  -9 -10    2.89    5.97
  -7 -10  14    2.75    4.45
   7 -10 -14    4.34    5.90
  -7 -10  13    2.58    4.04
   7 -10 -13    3.19    4.23
   7 -10 -12    8.16    5.00
  -7 -10  12   13.36    7.41
   7 -10 -12   17.43    6.19
   7 -10 -11    2.51    2.53
  -7 -10  11    4.83    5.00
   7 -10 -11    4.24    3.64
   7 -10 -10   30.63   21.38
  -7 -10  10   30.14    8.95
   7 -10 -10   33.81   12.89
  -7 -10  10   33.74    5.54
   7 -10  -9   15.58    6.52
  -7 -10   9   22.61    9.53
   7 -10  -9   18.28   10.09
  -7 -10   9   22.26    5.82
   7 -10  -8   27.69   18.88
  -7 -10   8   30.79   13.01
   7 -10  -8   44.94    6.65
  -7 -10   8   24.39   12.56
   7 -10  -7   12.58    4.69
  -7 -10   7   12.66    6.46
   7 -10  -7    9.42    4.69
  -7 -10   7   10.76    4.57
   7 -10  -6    5.17    6.71
  -7 -10   6    0.49    4.97
   7 -10  -6    4.80    4.47
  -7 -10   6    4.68    3.88
   7 -10  -5   11.55    6.51
  -7 -10   5   -0.92    4.90
   7 -10  -5    2.38    2.71
  -7 -10   5    2.78    3.60
   7 -10  -4   11.04    7.65
  -7 -10   4    4.36    5.23
   7 -10  -4    6.70    3.56
  -7 -10   4   11.39    6.32
   7 -10  -3   -0.16    5.30
  -7 -10   3    6.02    4.10
   7 -10  -3    8.17    2.50
  -7 -10   3    5.96    5.18
   7 -10  -2    8.87    5.95
  -7 -10   2    5.05    4.96
   7 -10  -2    4.21    2.79
  -7 -10   2    6.60    3.46
   7 -10  -1   -2.54    5.60
  -7 -10   1    0.31    3.97
   7 -10  -1    1.33    1.76
  -7 -10   1    6.75    6.24
   7 -10   0   64.46    8.78
  -7 -10   0   30.58   20.56
  -7 -10   0   42.38    7.25
   7 -10   1    3.47    5.95
  -7 -10  -1    3.29    4.51
  -7 -10  -1    1.06    4.93
   7 -10   2    5.18    5.84
  -7 -10  -2    7.20    4.16
  -7 -10  -2    4.09    3.83
   7 -10   3    9.77    5.94
  -7 -10  -3   -0.13    3.57
  -7 -10  -3    2.15    5.48
  -7 -10  -4    8.17    3.64
  -7 -10  -4    8.12    6.80
   7 -10   5   11.70    6.91
  -7 -10  -5   12.14    5.21
  -7 -10  -5    9.73    7.68
   7 -10   6    5.73    4.93
  -7 -10  -6    3.03    4.10
  -7 -10  -6    4.97    6.69
   7 -10   7   28.26    7.50
  -7 -10  -7   20.10   16.87
   7 -10   8    1.37    4.50
  -7 -10  -8    6.16    5.09
   7 -11 -12    5.18    8.33
  -7 -11  12   12.66    5.09
   7 -11 -11   31.95    5.69
  -7 -11  11   23.19   13.88
   7 -11 -11   30.65    7.29
   7 -11 -10    2.90    4.00
  -7 -11  10   -1.44    5.07
   7 -11 -10   -2.49    3.79
   7 -11  -9   -1.67    3.97
  -7 -11   9    3.85    7.32
   7 -11  -9   -0.25    3.48
  -7 -11   9   -0.51    2.82
   7 -11  -8   19.98   13.36
  -7 -11   8   37.04    8.25
   7 -11  -8   21.23   12.56
  -7 -11   8   29.30   15.88
   7 -11  -7    4.08    4.62
  -7 -11   7    8.25    5.86
   7 -11  -7    5.89    4.30
  -7 -11   7    4.33    3.84
   7 -11  -6   36.04   17.47
  -7 -11   6   26.70   18.71
   7 -11  -6   29.57    8.36
  -7 -11   6   28.90   17.37
   7 -11  -5    2.00    3.84
  -7 -11   5   -0.51    5.49
   7 -11  -5    0.05    2.81
  -7 -11   5    0.77    3.67
   7 -11  -4  137.91    9.79
  -7 -11   4  147.16   10.03
   7 -11  -4  137.93    7.73
  -7 -11   4  136.61    9.42
   7 -11  -3   46.85    8.05
  -7 -11   3   24.86   16.29
   7 -11  -3   32.83    4.34
  -7 -11   3   26.43   15.86
   7 -11  -2   32.19   24.44
  -7 -11   2   28.12   13.26
  -7 -11   2   26.74   18.21
   7 -11  -1    6.12    5.70
  -7 -11   1    2.58    4.92
  -7 -11   1   -1.34    4.87
   7 -11   0    0.15    3.85
  -7 -11   0    2.43    4.66
  -7 -11   0    5.51    4.96
   7 -11   1    6.46    5.93
  -7 -11  -1    5.49    4.41
  -7 -11  -1   15.25    7.75
   7 -11   2   -4.35    5.71
  -7 -11  -2    4.05    4.46
  -7 -11  -2    4.60    5.23
   7 -11   3   16.54    5.61
  -7 -11  -3   10.78    4.30
  -7 -11  -3    3.43    4.87
   7 -11   4   19.54    7.96
  -7 -11  -4   10.17    4.07
  -7 -11  -4   16.46    7.36
   7 -11   5   28.70   16.99
  -7 -11  -5   35.01   12.72
  -7 -11  -5   30.69   23.50
   7 -11   6   28.24    7.33
  -7 -11  -6   24.66   18.38
   7 -11   7    2.08    4.68
  -7 -11  -7    0.64    5.83
   7 -12 -10    6.29    5.81
  -7 -12  10    7.13    3.91
   7 -12 -10    1.64    2.00
   7 -12  -9   10.61   10.18
  -7 -12   9    9.90    5.60
   7 -12  -9   18.86   12.04
   7 -12  -8    1.51    2.38
  -7 -12   8    6.52    5.68
   7 -12  -8    3.13    4.50
   7 -12  -7   -3.92    4.53
  -7 -12   7    5.88    7.47
   7 -12  -7    5.73    4.52
  -7 -12   7    3.78    3.09
   7 -12  -6   20.51   15.85
  -7 -12   6   19.55    6.41
   7 -12  -6   12.48   13.67
  -7 -12   6   42.15    6.96
   7 -12  -5    6.72    5.00
  -7 -12   5    6.33    5.83
   7 -12  -5    7.00    4.79
  -7 -12   5   11.49    4.12
   7 -12  -4    6.30    5.24
  -7 -12   4   18.53    5.96
  -7 -12   4   10.92    5.58
   7 -12  -3    1.92    5.24
  -7 -12   3   -5.29    5.21
  -7 -12   3   -2.07    3.96
   7 -12  -2   16.73    8.43
  -7 -12   2    6.72    5.24
  -7 -12   2   10.05    5.99
   7 -12  -1   10.46    5.58
  -7 -12   1   10.68    4.51
   7 -12   0    5.03    5.50
  -7 -12   0   10.73    6.45
  -7 -12   0   10.32    6.62
   7 -12   1    9.07    9.97
  -7 -12  -1   18.21    9.75
  -7 -12  -1   25.21    6.65
   7 -12   2   -0.12    3.83
  -7 -12  -2    4.02    4.88
  -7 -12  -2    5.38    4.79
   7 -12   3    4.63    4.45
  -7 -12  -3   11.82    9.35
  -7 -12  -3    8.64    4.85
   7 -12   4    2.16    5.65
  -7 -12  -4    4.77    3.30
  -7 -12  -4    3.04    6.18
   7 -12   5   12.17    5.45
  -7 -12  -5   27.61    5.90
  -7 -12  -5   11.40    5.14
   7 -13  -7   -1.78    4.35
  -7 -13   7    3.80    5.40
   7 -13  -7    2.26    1.95
   7 -13  -6    8.26    3.84
  -7 -13   6   11.31   14.47
   7 -13  -5   29.05   22.90
  -7 -13   5   27.86   10.46
  -7 -13   5   33.04   11.07
   7 -13  -4   16.11   10.12
  -7 -13   4    7.23    5.56
  -7 -13   4    2.76    3.51
   7 -13  -3   33.57    6.43
  -7 -13   3   27.94   15.40
  -7 -13   3   15.20   11.04
   7 -13  -2   58.06   16.34
  -7 -13   2   34.58   21.68
  -7 -13   2   40.27    5.89
   7 -13  -1   49.86    8.54
  -7 -13   1   64.40    8.63
  -7 -13   1   47.97    7.73
   7 -13   0   92.73    8.21
  -7 -13   0  119.90    9.44
  -7 -13   0  101.57   25.84
   7 -13   1    4.61    4.25
  -7 -13  -1    9.49    5.16
  -7 -13  -1    7.49    8.63
   7 -13   2    9.26    6.12
  -7 -13  -2    9.07    5.88
  -7 -13  -2    6.89    3.82
   8   0 -19    0.94    2.14
   8   0 -18   35.17   11.08
   8   0 -17    2.23    4.05
   8   0 -16  401.12   18.11
   8   0 -16  401.91   17.71
   8   0 -15   -1.43    2.93
   8   0 -15    0.13    3.88
   8   0 -14   24.44    4.43
   8   0 -14   26.93   11.18
   8   0 -13    0.81    3.31
   8   0 -13    0.67    1.87
   8   0 -12  426.84   17.32
   8   0 -12  441.97   15.81
   8   0 -11    0.66    3.62
   8   0 -11    0.17    2.58
   8   0 -10  355.04   14.17
   8   0 -10  362.46   11.54
   8   0  -9    1.26    3.71
  -8   0   9   -0.52    4.13
   8   0  -8  110.20    6.99
  -8   0   8   94.79    5.70
   8   0  -7    3.62    3.15
  -8   0   7    2.38    3.84
   8   0  -6  327.16   11.47
  -8   0   6  323.78   11.23
   8   0  -5    2.72    4.01
  -8   0   5    2.27    3.21
   8   0  -4   44.53    4.69
  -8   0   4   49.40    7.42
   8   0  -3    2.28    2.82
  -8   0   3    3.86    3.23
   8   0  -2  790.88   20.78
  -8   0   2  787.44   20.15
   8   0  -1    2.64    4.04
  -8   0   1    1.74    2.40
   8   0   0  718.14   18.88
  -8   0   0  687.87   19.07
   8   0   1   -0.93    3.20
  -8   0  -1    8.32    3.64
   8   0   2   94.43    5.99
  -8   0  -2   94.05    5.02
   8   0   3    0.95    2.30
  -8   0  -3    1.47    2.93
   8   0   4    4.91    3.27
  -8   0  -4    2.84    3.18
   8   0   5    6.12    4.40
  -8   0  -5    1.45    3.72
   8   0   6   47.76    4.98
  -8   0  -6   41.02    4.58
   8   0   7    2.94    2.71
  -8   0  -7    3.57    2.79
   8   0   8  147.67    5.57
  -8   0  -8  163.23    7.81
  -8   0  -9    0.68    3.06
  -8   0 -10  329.25    9.77
  -8   0 -11   -0.74    3.13
   8  -1 -19   82.36   12.58
   8   1 -19   77.59   17.82
   8  -1 -18    3.23    1.93
   8   1 -18    7.08    5.35
   8  -1 -17    6.20    6.40
   8   1 -17    5.21    3.19
   8   1 -16   22.88   15.16
   8  -1 -16   19.06   10.81
   8  -1 -16   32.91   14.62
   8   1 -16   27.62   11.55
   8   1 -15   97.46    5.82
   8  -1 -15   85.68    7.05
   8  -1 -15   72.09    6.45
   8   1 -15   75.42   13.11
   8   1 -14   12.74    4.73
   8  -1 -14    6.15    3.52
   8  -1 -14   10.93    6.24
   8   1 -14    4.14    2.82
   8  -1 -13    6.26    3.21
   8   1 -13    4.20    3.68
   8  -1 -13    5.50    4.03
   8   1 -13   -0.74    3.87
   8  -1 -12    2.08    3.19
   8   1 -12    2.28    3.81
   8  -1 -12   -0.11    4.03
  -8  -1  12    7.90    6.48
   8   1 -11  338.01   12.79
   8  -1 -11  349.28   12.52
   8  -1 -11  320.55   11.80
  -8  -1  11  327.36   15.84
   8   1 -10   75.16    5.82
   8  -1 -10   73.18    5.54
   8  -1 -10   68.94    5.70
  -8  -1  10   79.23    7.95
   8   1  -9    1.27    3.81
   8  -1  -9    9.84    3.98
   8  -1  -9   11.11    4.93
  -8  -1   9    1.98    3.70
   8   1  -8  254.49    9.83
   8  -1  -8  260.08   10.39
   8  -1  -8  248.10   13.71
  -8  -1   8  259.10   11.73
   8   1  -7    0.94    3.53
   8  -1  -7    1.42    2.69
  -8  -1   7   -2.12    3.95
  -8   1   7   -3.19    4.17
   8   1  -6   39.96    6.87
   8  -1  -6   47.24   14.97
  -8   1   6   31.41    4.23
  -8  -1   6   37.25    4.64
   8   1  -5  148.42    8.42
   8  -1  -5  146.32    8.00
  -8   1   5  129.54    8.53
  -8  -1   5  138.59    7.60
   8   1  -4 2422.77   23.95
   8  -1  -4 2336.17   51.98
  -8   1   4 2453.44   21.41
  -8  -1   4 2342.78   52.53
   8  -1  -3  183.52    9.13
   8   1  -3  180.33    8.05
  -8  -1   3  166.87    7.69
  -8   1   3  179.68    8.32
   8  -1  -2    8.55    4.06
   8   1  -2    5.67    3.74
  -8  -1   2    4.53    3.41
  -8   1   2    8.68    3.85
   8  -1  -1   38.39    5.45
   8   1  -1   43.59    5.18
  -8   1   1   34.17   12.64
  -8  -1   1   31.09    3.79
   8  -1   0   26.58    5.61
   8   1   0   21.58    4.77
  -8  -1   0   27.31    4.39
  -8   1   0   31.00    4.19
   8  -1   1   68.24    5.96
   8   1   1   57.43    5.02
  -8   1  -1   53.36    3.52
  -8  -1  -1   56.59    5.61
   8  -1   2    3.85    3.43
   8   1   2    8.39    3.22
  -8  -1  -2    8.26    4.60
  -8   1  -2    8.48    2.83
   8  -1   3    3.12    3.16
   8   1   3   -0.96    3.32
  -8   1  -3    0.53    2.58
  -8  -1  -3    4.22    3.24
   8  -1   4   29.20    4.38
   8   1   4   27.93   11.43
  -8   1  -4   29.28    3.83
  -8  -1  -4   20.57    8.28
   8   1   5  111.11    5.50
   8  -1   5  117.71    9.18
  -8  -1  -5  118.52   10.49
  -8   1  -5  131.88    5.75
   8   1   6   27.86    3.56
   8  -1   6   18.55    3.35
  -8   1  -6   18.65   13.12
  -8  -1  -6   26.23    9.49
   8   1   7   24.83   12.29
   8  -1   7   24.82   10.11
  -8  -1  -7   33.57    6.60
  -8   1  -7   34.56    7.72
   8   1   8   13.05    5.63
   8  -1   8   15.79    4.66
  -8  -1  -8   11.06    6.50
  -8   1  -8   19.47    3.90
  -8  -1  -9   74.45   15.02
  -8   1  -9   73.94   11.95
  -8  -1 -10   15.50   11.14
  -8   1 -10   16.45    6.54
  -8  -1 -11  107.78    6.65
  -8  -1 -12    9.95    9.55
   8  -2 -19   31.29   15.96
  -8  -2  19   50.00    6.83
   8  -2 -18   -3.27    3.98
  -8  -2  18    4.34    3.16
   8   2 -17   53.07    4.73
   8  -2 -17   69.53    7.43
  -8  -2  17   37.04   21.02
   8   2 -16  446.02   19.85
   8  -2 -16  455.29   17.70
   8  -2 -16  439.29   20.21
  -8  -2  16  416.67   18.42
   8   2 -15  169.78    8.78
   8  -2 -15  167.56    9.36
   8  -2 -15  177.13   10.82
  -8  -2  15  160.28   11.43
   8   2 -14   48.29    5.08
   8  -2 -14   40.30   11.53
   8  -2 -14   34.15   17.46
  -8  -2  14   37.62   17.18
   8   2 -13   94.69    6.51
   8  -2 -13   91.98    5.31
   8  -2 -13  103.16    7.48
  -8  -2  13  102.57    7.68
   8   2 -12  168.73    8.62
   8  -2 -12  159.47    8.09
   8  -2 -12  157.77   11.05
  -8  -2  12  180.95    9.63
   8   2 -11   82.19    6.91
   8  -2 -11   86.13    6.06
   8  -2 -11   81.41    6.29
  -8  -2  11   66.15   20.88
   8   2 -10   23.62   10.47
   8  -2 -10   24.07    3.57
   8  -2 -10   24.77    7.40
  -8  -2  10   23.51   11.74
   8   2  -9  208.93    8.32
   8  -2  -9  219.05    8.64
   8  -2  -9  235.84    9.57
  -8  -2   9  229.71    9.97
   8   2  -8  921.01   29.01
   8  -2  -8  999.40   21.91
   8  -2  -8  985.80   21.34
  -8  -2   8  970.53   21.34
   8   2  -7  102.05    7.46
   8  -2  -7  124.61    8.78
   8  -2  -7  102.89    5.96
  -8  -2   7  117.79    7.78
   8   2  -6   76.66    5.55
   8  -2  -6   90.44    6.11
  -8  -2   6   91.30    6.69
   8   2  -5  833.22   21.78
   8  -2  -5  816.76   23.03
  -8  -2   5  882.72   23.06
  -8   2   5  887.58   25.25
   8   2  -4 1300.03   34.76
   8  -2  -4 1351.75   32.12
  -8  -2   4 1276.52   30.72
  -8   2   4 1325.36   37.93
   8   2  -3  361.47   12.54
   8  -2  -3  398.97   12.94
  -8  -2   3  386.92   12.37
  -8   2   3  374.17   11.91
   8   2  -2   61.96    7.05
   8  -2  -2   68.42    6.80
  -8  -2   2   54.65    5.88
  -8   2   2   61.03    5.03
   8   2  -1  139.96    9.00
   8  -2  -1  132.18    7.28
  -8  -2   1  138.52    6.67
  -8   2   1  141.44    5.53
   8   2   0   49.84    5.30
   8  -2   0   44.74    4.47
  -8  -2   0   52.29    5.39
  -8   2   0   50.04    3.84
   8   2   1  165.65   10.89
   8  -2   1  150.60    7.09
  -8  -2  -1  154.84    6.14
  -8   2  -1  163.09    5.60
   8   2   2  511.02   12.89
   8  -2   2  496.14   13.09
  -8  -2  -2  491.22   13.23
  -8   2  -2  508.16   15.13
   8   2   3  333.27    9.86
   8  -2   3  352.90   10.69
  -8  -2  -3  369.46   11.55
   8   2   4  271.04   13.27
   8  -2   4  282.98   11.90
  -8   2  -4  285.55    8.36
  -8  -2  -4  322.69   11.16
   8   2   5  221.92    9.73
   8  -2   5  214.06    9.12
  -8   2  -5  223.25    8.44
  -8  -2  -5  225.88   10.10
   8   2   6  264.14   10.31
   8  -2   6  287.19   12.05
  -8   2  -6  253.65    9.61
  -8  -2  -6  267.16   11.41
   8   2   7  215.04    8.65
   8  -2   7  199.81   14.58
  -8  -2  -7  225.26    9.80
  -8   2  -7  190.19    6.70
   8   2   8   22.55    6.71
   8  -2   8   20.43    3.56
  -8  -2  -8   27.64   13.55
  -8   2  -8   27.74    4.91
   8  -2   9    5.32    2.76
  -8  -2  -9    1.50    2.78
  -8   2  -9    4.88    2.64
  -8  -2 -10   56.56   13.87
  -8  -2 -11    8.02    6.27
  -8  -2 -12   -1.57    3.52
   8  -3 -19   17.49    8.54
   8  -3 -18   40.09    6.43
  -8  -3  18   59.34    6.71
   8   3 -17    2.36    1.54
   8  -3 -17    1.97    2.93
  -8  -3  17   -2.49    3.35
   8   3 -16   16.47    8.85
   8  -3 -16   18.06    9.35
  -8  -3  16   26.09    6.07
   8   3 -15   41.32    7.00
   8  -3 -15   24.67   17.09
   8  -3 -15   42.39   13.66
  -8  -3  15   24.01   10.17
   8   3 -14   65.16    5.97
   8  -3 -14   61.53    8.28
   8  -3 -14   62.63    7.57
  -8  -3  14   62.61    8.39
   8   3 -13   17.13    6.13
   8  -3 -13   17.28    4.79
   8  -3 -13   15.62    5.96
  -8  -3  13   19.71    5.44
   8   3 -12   27.05   11.51
   8  -3 -12   21.62    5.38
   8  -3 -12   31.22    5.95
  -8  -3  12   27.24   11.63
   8   3 -11   52.14   18.62
   8  -3 -11   50.92    5.10
   8  -3 -11   51.68    5.10
  -8  -3  11   56.35    8.00
   8   3 -10   -3.95    3.82
   8  -3 -10    3.64    5.06
   8  -3 -10    3.50    3.77
  -8  -3  10    3.94    4.76
   8   3  -9   41.63    6.35
   8  -3  -9   46.47    5.51
   8  -3  -9   46.09   19.93
  -8  -3   9   44.08    5.98
   8   3  -8   21.90    6.79
   8  -3  -8   20.18    9.12
   8  -3  -8   17.37    7.23
  -8  -3   8   14.91    9.87
   8   3  -7   50.40    5.83
   8  -3  -7   41.70    5.66
   8  -3  -7   46.51    6.41
  -8  -3   7   55.14    6.04
   8   3  -6   30.54    4.27
   8  -3  -6   44.32    5.84
   8  -3  -6   43.77   13.48
  -8  -3   6   40.90    5.79
   8   3  -5   80.72    6.71
   8  -3  -5   85.07   11.17
   8  -3  -5   93.30    5.53
  -8  -3   5   86.83    5.94
   8   3  -4    3.06    4.63
   8  -3  -4    1.31    4.11
  -8  -3   4    2.66    2.06
  -8   3   4    5.30    3.58
   8   3  -3 1013.14   25.62
   8  -3  -3 1068.42   23.83
  -8  -3   3 1056.39   23.47
  -8   3   3 1028.93   24.25
   8   3  -2    1.25    4.04
   8  -3  -2    0.77    4.20
  -8  -3   2    0.96    3.74
  -8   3   2    0.24    1.01
   8   3  -1  381.48   11.54
   8  -3  -1  400.64   13.37
  -8  -3   1  427.57   12.63
  -8   3   1  397.84   11.56
   8   3   0    0.30    2.39
   8  -3   0    7.52    6.94
  -8  -3   0    3.49    3.48
  -8   3   0    0.97    3.40
   8   3   1   16.39    4.55
   8  -3   1   14.63    7.92
  -8  -3  -1   25.93    5.50
  -8   3  -1   15.38    2.85
   8   3   2  548.17   13.70
   8  -3   2  530.11   14.13
  -8  -3  -2  546.24   15.18
  -8   3  -2  537.68   12.22
   8   3   3    4.80    4.60
   8  -3   3    3.62    3.88
  -8   3  -3    2.38    2.03
  -8  -3  -3   -1.16    4.28
   8   3   4   66.95    5.97
   8  -3   4   66.76    5.83
  -8   3  -4   66.69    7.63
  -8  -3  -4   70.25    9.81
   8   3   5  147.11    8.73
   8  -3   5  151.99    8.03
  -8   3  -5  167.97    7.32
  -8  -3  -5  158.18    9.48
   8   3   6  145.57    6.42
   8  -3   6  137.49   11.85
  -8   3  -6  149.91    5.74
  -8  -3  -6  143.98    8.21
   8   3   7  328.91    8.05
   8  -3   7  316.04   10.93
  -8  -3  -7  349.10   11.89
  -8   3  -7  333.32    7.46
   8   3   8    2.05    2.11
   8  -3   8    5.15    2.71
  -8  -3  -8    2.44    2.74
  -8   3  -8    0.99    1.89
   8  -3   9   51.63    7.63
  -8  -3  -9   53.92   20.39
  -8  -3 -10  101.74   11.04
  -8  -3 -11   -0.56    3.95
  -8  -3 -12   67.81    6.54
  -8  -3 -13   10.33   10.60
   8  -4 -19   72.03    7.82
  -8  -4  19   53.78   13.23
   8  -4 -18    2.01    4.68
  -8  -4  18   -0.04    2.92
  -8  -4  17   40.34    8.21
   8  -4 -17   48.84    7.45
  -8  -4  17   41.07   12.15
   8   4 -16   18.14    9.81
   8  -4 -16   30.15   13.88
  -8  -4  16   34.25    5.26
   8   4 -15  136.90   15.21
   8  -4 -15  124.79    7.09
  -8  -4  15  159.60    9.95
   8   4 -14    9.30    3.93
   8  -4 -14    2.58    3.07
   8  -4 -14    6.62    4.34
  -8  -4  14    9.66    4.18
   8   4 -13  160.91   10.44
   8  -4 -13  174.84    7.97
   8  -4 -13  160.09   12.39
  -8  -4  13  151.49    8.27
   8   4 -12    5.23    6.25
   8  -4 -12    9.43    3.42
   8  -4 -12    6.44    4.91
  -8  -4  12   12.37    5.29
   8   4 -11  113.71    7.93
   8  -4 -11  109.52    6.27
   8  -4 -11  117.71   15.07
  -8  -4  11  115.83   16.38
   8   4 -10    3.68    4.10
   8  -4 -10    4.39    3.71
   8  -4 -10    8.23    3.90
  -8  -4  10    0.70    3.89
   8   4  -9  181.44   10.09
   8  -4  -9  178.23   10.84
   8  -4  -9  178.38   12.94
  -8  -4   9  157.23    8.32
   8   4  -8    3.77    4.62
   8  -4  -8    9.91    5.12
   8  -4  -8    3.91    3.00
  -8  -4   8    4.59    3.84
   8   4  -7  417.16   12.90
   8  -4  -7  410.03   12.15
   8  -4  -7  401.65   11.44
  -8  -4   7  415.63   12.59
   8   4  -6   -3.30    4.44
   8  -4  -6    1.76    1.91
   8  -4  -6    1.52    1.67
  -8  -4   6    3.30    5.02
   8   4  -5  397.58   12.48
   8  -4  -5  411.94   17.89
   8  -4  -5  375.98   13.28
  -8  -4   5  385.01   11.80
   8   4  -4   59.65    6.33
   8  -4  -4   60.34    5.96
   8  -4  -4   59.86   10.60
  -8  -4   4   60.61    6.18
   8   4  -3   80.69    6.35
   8  -4  -3   78.10    6.62
  -8  -4   3   78.01    6.17
  -8   4   3   85.38    5.15
   8   4  -2   54.18    9.45
   8  -4  -2   62.60    6.46
  -8  -4   2   56.01    6.23
  -8   4   2   54.12    4.38
   8   4  -1  585.67   22.00
   8  -4  -1  566.54   18.76
  -8  -4   1  607.41   15.50
  -8   4   1  582.60   13.44
   8   4   0   12.40    5.52
   8  -4   0    5.81    3.17
  -8  -4   0    5.32    3.80
  -8   4   0    7.42    5.07
   8   4   1  681.29   16.41
   8  -4   1  701.26   18.26
  -8  -4  -1  679.33   17.59
  -8   4  -1  661.74   13.84
   8   4   2    3.69    3.56
   8  -4   2   -0.51    4.22
  -8   4  -2    7.04    2.26
  -8  -4  -2   -1.38    4.27
  -8   4  -2    7.16    2.79
   8   4   3  234.28   12.72
   8  -4   3  255.26   15.04
  -8   4  -3  212.11    6.90
  -8   4  -3  230.24    9.18
  -8  -4  -3  257.82   11.80
   8   4   4    0.09    3.15
   8  -4   4   -1.03    3.86
  -8   4  -4    4.75    2.22
  -8   4  -4    4.51    2.57
  -8  -4  -4    6.25    4.75
   8   4   5   16.71   10.40
   8  -4   5   17.48    5.33
  -8  -4  -5   10.83    4.94
  -8   4  -5   14.08    4.14
   8   4   6   39.78    5.18
   8  -4   6   32.84   10.26
  -8  -4  -6   33.26   11.33
  -8   4  -6   41.52    3.61
   8   4   7  124.58    5.01
   8  -4   7  165.02   10.33
  -8  -4  -7  131.13   20.62
   8  -4   8   35.81    4.54
  -8  -4  -8   36.06   14.76
   8  -4   9  114.08   13.57
  -8  -4  -9  140.30    9.36
  -8  -4 -10    2.57    3.08
  -8  -4 -11    4.61    3.47
  -8  -4 -12    2.41    2.81
   8  -5 -18   20.41    6.02
  -8  -5  17   79.94    5.81
   8  -5 -17   76.24    8.69
  -8  -5  17   61.46   12.27
  -8  -5  16   11.59    4.92
   8  -5 -16    5.20    2.46
  -8  -5  16    3.63    4.54
   8  -5 -15    2.44    2.55
  -8  -5  15    6.16    4.35
   8  -5 -15    2.20    4.40
  -8  -5  15    5.11    3.09
   8   5 -14   84.76    7.88
   8  -5 -14   78.54    8.15
   8  -5 -14   87.98   14.51
  -8  -5  14   81.29    8.31
   8   5 -13   25.87    8.44
   8  -5 -13   28.70    4.73
   8  -5 -13   15.50    8.23
  -8  -5  13   29.43    3.86
   8   5 -12   27.40    9.58
   8  -5 -12   38.15    5.09
   8  -5 -12   31.19   18.64
  -8  -5  12   35.52    6.58
   8   5 -11    1.45    2.04
   8  -5 -11    2.54    3.64
   8  -5 -11    2.38    2.20
  -8  -5  11   -0.24    3.37
   8   5 -10    0.99    4.73
   8  -5 -10    0.49    3.13
   8  -5 -10    2.03    4.07
  -8  -5  10    3.85    5.33
   8   5  -9   13.53    5.66
   8  -5  -9    7.83    4.03
   8  -5  -9   10.37    6.83
  -8  -5   9    5.58    7.89
   8   5  -8    9.72    4.74
   8  -5  -8    7.73    8.77
   8  -5  -8   20.90    5.97
  -8  -5   8    9.52    3.83
   8   5  -7   21.83    4.82
   8  -5  -7   25.71   10.75
   8  -5  -7   30.41    5.92
  -8  -5   7   21.29   12.78
   8   5  -6   23.12    7.22
   8  -5  -6   30.50    5.82
   8  -5  -6   29.51    6.06
  -8  -5   6   23.33    5.18
   8   5  -5  109.76    9.02
   8  -5  -5   99.42    7.19
   8  -5  -5  114.56    9.19
  -8  -5   5  105.86   15.46
   8   5  -4    0.64    4.87
   8  -5  -4    9.20   10.07
   8  -5  -4    3.51    2.71
  -8  -5   4    2.95    3.81
   8   5  -3    1.24    1.99
   8  -5  -3    2.46    3.65
  -8  -5   3    3.13    4.30
  -8   5   3    3.63    3.11
   8   5  -2  116.69    7.41
   8  -5  -2  129.73    8.05
  -8  -5   2  119.97    6.86
  -8   5   2  137.92    5.75
   8   5  -1    5.93    3.58
   8  -5  -1    6.13    4.62
  -8  -5   1    9.93    4.00
  -8   5   1    3.18    2.50
   8   5   0   44.96   17.92
   8  -5   0   46.63   19.48
  -8  -5   0   47.25   15.56
  -8   5   0   45.94    6.79
   8   5   1    7.86    3.77
   8  -5   1    2.07    5.02
  -8   5  -1   -0.05    1.58
  -8  -5  -1    2.02    4.45
  -8   5  -1    2.95    2.19
   8   5   2  117.12    7.85
   8  -5   2  130.86    8.64
  -8   5  -2  116.19    5.52
  -8  -5  -2  105.91   11.63
  -8   5  -2  120.75    5.62
   8   5   3    9.84    5.05
   8  -5   3   -1.17    4.10
  -8   5  -3    0.33    1.14
  -8  -5  -3   -1.13    5.10
  -8   5  -3    1.84    1.43
   8   5   4    3.44    4.14
   8  -5   4    0.57    4.30
  -8  -5  -4    1.57    5.17
  -8   5  -4    2.77    1.36
   8   5   5  102.56    9.75
   8  -5   5  109.86    8.72
  -8   5  -5   91.46    4.13
  -8  -5  -5   96.68    8.12
   8   5   6   11.46    3.99
   8  -5   6    8.12    3.76
  -8  -5  -6   24.26    7.30
   8   5   7  100.54    9.31
   8  -5   7  110.81    9.51
  -8  -5  -7  110.58    9.34
   8  -5   8   89.59   16.51
  -8  -5  -8  123.42    9.84
   8  -5   9    7.49    4.39
  -8  -5  -9    5.13    3.89
  -8  -5 -10   68.58    7.85
  -8  -5 -11   47.78   22.52
  -8  -5 -12    6.01    7.30
   8  -6 -18    4.35    5.61
  -8  -6  17    6.24    3.11
   8  -6 -17    1.73    4.83
  -8  -6  16    8.28    4.93
   8  -6 -16    4.45    6.38
  -8  -6  16   -2.48    2.57
  -8  -6  15  159.16    8.41
   8  -6 -15  149.67    9.48
  -8  -6  15  140.12    9.68
   8  -6 -14   38.68    4.62
  -8  -6  14   46.74   10.64
   8  -6 -14   32.07   17.86
  -8  -6  14   33.69    5.96
   8   6 -13   99.25    8.59
   8  -6 -13  107.73    7.10
   8  -6 -13   92.44    7.73
  -8  -6  13  100.41    7.20
   8   6 -12   30.70   15.04
   8  -6 -12   32.13    4.76
   8  -6 -12   28.88   10.46
  -8  -6  12   30.81    4.88
   8   6 -11  158.22    8.58
   8  -6 -11  163.19    9.34
   8  -6 -11  174.11    8.60
  -8  -6  11  156.89   11.87
   8   6 -10   24.37    7.98
   8  -6 -10   24.64    7.34
   8  -6 -10   25.94    9.88
  -8  -6  10   28.50    5.01
   8   6  -9  120.28    6.88
   8  -6  -9  141.33    8.51
   8  -6  -9  128.89   12.12
  -8  -6   9  141.75    8.41
   8   6  -8  142.76    9.84
   8  -6  -8  144.44   11.44
   8  -6  -8  140.83    8.06
  -8  -6   8  131.85    9.36
   8   6  -7  289.44   12.85
   8  -6  -7  297.56   12.22
   8  -6  -7  286.56   12.73
  -8  -6   7  297.59   12.05
   8   6  -6  324.83   13.67
   8  -6  -6  307.49   15.41
   8  -6  -6  275.50   14.26
   8   6  -5  524.75   22.52
   8  -6  -5  513.76   15.03
   8  -6  -5  547.71   19.15
  -8  -6   5  557.74   14.95
   8   6  -4   55.76   14.47
   8  -6  -4   52.90   13.17
   8  -6  -4   61.99    5.45
  -8  -6   4   52.77    8.46
   8   6  -3   11.69    4.16
   8  -6  -3    9.03    3.78
   8  -6  -3    3.73    3.00
  -8  -6   3    7.89    3.78
   8   6  -2   53.69   20.32
   8  -6  -2   52.35    7.92
  -8  -6   2   51.45    6.32
  -8   6   2   47.25    5.54
   8   6  -1  371.00   23.87
   8  -6  -1  402.33   14.98
  -8  -6   1  398.38   14.91
  -8   6   1  386.09   14.59
   8   6   0   71.90    8.82
   8  -6   0   86.65    7.20
  -8   6   0   78.65    4.16
   8   6   1    2.63    3.29
   8  -6   1    1.19    4.81
  -8   6  -1    1.14    1.24
  -8  -6  -1    0.69    4.95
  -8   6  -1    0.98    1.81
   8   6   2   61.14    5.21
   8  -6   2   58.92    7.21
  -8  -6  -2   83.44   12.30
  -8   6  -2   68.73    3.72
   8   6   3  190.27   14.59
   8  -6   3  191.42   11.83
  -8  -6  -3  214.81   11.83
  -8   6  -3  202.88    6.66
   8   6   4   37.27    9.03
   8  -6   4   33.75   21.19
  -8  -6  -4   44.61   17.76
   8   6   5    6.77    3.57
   8  -6   5    9.21    5.87
  -8  -6  -5    1.49    6.82
   8   6   6    5.10    2.06
   8  -6   6    8.68    5.25
  -8  -6  -6   12.43    5.71
   8  -6   7  148.58   16.39
  -8  -6  -7  139.99    7.45
  -8  -6  -7  134.12   10.78
   8  -6   8    3.07    1.93
  -8  -6  -8   -0.82    4.87
  -8  -6  -9   10.54    8.15
  -8  -6 -10   47.81   21.32
  -8  -6 -11   15.46   13.39
  -8  -7  17   17.13    8.32
   8  -7 -17   12.23   10.16
  -8  -7  16    3.74    3.80
   8  -7 -16    0.30    3.04
  -8  -7  15   53.76    5.32
   8  -7 -15   59.55    7.29
  -8  -7  15   44.44   10.74
   8  -7 -14    7.87    3.47
  -8  -7  14    5.07    4.26
   8  -7 -14    4.20    4.71
  -8  -7  14    5.08    3.00
   8  -7 -13   32.13    5.99
  -8  -7  13   33.82    6.33
   8  -7 -13   35.54    8.04
  -8  -7  13   37.66    4.89
   8  -7 -12    9.37    5.26
  -8  -7  12   -1.86    3.95
   8  -7 -12    8.59    6.79
  -8  -7  12    7.47    3.18
   8   7 -11  102.85    7.54
   8  -7 -11  110.35    6.34
   8  -7 -11  118.97    8.11
  -8  -7  11  117.22    6.84
   8   7 -10   16.48    8.67
   8  -7 -10   10.81    6.05
   8  -7 -10   19.94    7.70
  -8  -7  10    7.64    5.96
   8   7  -9   -0.59    4.86
   8  -7  -9    1.96    2.27
   8  -7  -9    4.82    3.82
  -8  -7   9    2.41    2.68
   8   7  -8   48.72   15.58
   8  -7  -8   61.83    8.29
   8  -7  -8   52.82   16.86
  -8  -7   8   53.83    5.06
   8   7  -7   47.95   21.67
   8  -7  -7   56.96   13.78
   8  -7  -7   62.63    5.40
  -8  -7   7   61.85    6.48
   8   7  -6  131.33   23.20
   8  -7  -6  130.58    9.16
   8  -7  -6  137.70   17.75
  -8  -7   6  123.36    8.06
   8   7  -5   56.51   17.75
   8  -7  -5   44.40    5.95
   8  -7  -5   57.36    5.80
  -8  -7   5   50.57    6.29
   8   7  -4   43.04   14.61
   8  -7  -4   45.14    9.59
   8  -7  -4   46.54    5.16
  -8  -7   4   21.49    4.81
   8   7  -3    7.15    5.25
   8  -7  -3    3.61    3.07
   8  -7  -3    3.52    3.08
  -8  -7   3   16.19    6.01
   8   7  -2    5.87    4.19
   8  -7  -2   10.03    5.06
  -8  -7   2   11.50    4.49
   8   7  -1   19.43   12.76
   8  -7  -1   12.63    6.88
  -8  -7   1   14.01    6.49
  -8   7   1   13.24    3.02
   8   7   0    4.58    4.79
   8  -7   0    6.08    5.14
  -8  -7   0    3.30    4.70
  -8   7   0    0.38    2.28
   8   7   1    4.98    4.35
   8  -7   1    4.97    3.18
  -8  -7  -1    7.23    5.27
  -8   7  -1    5.83    1.97
   8   7   2  232.99   27.14
   8  -7   2  213.34   18.65
  -8  -7  -2  220.88   12.02
  -8   7  -2  216.33    6.99
   8   7   3   10.62    2.76
   8  -7   3    9.99    6.39
  -8  -7  -3    2.62    5.50
   8   7   4  252.96    9.63
   8  -7   4  240.31   25.36
  -8  -7  -4  225.84   11.54
   8  -7   5   35.92    6.52
  -8  -7  -5   21.62    4.47
  -8  -7  -5   29.37    6.04
   8  -7   6   14.12    8.51
  -8  -7  -6    8.53    6.35
  -8  -7  -6    8.53    5.28
   8  -7   7   10.72    4.19
  -8  -7  -7   16.22   10.82
   8  -7   8   -3.47    3.39
  -8  -7  -8    5.80    8.42
   8  -7   9   23.03    5.84
  -8  -7  -9   23.30    8.18
   8  -7  10   51.79   11.70
  -8  -7 -10   68.08   23.55
  -8  -8  16   81.26    7.87
   8  -8 -16   89.04    8.06
  -8  -8  15    0.71    3.73
   8  -8 -15    1.58    3.40
   8  -8 -14   25.89    5.47
  -8  -8  14   21.01    6.24
   8  -8 -14    9.70    5.89
  -8  -8  14   15.41   12.24
   8  -8 -13    6.92    3.73
  -8  -8  13    8.30    4.72
   8  -8 -13    2.36    3.56
  -8  -8  13    6.06    3.01
   8  -8 -12    5.52    3.48
  -8  -8  12    6.14    4.46
   8  -8 -12    2.39    4.74
  -8  -8  12    6.42    4.55
   8  -8 -11   60.93   23.95
  -8  -8  11   71.80    8.33
   8  -8 -11   60.15    6.96
  -8  -8  11   56.48    5.26
   8  -8 -10  115.54    7.74
  -8  -8  10  118.94    9.48
   8  -8 -10  103.35    7.74
  -8  -8  10  109.12    8.08
   8  -8  -9   29.26   12.13
   8  -8  -9   22.21   14.63
  -8  -8   9   27.13    5.81
   8  -8  -8   13.82    4.60
   8  -8  -8   17.80   10.31
  -8  -8   8   14.38    9.73
   8   8  -7    5.52    4.14
   8  -8  -7    3.53    3.27
   8  -8  -7    1.45    3.51
  -8  -8   7    1.33    3.01
   8   8  -6   29.79   12.48
   8  -8  -6   42.20   14.88
   8  -8  -6   45.48    8.82
  -8  -8   6   35.93    5.67
   8   8  -5   28.66   17.82
   8  -8  -5   24.94   14.48
   8  -8  -5   17.50    4.07
  -8  -8   5   17.88    4.66
   8   8  -4  190.69   23.44
   8  -8  -4  218.18   11.44
   8  -8  -4  203.90   15.43
  -8  -8   4  216.41   10.33
   8   8  -3    6.03    4.06
   8  -8  -3    4.75    4.37
   8  -8  -3    8.18    2.67
  -8  -8   3    9.35    4.09
   8   8  -2   99.01   12.09
   8  -8  -2  112.16    9.23
   8  -8  -2   99.76    5.47
  -8  -8   2  100.25   15.17
   8   8  -1   19.53    8.75
   8  -8  -1   11.36    5.53
  -8  -8   1   17.79   12.06
  -8   8   1   18.86    6.90
   8   8   0   10.62    6.39
   8  -8   0   20.48    7.75
  -8  -8   0    9.85    9.28
  -8   8   0   19.45    5.88
   8   8   1   19.12    7.03
   8  -8   1   25.92    7.59
  -8  -8  -1   31.80   12.24
  -8   8  -1   22.71    3.01
   8  -8   2   50.71   27.76
  -8  -8  -2   66.55    6.83
  -8  -8  -2   43.37   17.60
   8  -8   3    1.74    4.93
  -8  -8  -3    0.21    2.28
  -8  -8  -3    1.52    5.78
   8  -8   4  322.88   20.06
  -8  -8  -4  319.19   12.89
  -8  -8  -4  350.08   15.17
   8  -8   5    9.79    7.31
  -8  -8  -5   16.93    4.20
  -8  -8  -5    9.38    8.41
   8  -8   6   68.91   12.01
  -8  -8  -6   83.35    6.89
  -8  -8  -6   65.74   19.63
   8  -8   7    2.97    4.13
  -8  -8  -7    6.00    5.90
   8  -8   8   42.13    6.44
  -8  -8  -8   29.07   12.41
   8  -8   9    7.98    3.89
  -8  -8  -9   17.59    5.79
   8  -8  10    1.01    2.92
  -8  -8 -10    5.31    4.87
  -8  -9  15    4.12    4.15
   8  -9 -15    2.05    1.62
  -8  -9  14   33.40    7.24
   8  -9 -14   16.96   10.93
   8  -9 -13    9.33    3.93
  -8  -9  13    8.67    5.43
   8  -9 -13    6.06    6.76
   8  -9 -12    6.37    3.80
  -8  -9  12    6.60    4.60
   8  -9 -12    6.23    3.13
  -8  -9  12    4.35    4.35
   8  -9 -11    3.22    6.79
  -8  -9  11    5.32    6.39
   8  -9 -11    2.81    4.16
  -8  -9  11    9.58    4.79
   8  -9 -10    2.26    5.23
  -8  -9  10   11.54    6.75
   8  -9 -10    5.87    4.86
  -8  -9  10    8.58    3.22
   8  -9  -9   35.37    8.85
  -8  -9   9   36.99    7.04
   8  -9  -9   38.82   18.04
  -8  -9   9   34.80    8.23
   8  -9  -8   80.33    6.46
  -8  -9   8   71.19    8.08
   8  -9  -8   83.99    7.79
  -8  -9   8   75.48    6.38
   8  -9  -7    6.98    6.88
  -8  -9   7    0.11    4.45
   8  -9  -7    3.44    3.64
  -8  -9   7    3.41    3.66
   8  -9  -6   25.39    6.87
  -8  -9   6   27.48    9.36
   8  -9  -6   13.20   13.38
  -8  -9   6   20.89    7.81
   8  -9  -5   77.87    8.52
  -8  -9   5   86.85    9.52
   8  -9  -5   70.89    7.16
  -8  -9   5   62.50   13.31
   8  -9  -4   50.56   21.92
  -8  -9   4   40.66   24.45
   8  -9  -4   36.30   11.07
  -8  -9   4   41.54    6.18
   8  -9  -3    8.23    5.46
  -8  -9   3    2.89    4.97
   8  -9  -3    7.49    4.18
  -8  -9   3   11.09    5.16
   8  -9  -2   92.18   12.28
  -8  -9   2   63.29   24.45
   8  -9  -2   60.41    5.05
  -8  -9   2   59.96    6.11
   8  -9  -1   66.40   11.24
  -8  -9   1   76.23   19.25
  -8  -9   1   56.55    7.87
  -8   9   1   65.17    4.11
   8  -9   0  151.81   24.32
  -8  -9   0  145.10   11.00
  -8  -9   0  141.50   10.00
   8  -9   1    0.70    3.56
  -8  -9  -1   10.44    5.87
  -8  -9  -1    5.67    5.22
   8  -9   2    0.85    4.18
  -8  -9  -2    5.43    3.77
  -8  -9  -2   13.34    5.65
   8  -9   3   67.84    7.93
  -8  -9  -3   51.87   15.41
  -8  -9  -3   56.78   22.68
   8  -9   4   14.94    9.18
  -8  -9  -4   10.92    3.64
  -8  -9  -4    9.80    5.77
   8  -9   5   33.77   17.35
  -8  -9  -5   28.33    5.42
  -8  -9  -5   30.60   14.32
   8  -9   6    6.32    4.42
  -8  -9  -6    7.04    3.31
  -8  -9  -6    2.65    6.05
   8  -9   7   19.45   16.18
  -8  -9  -7   14.59   10.88
   8  -9   8    8.59    4.45
  -8  -9  -8    5.24    4.97
  -8 -10  14    3.07    4.33
   8 -10 -14    1.69    2.76
   8 -10 -13  159.61    8.46
  -8 -10  13  166.50   10.58
   8 -10 -13  137.07    8.72
   8 -10 -12  333.91   18.31
  -8 -10  12  293.69   13.48
   8 -10 -12  330.09   11.89
   8 -10 -11  264.46   25.17
  -8 -10  11  270.40   12.87
   8 -10 -11  267.17   18.51
  -8 -10  11  257.55    9.68
   8 -10 -10  112.51    8.81
  -8 -10  10   95.88   23.08
   8 -10 -10   79.63   10.17
  -8 -10  10  106.57    6.59
   8 -10  -9   30.43    6.24
  -8 -10   9   13.01    5.31
   8 -10  -9   24.03    6.01
  -8 -10   9   24.60    8.56
   8 -10  -8  173.14    9.50
  -8 -10   8  183.40   10.62
   8 -10  -8  135.67    9.11
  -8 -10   8  152.14    7.91
   8 -10  -7   51.30   19.45
  -8 -10   7   49.89   21.95
   8 -10  -7   58.41    7.57
  -8 -10   7   59.87    6.46
   8 -10  -6    0.45    3.99
  -8 -10   6    2.45    6.21
   8 -10  -6    1.39    3.01
  -8 -10   6    2.85    3.86
  -8 -10   5   24.48    7.33
   8 -10  -5   13.64    4.12
  -8 -10   5   14.59    5.56
   8 -10  -4   45.33   28.56
  -8 -10   4   42.17    7.83
   8 -10  -4   39.23    5.42
  -8 -10   4   61.93    7.13
   8 -10  -3  141.17   28.70
  -8 -10   3  130.29   10.32
   8 -10  -3  124.53    7.87
  -8 -10   3  107.18   15.18
   8 -10  -2  321.01   15.79
  -8 -10   2  345.16   20.22
  -8 -10   2  279.61   17.86
   8 -10  -1  107.22    8.95
  -8 -10   1  110.33   10.02
  -8 -10   1  100.95   18.04
   8 -10   0   50.14    8.02
  -8 -10   0   46.73   12.77
  -8 -10   0   39.14    8.62
   8 -10   1  311.39   14.96
  -8 -10  -1  333.24   11.85
  -8 -10  -1  283.47   12.22
   8 -10   2    5.02    5.94
  -8 -10  -2   -0.96    3.78
  -8 -10  -2    5.42    6.16
   8 -10   3    2.76    5.53
  -8 -10  -3    1.16    3.11
  -8 -10  -3    1.42    5.51
   8 -10   4    2.88    4.86
  -8 -10  -4    4.89    4.16
  -8 -10  -4   -0.65    5.46
   8 -10   5   10.78   14.14
  -8 -10  -5   12.11    3.65
  -8 -10  -5   11.96    9.68
   8 -10   6    5.55    3.50
  -8 -10  -6    7.54    6.12
   8 -10   7    7.76    4.85
  -8 -10  -7    3.79    4.95
   8 -11 -12    1.34    1.80
  -8 -11  12    5.11    4.99
   8 -11 -12    1.86    3.21
  -8 -11  11   15.81    6.13
   8 -11 -11   18.34    7.50
   8 -11 -10   26.60    6.23
  -8 -11  10   30.96   12.16
   8 -11 -10   18.37   17.00
   8 -11  -9   76.48   11.16
  -8 -11   9   89.26    7.73
   8 -11  -9   90.30    7.04
  -8 -11   9   93.64    6.47
   8 -11  -8   36.01    7.34
  -8 -11   8   23.51   11.75
   8 -11  -8   21.45   10.55
  -8 -11   8   29.48    9.61
   8 -11  -7   22.41   12.25
  -8 -11   7   29.09    6.34
   8 -11  -7   17.68   10.22
  -8 -11   7   22.27   10.03
   8 -11  -6   11.05    4.97
  -8 -11   6   -4.79    5.23
   8 -11  -6    6.49    3.32
  -8 -11   6    4.71    5.56
   8 -11  -5   16.64    5.60
  -8 -11   5    5.26    7.86
   8 -11  -5    5.02    3.10
  -8 -11   5    9.05    5.82
   8 -11  -4   30.50   19.01
  -8 -11   4   30.09   16.01
   8 -11  -4   28.89    5.70
  -8 -11   4   30.31   13.54
   8 -11  -3    5.25    6.60
  -8 -11   3    2.28    4.39
  -8 -11   3    1.76    2.94
   8 -11  -2    7.93    5.27
  -8 -11   2   18.03   12.98
  -8 -11   2   22.36    6.78
   8 -11  -1  182.13   11.65
  -8 -11   1  180.15   10.87
  -8 -11   1  164.73   10.80
   8 -11   0   13.76    8.31
  -8 -11   0   16.61    5.04
  -8 -11   0    7.99    5.62
   8 -11   1  115.27   10.38
  -8 -11  -1  100.40   12.49
  -8 -11  -1  108.16   10.18
   8 -11   2   56.38    9.47
  -8 -11  -2   29.39    6.54
  -8 -11  -2   13.22   11.16
   8 -11   3    2.58    3.59
  -8 -11  -3    2.09    3.65
  -8 -11  -3    5.85    6.19
   8 -11   4   16.79    5.39
  -8 -11  -4   18.91    5.35
  -8 -11  -4    9.87    7.69
   8 -11   5   35.74    9.85
  -8 -11  -5   43.95    5.99
  -8 -11  -5   45.76    8.85
   8 -12 -10   11.89    6.51
  -8 -12  10   -1.81    4.94
   8 -12 -10    3.19    3.19
   8 -12  -9   56.06    7.43
  -8 -12   9   57.91    9.00
   8 -12  -9   57.71    9.02
   8 -12  -8   11.22    7.43
  -8 -12   8    6.16    5.82
   8 -12  -8    3.67    1.58
  -8 -12   8    3.14    4.67
   8 -12  -7  182.43   10.87
  -8 -12   7  165.19   11.29
   8 -12  -7  164.67    8.71
  -8 -12   7  164.77   16.78
   8 -12  -6    3.60    5.16
  -8 -12   6    0.42    5.18
   8 -12  -6    3.88    3.96
  -8 -12   6    3.82    3.39
   8 -12  -5  193.81   11.50
  -8 -12   5  216.76   11.44
  -8 -12   5  209.48   10.25
   8 -12  -4   23.35   12.51
  -8 -12   4   15.76    7.10
   8 -12  -3   40.93    6.90
  -8 -12   3   36.28    5.94
  -8 -12   3   35.51    7.36
   8 -12  -2    6.31    5.39
  -8 -12   2    9.63    4.87
  -8 -12   2   19.26   10.57
   8 -12  -1    6.49    8.54
  -8 -12   1    5.50    5.08
  -8 -12   1    6.78    4.61
   8 -12   0   -5.19    5.74
  -8 -12   0   -1.61    4.75
  -8 -12   0   -3.57    4.48
   8 -12   1   37.72    6.25
  -8 -12  -1   32.43    9.69
  -8 -12  -1   32.44   12.61
   8 -12   2   29.78    7.25
  -8 -12  -2   18.18    6.68
  -8 -12  -2   21.72   12.29
   8 -12   3   11.10    9.34
  -8 -12  -3   24.22    6.85
  -8 -12  -3    8.39    5.21
   8 -13  -5    4.19    5.83
  -8 -13   5    4.64    5.62
  -8 -13   5    4.30    3.65
   8 -13  -4    1.44    4.65
  -8 -13   4    4.38    5.38
  -8 -13   4   -0.23    3.85
   8 -13  -3    4.25    5.89
  -8 -13   3    5.02    5.15
  -8 -13   3    6.35    4.83
   8 -13  -2    1.45    4.12
  -8 -13   2    3.25    3.88
  -8 -13   2    1.01    2.52
   8 -13  -1    8.25    5.99
  -8 -13   1    1.67    5.94
  -8 -13   1    5.77    4.52
   9   0 -19    4.10    2.77
   9   0 -18    3.02    3.55
   9   0 -17   -0.58    2.63
   9   0 -17    2.31    1.90
   9   0 -16   21.10   10.51
   9   0 -16   25.28   13.95
   9   0 -15    6.61    4.23
   9   0 -15   -2.47    3.86
   9   0 -14   32.85    4.80
   9   0 -14   32.98   14.98
   9   0 -13    4.89    4.83
   9   0 -13    2.62    3.45
   9   0 -12   10.40    5.28
   9   0 -11    3.72    4.19
  -9   0  11    4.57    4.15
   9   0 -10    5.35    5.34
  -9   0  10   12.00    6.83
   9   0  -9    1.97    3.88
  -9   0   9   -1.47    4.18
   9   0  -8   33.94    6.07
  -9   0   8   36.19   13.17
   9   0  -7    2.66    3.29
  -9   0   7    1.28    3.52
   9   0  -6    1.94    4.67
  -9   0   6    2.79    3.85
   9   0  -5   -2.41    4.52
  -9   0   5    4.20    3.28
   9   0  -4  285.40   11.14
  -9   0   4  281.17   10.61
   9   0  -3    5.43    4.39
  -9   0   3   -0.27    3.31
   9   0  -2   49.19    4.83
  -9   0   2   53.38    7.76
   9   0  -1   -2.74    3.97
  -9   0   1    1.32    3.18
   9   0   0   52.37    6.46
  -9   0   0   55.06    5.94
   9   0   1   -0.25    3.78
  -9   0  -1    0.72    3.12
   9   0   2    2.64    3.59
  -9   0  -2    5.94    3.00
   9   0   3    3.53    3.99
  -9   0  -3    3.90    3.19
   9   0   4   99.26    7.22
  -9   0  -4   95.16   11.56
   9   0   5   -3.18    3.05
  -9   0  -5    2.84    2.98
   9   0   6  132.65    7.06
  -9   0  -6  148.85    6.84
   9   0   7    3.34    2.71
  -9   0  -7    3.03    3.41
   9   0   8    1.68    2.29
  -9   0  -8    3.22    3.72
  -9   0  -9    1.45    2.61
  -9   0 -10    3.33    5.27
   9  -1 -19    6.67   10.90
  -9  -1  19   23.58    6.57
   9  -1 -18    1.63    1.84
  -9  -1  18    1.82    3.88
   9   1 -17   86.60    6.07
   9  -1 -17   82.75   13.70
  -9  -1  17   78.51    7.78
   9   1 -16   10.03    4.64
   9  -1 -16    1.08    2.28
   9  -1 -16    2.74    6.17
  -9  -1  16    5.45    3.35
   9   1 -15    1.44    3.39
   9  -1 -15    4.12    4.40
   9  -1 -15    4.10    3.37
  -9  -1  15   -0.49    4.49
   9  -1 -14   22.21    7.69
   9   1 -14   23.45    4.93
   9  -1 -14   21.79   10.86
  -9  -1  14   20.18   10.51
   9   1 -13  136.46    7.11
   9  -1 -13  126.05    6.84
   9  -1 -13  134.46    7.98
  -9  -1  13  136.15    8.86
   9   1 -12   28.22    5.30
   9  -1 -12   20.79    4.83
   9  -1 -12   24.98   14.60
  -9  -1  12   39.57    6.57
   9   1 -11  122.43    9.03
   9  -1 -11  115.86    7.09
   9  -1 -11  111.06    7.03
  -9  -1  11  133.06    8.74
   9   1 -10  157.27    9.03
   9  -1 -10  166.43    8.85
   9  -1 -10  152.79   15.75
  -9  -1  10  151.97    8.31
   9   1  -9  284.40   10.59
   9  -1  -9  288.25   10.32
  -9  -1   9  289.07   11.67
  -9   1   9  291.31   10.93
   9   1  -8   12.00    4.44
   9  -1  -8   13.36    5.47
  -9  -1   8   19.04    5.56
  -9   1   8   13.00    9.00
   9   1  -7   79.26    7.08
   9  -1  -7   80.91    6.49
  -9   1   7   89.56    6.84
  -9  -1   7   80.46    7.03
   9   1  -6    1.13    4.56
   9  -1  -6    0.90    2.11
  -9   1   6    7.55    5.04
  -9  -1   6    3.30    5.77
   9   1  -5  172.07    8.22
   9  -1  -5  187.18    8.44
  -9   1   5  182.29    7.98
  -9  -1   5  168.02   11.65
   9   1  -4   92.30    7.17
   9  -1  -4   92.35   21.65
  -9   1   4   87.27    5.80
  -9  -1   4   81.02    6.27
   9  -1  -3  173.73    8.02
   9   1  -3  174.06    7.97
  -9  -1   3  174.69    7.23
  -9   1   3  164.27    7.00
   9  -1  -2   84.54    6.83
   9   1  -2   72.65    6.80
  -9  -1   2   78.26    6.05
  -9   1   2   84.88    5.69
   9  -1  -1   20.05    6.99
   9   1  -1   14.34   10.79
  -9  -1   1   20.09    4.97
  -9   1   1   20.10    4.69
   9  -1   0   64.02    7.73
   9   1   0   55.33    4.72
  -9  -1   0   55.83    5.64
  -9   1   0   53.69    7.31
   9  -1   1   63.46    9.93
   9   1   1   56.52    5.72
  -9   1  -1   45.86    4.53
  -9  -1  -1   59.70   12.58
   9  -1   2   20.94    4.00
   9   1   2    8.64    8.21
  -9  -1  -2   26.56    6.02
  -9   1  -2   18.00    4.12
   9  -1   3   14.01    5.05
   9   1   3    9.68    4.35
  -9   1  -3   15.18    3.99
  -9  -1  -3   14.67    5.06
   9   1   4    1.28    3.28
   9  -1   4    4.64    3.45
  -9  -1  -4    7.20    3.89
  -9   1  -4    2.09    3.46
   9   1   5  201.83    8.64
   9  -1   5  200.62    8.96
  -9   1  -5  208.42    8.76
  -9  -1  -5  178.81   11.10
   9   1   6   61.75    9.46
   9  -1   6   86.94    8.32
  -9   1  -6   57.29    8.96
  -9  -1  -6   70.81   11.23
   9   1   7   10.13    3.82
   9  -1   7   12.13    3.51
  -9  -1  -7    6.36    5.82
  -9   1  -7    5.07    4.14
   9  -1   8   82.91    5.74
  -9  -1  -8   86.01    9.59
  -9   1  -8   81.92    6.50
  -9  -1  -9   17.72    5.31
  -9   1  -9    9.95    4.43
  -9  -1 -10    6.74    3.81
  -9   1 -10    0.40    1.68
  -9  -1 -11    0.73    2.85
  -9  -1 -12   -0.83    2.97
   9  -2 -19   17.20    7.05
  -9  -2  19   14.61    4.54
   9  -2 -18   21.24    9.16
  -9  -2  18   24.00    4.65
   9   2 -17  210.75    8.36
   9  -2 -17  214.66   10.91
  -9  -2  17  218.93   10.75
   9   2 -16   18.72    9.59
   9  -2 -16   16.70    7.11
   9  -2 -16   16.27    8.27
  -9  -2  16   16.00    4.35
   9   2 -15    7.02    3.64
   9  -2 -15    2.60    3.12
   9  -2 -15    7.65    4.48
  -9  -2  15    2.30    4.37
   9   2 -14   14.40    3.92
   9  -2 -14   14.61    7.20
   9  -2 -14   17.11    7.56
  -9  -2  14   16.87    4.40
   9   2 -13    2.44    2.81
   9  -2 -13    2.75    2.08
   9  -2 -13    4.52    3.01
  -9  -2  13    2.44    4.62
   9   2 -12   51.79    8.87
   9  -2 -12   38.63   15.44
   9  -2 -12   49.06   19.10
  -9  -2  12   46.99   15.49
   9   2 -11    4.65    4.31
   9  -2 -11   -1.23    4.03
   9  -2 -11    6.61    5.41
  -9  -2  11   -3.16    4.43
   9   2 -10   64.82    6.72
   9  -2 -10   82.81    6.88
   9  -2 -10   83.39   24.56
  -9  -2  10   75.01    7.49
   9   2  -9  133.92    8.31
   9  -2  -9  142.30    8.43
   9  -2  -9  131.20   13.16
  -9  -2   9  144.74   14.21
   9   2  -8   99.57    6.80
   9  -2  -8  101.24    7.42
   9  -2  -8  102.95    6.78
  -9  -2   8  111.81   14.22
   9   2  -7   57.59    5.92
   9  -2  -7   60.69    6.60
  -9  -2   7   59.69    6.31
  -9   2   7   48.92    4.79
   9   2  -6    7.70    3.70
   9  -2  -6    7.45    4.36
  -9   2   6    2.45    3.70
  -9  -2   6    1.36    4.05
   9   2  -5  198.33    9.18
   9  -2  -5  188.68    9.06
  -9   2   5  190.44    7.99
  -9  -2   5  174.85    7.86
   9   2  -4  170.93    8.07
   9  -2  -4  140.18    7.72
  -9  -2   4  145.90    7.55
  -9   2   4  143.37    9.37
   9   2  -3  119.44    8.96
   9  -2  -3  106.81    6.49
  -9  -2   3  112.98    6.79
  -9   2   3  114.01    6.16
   9   2  -2   18.56    6.63
   9  -2  -2   11.80    5.01
  -9  -2   2   19.74    9.64
  -9   2   2   12.70    3.88
   9   2  -1    2.81    3.65
   9  -2  -1   -0.92    4.14
  -9  -2   1    1.46    3.57
  -9   2   1    7.61    4.13
   9   2   0  311.04   11.11
   9  -2   0  305.40   14.13
  -9  -2   0  323.93   10.93
  -9   2   0  289.87    9.01
   9   2   1    1.70    5.71
   9  -2   1    6.99    4.05
  -9  -2  -1    8.10    3.80
  -9   2  -1    5.89    3.94
   9   2   2   19.85   10.95
   9  -2   2   10.61    4.05
  -9  -2  -2   11.84    4.14
  -9   2  -2   13.13    3.64
   9   2   3   93.21    8.14
   9  -2   3   90.42    7.25
  -9  -2  -3   93.65    5.64
  -9   2  -3  113.39    5.93
   9   2   4   10.52    5.84
   9  -2   4   14.02   10.06
  -9   2  -4   22.30    3.78
  -9  -2  -4   14.95    7.77
   9   2   5   86.70    8.92
   9  -2   5   87.22    7.68
  -9   2  -5   88.63    7.91
  -9  -2  -5   81.87   17.32
   9   2   6   52.46   11.80
   9  -2   6   58.51    5.15
  -9   2  -6   62.72    8.08
  -9  -2  -6   60.66    9.33
   9   2   7   18.16    9.19
   9  -2   7   19.25    4.25
  -9  -2  -7   15.93    4.51
  -9   2  -7   16.19    9.57
   9  -2   8  150.32    8.49
  -9  -2  -8  149.73   12.72
  -9   2  -8  161.05    9.01
  -9  -2  -9   55.24    6.62
  -9  -2 -10    4.32    2.88
  -9  -2 -11   72.41    6.69
  -9  -2 -12   10.70   11.22
   9  -3 -19    5.02    4.34
  -9  -3  19    2.27    3.48
   9  -3 -18   69.59    8.28
  -9  -3  18   67.94   13.43
   9   3 -17   11.39    7.06
   9  -3 -17   17.32    6.37
  -9  -3  17   12.42    8.61
   9   3 -16   79.70   12.14
   9  -3 -16   79.52    5.18
   9  -3 -16   78.16    9.49
  -9  -3  16  105.87    7.55
   9   3 -15   11.98    5.94
   9  -3 -15   14.10    5.89
   9  -3 -15    8.27    7.98
  -9  -3  15   17.02   10.50
   9   3 -14   86.01   16.28
   9  -3 -14   80.50    6.01
   9  -3 -14   73.96    9.84
  -9  -3  14   86.57    7.57
   9   3 -13   84.44    6.56
   9  -3 -13   90.52    7.18
   9  -3 -13   90.00    9.47
  -9  -3  13   94.57    7.96
   9   3 -12    5.51    4.06
   9  -3 -12    1.36    3.85
   9  -3 -12    3.42    2.50
  -9  -3  12    3.02    4.13
   9   3 -11   50.34    6.22
   9  -3 -11   53.91    6.00
   9  -3 -11   48.49   16.40
  -9  -3  11   57.14    7.12
   9   3 -10    0.84    4.35
   9  -3 -10   -0.45    2.11
   9  -3 -10    2.93    2.29
  -9  -3  10    0.25    2.80
   9   3  -9   22.74    7.43
   9  -3  -9   30.63   10.89
   9  -3  -9   28.35   11.96
  -9  -3   9   20.72    8.18
   9   3  -8   45.50    6.64
   9  -3  -8   45.64    6.37
   9  -3  -8   41.60   13.87
  -9  -3   8   40.60    5.50
   9   3  -7   44.95    6.81
   9  -3  -7   36.81   13.46
   9  -3  -7   34.43    4.83
  -9  -3   7   44.84    7.68
   9   3  -6  254.19   10.45
   9  -3  -6  237.99    9.83
  -9  -3   6  271.94   10.37
  -9   3   6  268.79   10.10
   9   3  -5   57.00    6.26
   9  -3  -5   65.96    6.88
  -9  -3   5   65.04    6.24
  -9   3   5   67.14    4.95
   9   3  -4   20.87    9.62
   9  -3  -4   18.19    4.89
  -9  -3   4   25.21    4.25
  -9   3   4   14.17    7.09
   9   3  -3   51.60   20.07
   9  -3  -3   46.13    5.28
  -9  -3   3   47.37    6.50
  -9   3   3   40.64    4.22
   9   3  -2  552.98   21.69
   9  -3  -2  575.87   15.58
  -9  -3   2  595.08   15.66
  -9   3   2  585.55   15.61
   9   3  -1   15.58    8.49
   9  -3  -1   29.00    5.91
  -9  -3   1   14.83    4.13
  -9   3   1   21.07    3.66
   9   3   0  130.12   14.02
   9  -3   0  113.37    6.34
  -9  -3   0  121.30    7.01
  -9   3   0  120.86    5.48
   9   3   1   76.65   14.69
   9  -3   1   62.46   19.13
  -9  -3  -1   73.30    6.46
  -9   3  -1   69.43    4.49
   9   3   2  254.33   10.38
   9  -3   2  296.39   12.46
  -9  -3  -2  286.80   11.99
  -9   3  -2  282.10    9.87
   9   3   3    7.10    4.31
   9  -3   3   10.46    4.22
  -9   3  -3    9.38    3.44
  -9  -3  -3   19.12    6.01
   9   3   4  135.99    7.15
   9  -3   4  135.71   11.70
  -9   3  -4  131.89    5.99
  -9  -3  -4  141.59   16.61
   9   3   5  104.71    6.17
   9  -3   5   96.64   16.91
  -9   3  -5  133.07    6.52
  -9  -3  -5  114.52    8.34
   9   3   6   14.78    7.12
   9  -3   6   12.56    3.79
  -9   3  -6   23.78    3.87
  -9  -3  -6   10.70    4.67
   9   3   7    4.90    4.78
   9  -3   7    6.76    6.01
  -9  -3  -7    7.85    7.68
  -9   3  -7   12.27    4.18
   9  -3   8   23.40    8.68
  -9  -3  -8   30.17   16.76
  -9  -3  -9   50.61    8.66
  -9  -3 -10   20.99   14.26
  -9  -3 -11    1.96    2.46
   9  -4 -18    6.98    6.03
  -9  -4  18    1.46    1.61
   9   4 -17   21.59   10.43
   9  -4 -17   27.82    9.70
  -9  -4  17   18.55   14.22
   9   4 -16   16.60   10.15
   9  -4 -16   22.19    7.35
  -9  -4  16   16.94    5.77
   9   4 -15    1.56    2.84
   9  -4 -15    1.05    4.13
   9  -4 -15    7.78    4.47
  -9  -4  15    0.54    3.86
   9   4 -14   -1.13    3.62
   9  -4 -14    1.59    3.27
   9  -4 -14    0.30    2.82
  -9  -4  14   -0.57    3.61
   9   4 -13   98.19   11.11
   9  -4 -13  104.45    7.31
   9  -4 -13   86.00   27.05
  -9  -4  13  109.14   15.22
   9   4 -12    5.01    7.29
   9  -4 -12    5.40    3.66
   9  -4 -12   10.18    5.79
  -9  -4  12   12.93    4.98
   9   4 -11   18.97    6.14
   9  -4 -11   16.76    5.32
   9  -4 -11   12.02    5.20
  -9  -4  11   13.30    4.49
   9   4 -10   10.80    6.85
   9  -4 -10    9.75    4.15
   9  -4 -10    7.87    5.04
  -9  -4  10    9.35    5.05
   9   4  -9   -4.39    4.67
   9  -4  -9   -3.76    4.06
   9  -4  -9    2.42    3.36
  -9  -4   9    3.21    4.14
   9   4  -8    2.94    4.74
   9  -4  -8   -2.31    4.30
   9  -4  -8    0.47    2.21
  -9  -4   8    6.19    4.11
   9   4  -7    5.88    6.10
   9  -4  -7    1.19    4.63
   9  -4  -7    0.89    2.61
  -9  -4   7    4.04    5.03
   9   4  -6   11.34    5.10
   9  -4  -6    9.49    6.37
   9  -4  -6    4.68    4.31
  -9  -4   6    8.34    4.22
   9   4  -5   25.57    7.54
   9  -4  -5   25.51    8.09
  -9  -4   5   19.62   13.24
  -9   4   5   22.76   13.83
   9   4  -4   41.22   18.23
   9  -4  -4   38.81   19.00
  -9  -4   4   38.01   15.85
  -9   4   4   33.41    5.05
   9   4  -3   47.40    7.09
   9  -4  -3   58.60   10.39
  -9  -4   3   39.75    6.00
  -9   4   3   53.67    5.30
   9   4  -2  124.65    7.86
   9  -4  -2  121.70    8.00
  -9  -4   2  149.15    8.10
  -9   4   2  126.58    5.97
   9   4  -1    5.55    4.42
   9  -4  -1    4.22    4.20
  -9  -4   1    0.78    3.95
  -9   4   1    6.30    3.09
   9   4   0    5.14    4.21
   9  -4   0    1.24    3.97
  -9  -4   0   -0.82    4.16
  -9   4   0   -1.12    2.42
   9   4   1  111.39    7.02
   9  -4   1  110.68    9.19
  -9  -4  -1  118.65    9.47
  -9   4  -1  114.49    5.07
   9   4   2   10.30    8.82
   9  -4   2    9.22    6.43
  -9  -4  -2   14.02    7.79
  -9   4  -2   17.03    2.80
   9   4   3   44.04    5.74
   9  -4   3   50.25   17.69
  -9   4  -3   29.33    2.97
  -9  -4  -3   40.23   10.29
   9   4   4    1.22    2.98
   9  -4   4    6.61    4.02
  -9   4  -4   -0.19    1.87
  -9  -4  -4   -1.73    4.84
   9   4   5   19.98    8.14
   9  -4   5   13.75    7.26
  -9  -4  -5   15.48   16.42
  -9   4  -5   16.64    7.76
   9   4   6   64.14    9.07
   9  -4   6   63.88    9.33
  -9  -4  -6   70.34    7.78
   9   4   7   14.67    8.07
   9  -4   7   15.75   10.02
  -9  -4  -7   12.86    8.98
   9  -4   8    5.63    3.93
  -9  -4  -8   -1.03    4.34
   9  -4   9  150.77   10.07
  -9  -4  -9  172.12   10.12
  -9  -4 -10    1.64    3.03
  -9  -4 -11   83.65    8.09
   9  -5 -18    6.19    7.98
  -9  -5  18    2.93    2.51
  -9  -5  17   33.56    5.08
   9  -5 -17   35.40    6.79
  -9  -5  17   16.83   14.47
   9   5 -16   13.96    8.39
   9  -5 -16   10.63    4.93
  -9  -5  16   19.62    4.85
   9   5 -15    3.55    3.12
   9  -5 -15    8.90    5.67
   9  -5 -15    4.87    4.19
  -9  -5  15    0.25    2.93
   9   5 -14   31.66   11.64
   9  -5 -14   26.59    4.98
   9  -5 -14   36.68    6.71
  -9  -5  14   41.08    5.81
   9   5 -13    3.47    4.11
   9  -5 -13    0.60    2.43
   9  -5 -13    4.89    4.19
  -9  -5  13    1.92    2.45
   9   5 -12  129.60   10.23
   9  -5 -12  160.07    8.07
   9  -5 -12  155.18   23.61
  -9  -5  12  183.67   10.61
   9   5 -11   29.28   12.05
   9  -5 -11   20.64    4.69
   9  -5 -11   27.86    6.93
  -9  -5  11   20.23    5.30
   9   5 -10  501.53   17.58
   9  -5 -10  514.25   17.16
   9  -5 -10  564.89   18.28
  -9  -5  10  511.78   33.91
   9   5  -9   10.24    9.07
   9  -5  -9    2.89    3.78
   9  -5  -9    7.14    3.46
  -9  -5   9    7.29    3.59
   9   5  -8   29.35    9.29
   9  -5  -8   30.92    4.96
   9  -5  -8   36.81   10.98
  -9  -5   8   40.51    5.89
   9   5  -7    6.00    4.57
   9  -5  -7    6.08    4.89
   9  -5  -7   11.91    4.79
  -9  -5   7    5.96    4.34
   9   5  -6  343.39   15.52
   9  -5  -6  401.94   15.26
   9  -5  -6  374.73   12.93
  -9  -5   6  383.53   14.64
   9  -5  -5   15.45    9.31
   9  -5  -5   15.52    4.53
  -9  -5   5   10.66    4.30
   9   5  -4   48.26    6.50
   9  -5  -4   62.60    8.08
  -9  -5   4   53.79    6.49
  -9   5   4   43.13    4.01
   9   5  -3    1.45    4.57
   9  -5  -3    1.14    4.28
  -9  -5   3    4.02    2.44
  -9   5   3   -0.46    2.97
   9   5  -2   65.73   15.20
   9  -5  -2   75.13   20.73
  -9  -5   2   59.78    6.40
  -9   5   2   68.47    4.83
   9   5  -1   11.53    4.36
   9  -5  -1    8.41    7.96
  -9  -5   1   12.93    6.35
  -9   5   1   17.78    5.73
   9   5   0  129.64    6.77
   9  -5   0  154.40   10.40
  -9  -5   0  133.32   18.23
  -9   5   0  150.42    6.24
   9   5   1   36.55    7.30
   9  -5   1   29.82    6.96
  -9  -5  -1   29.70    5.19
  -9   5  -1   26.47    6.68
   9   5   2  337.66   12.75
   9  -5   2  363.53   18.75
  -9  -5  -2  360.50   14.64
  -9   5  -2  335.92   10.94
   9   5   3   27.36    5.10
   9  -5   3   32.07   15.50
  -9   5  -3   33.00    2.98
  -9  -5  -3   29.31   13.02
   9   5   4    8.28    3.45
   9  -5   4    9.10    5.07
  -9   5  -4   14.53    3.11
  -9  -5  -4   14.14    7.52
   9   5   5    6.62    3.93
   9  -5   5    3.79    1.99
  -9  -5  -5    8.86    5.14
   9   5   6   55.78   12.30
   9  -5   6   59.35    8.24
  -9  -5  -6   59.26   24.50
   9  -5   7   68.94    7.62
  -9  -5  -7   70.72   30.25
   9  -5   8  127.46    7.49
  -9  -5  -8  135.85   15.41
   9  -5   9   17.69    4.48
  -9  -5  -9    6.76    4.56
  -9  -5 -10    5.48    6.87
  -9  -5 -11    5.93    4.16
  -9  -6  17    1.94    4.24
   9  -6 -17    8.53    4.90
  -9  -6  17    3.32    2.85
  -9  -6  16    7.57    5.51
   9  -6 -16    4.54    5.14
  -9  -6  16   12.69    4.68
   9  -6 -15    2.22    3.33
  -9  -6  15    5.41    5.00
   9  -6 -15    5.83    5.16
  -9  -6  15    3.77    3.40
   9   6 -14    6.48    2.97
   9  -6 -14    9.17    5.12
   9  -6 -14   -2.60    4.31
  -9  -6  14    3.95    3.91
   9   6 -13   47.05   17.37
   9  -6 -13   38.32    5.44
   9  -6 -13   35.65   15.81
  -9  -6  13   36.14   14.47
   9   6 -12   10.17    5.23
   9  -6 -12    9.83    6.48
   9  -6 -12   17.47    8.21
  -9  -6  12   12.11    3.67
   9   6 -11    4.01    4.22
   9  -6 -11    5.66    3.89
   9  -6 -11    6.48    4.16
  -9  -6  11    8.73    3.93
   9   6 -10    7.18    4.54
   9  -6 -10    9.40    5.82
   9  -6 -10   10.21    4.51
  -9  -6  10   16.25    3.90
   9   6  -9    3.50    4.34
   9  -6  -9    4.32    5.95
   9  -6  -9    4.60    4.14
  -9  -6   9    4.49    3.62
   9   6  -8  161.66   14.24
   9  -6  -8  149.09    8.77
   9  -6  -8  179.95    8.43
  -9  -6   8  169.36    8.26
   9   6  -7  130.18    9.46
   9  -6  -7  139.72   12.51
   9  -6  -7  136.98    8.26
  -9  -6   7  163.14   17.31
   9   6  -6   -4.82    5.37
   9  -6  -6    2.33    5.61
   9  -6  -6    6.20    5.72
  -9  -6   6    2.92    4.33
   9   6  -5   -3.52    5.42
   9  -6  -5    8.63   14.38
   9  -6  -5   -0.23    1.77
  -9  -6   5    2.60    2.40
   9   6  -4   83.37    8.23
   9  -6  -4   75.53    8.23
   9  -6  -4   79.22    5.85
  -9  -6   4   82.74    6.95
   9   6  -3   72.11   13.92
   9  -6  -3   80.84    7.82
  -9  -6   3   78.75    7.19
  -9   6   3   74.06    5.29
   9   6  -2   -5.35    4.70
   9  -6  -2    6.98    3.18
  -9  -6   2    0.82    4.01
  -9   6   2    0.81    1.49
   9   6  -1   48.28    5.96
   9  -6  -1   43.32    7.28
  -9  -6   1   40.35    7.57
  -9   6   1   37.78   10.14
   9   6   0    7.36    4.31
   9  -6   0    9.29    5.33
  -9  -6   0    6.90    4.83
  -9   6   0    5.18    3.05
   9   6   1   70.90   17.84
   9  -6   1   60.66    7.25
  -9  -6  -1   81.68    8.08
  -9   6  -1   68.72    5.25
   9   6   2   24.50    9.71
   9  -6   2   32.52    6.51
  -9  -6  -2   23.37    6.91
  -9   6  -2   34.27    3.09
   9   6   3   50.79   19.35
   9  -6   3   65.58    9.68
  -9   6  -3   47.86    2.68
  -9  -6  -3   49.18   23.91
   9   6   4    4.59    4.36
[truncated: 160,765 more chars]
