# Supplementary material for: A compressed octa­hedral cobalt(II) complex in the crystal structure of di­aqua­[6,6′-sulfanediylbis(2,2′-bi­pyridine)]cobalt(II) dinitrate
Source: Acta Crystallogr E Crystallogr Commun. 2017 Jun 13;73(Pt 7):993–5. doi: 10.1107/S2056989017008428 (PMC5499276; doi:10.1107/S2056989017008428)
Supplement: Supplementary file 2 [file e-73-00993-Isup2.hkl]

data_I                                                                          
_shelx_title ' 5 in P2(1)/c'                                                    
_shelx_refln_list_code          4                                               
_shelx_F_calc_maximum      213.86                                               
_exptl_crystal_F_000      1428.00                                               
_reflns_d_resolution_high  0.7703                                               
                                                                                
loop_                                                                           
 _space_group_symop_operation_xyz                                               
 'x, y, z'                                                                      
 '-x, y+1/2, -z+1/2'                                                            
 '-x, -y, -z'                                                                   
 'x, -y-1/2, z-1/2'                                                             
                                                                                
_cell_length_a    13.4116                                                       
_cell_length_b    11.4214                                                       
_cell_length_c    15.4413                                                       
_cell_angle_alpha  90.000                                                       
_cell_angle_beta  110.504                                                       
_cell_angle_gamma  90.000                                                       
                                                                                
_shelx_F_squared_multiplier     1.000                                           
                                                                                
loop_                                                                           
 _refln_index_h                                                                 
 _refln_index_k                                                                 
 _refln_index_l                                                                 
 _refln_F_squared_calc                                                          
 _refln_F_squared_meas                                                          
 _refln_F_squared_sigma                                                         
 _refln_observed_status                                                         
   2   0   0      26168.88      24529.94       174.27 o                         
   3   0   0       1059.28       1100.19        20.27 o                         
   4   0   0       1248.69       1289.80        27.14 o                         
   5   0   0        467.93        469.81        17.56 o                         
   6   0   0        391.89        463.10        21.17 o                         
   7   0   0       4666.54       4507.28        79.25 o                         
   8   0   0       6624.78       6746.28       145.14 o                         
   9   0   0        485.76        516.52        41.93 o                         
  10   0   0        417.68        369.72        73.89 o                         
  11   0   0        578.59        570.15       110.19 o                         
  12   0   0        133.37        197.07        33.84 o                         
  13   0   0        161.95        168.49        46.46 o                         
  14   0   0          6.73          6.13        20.63 o                         
  15   0   0         37.14         84.00        33.04 o                         
  16   0   0        126.44        124.57        36.80 o                         
   2   1   0       1801.87       1752.26        18.63 o                         
   3   1   0       2241.02       2155.04        23.61 o                         
   4   1   0         12.56         21.11         9.46 o                         
   5   1   0       1894.04       1789.48        24.90 o                         
   6   1   0        102.48        102.44        13.44 o                         
   7   1   0         37.78         45.53        15.74 o                         
   8   1   0        240.98        262.79        22.32 o                         
   9   1   0        490.19        543.58        28.68 o                         
  10   1   0         18.70         43.63        19.30 o                         
  11   1   0          0.80         17.54        19.35 o                         
  12   1   0        371.19        370.24        27.42 o                         
  13   1   0        107.05        113.10        25.44 o                         
  14   1   0         24.99         26.51        19.74 o                         
  15   1   0          0.92          5.75        17.67 o                         
  16   1   0         13.41         22.50        24.25 o                         
   0   2   0       2853.80       2807.00        38.03 o                         
   1   2   0        111.85        144.56        10.33 o                         
   2   2   0       1918.22       1989.17        22.21 o                         
   3   2   0       4282.54       4065.45        66.55 o                         
   4   2   0       1166.34       1214.99        21.82 o                         
   5   2   0       1041.11       1021.39        17.73 o                         
   6   2   0       5221.35       5124.73        71.98 o                         
   7   2   0          2.33         13.40         9.76 o                         
   8   2   0        498.16        471.36        22.12 o                         
   9   2   0       2898.84       2937.09        54.95 o                         
  10   2   0       1410.73       1493.51        70.57 o                         
  11   2   0          3.56         -3.36        15.57 o                         
  12   2   0        301.77        322.24        31.66 o                         
  13   2   0         50.99         57.21        19.97 o                         
  14   2   0       1331.79       1360.89        48.13 o                         
  15   2   0        102.01         45.39        38.62 o                         
  16   2   0        123.07        109.25        23.44 o                         
   1   3   0       6077.55       5825.60        50.84 o                         
   2   3   0        754.43        743.36        12.73 o                         
   3   3   0         54.36         31.08         7.65 o                         
   4   3   0          4.56          7.12         5.27 o                         
   5   3   0       7211.73       7008.27        50.71 o                         
   6   3   0        825.79        795.75        22.82 o                         
   7   3   0       5675.26       5625.31        84.36 o                         
   8   3   0          4.29         20.93        15.88 o                         
   9   3   0       1182.18       1145.66        33.16 o                         
  10   3   0         23.03         39.80        16.51 o                         
  11   3   0        343.75        453.99        39.36 o                         
  12   3   0       1775.19       1907.90        52.20 o                         
  13   3   0       1783.53       1874.86        76.99 o                         
  14   3   0        539.64        614.38        40.61 o                         
  15   3   0        730.74        597.13        38.02 o                         
   0   4   0        769.06        748.43        17.05 o                         
   1   4   0       4382.63       4098.45        37.21 o                         
   2   4   0        244.24        242.60        11.65 o                         
   3   4   0       4344.37       5057.63        34.03 o                         
   4   4   0        553.84        556.29        14.90 o                         
   5   4   0       1524.00       1641.37        24.54 o                         
   6   4   0        130.75        110.88        18.98 o                         
   7   4   0        535.50        507.86        21.08 o                         
   8   4   0         55.24         69.57        19.56 o                         
   9   4   0          0.24          7.33        16.25 o                         
  10   4   0        174.79        195.62        25.10 o                         
  11   4   0        171.99        221.77        25.66 o                         
  12   4   0        172.92        145.70        42.33 o                         
  13   4   0          5.70         29.40        18.11 o                         
  14   4   0        397.47        350.56        46.56 o                         
  15   4   0        204.52        131.96        36.44 o                         
   1   5   0        675.55        548.06        15.44 o                         
   2   5   0       2688.21       2761.61        37.40 o                         
   3   5   0       9580.49       9641.09        92.21 o                         
   4   5   0       2376.30       2384.80        31.33 o                         
   5   5   0       2085.33       1993.16        32.24 o                         
   6   5   0        416.71        433.87        15.96 o                         
   7   5   0       7334.76       7536.54        78.52 o                         
   8   5   0        426.03        441.81        53.97 o                         
   9   5   0       1198.31       1375.02        57.94 o                         
  10   5   0         32.01         17.67        18.44 o                         
  11   5   0       1296.59       1305.99        41.82 o                         
  12   5   0        136.38        115.62        21.62 o                         
  13   5   0       2229.11       2336.83        71.78 o                         
  14   5   0         97.64        109.68        29.63 o                         
  15   5   0        500.71        532.01        49.83 o                         
   0   6   0       8203.50       8129.45       114.25 o                         
   1   6   0        527.68        542.78        16.24 o                         
   2   6   0         48.89         28.50        15.29 o                         
   3   6   0       6839.05       7342.34       100.66 o                         
   4   6   0       2970.86       2696.78        54.92 o                         
   5   6   0        556.80        571.32        19.82 o                         
   6   6   0        726.40        761.64        35.00 o                         
   7   6   0         84.24         85.63        15.67 o                         
   8   6   0        752.35        763.82        35.60 o                         
   9   6   0         49.75         66.08        19.60 o                         
  10   6   0          4.63         41.99        19.83 o                         
  11   6   0          8.85         37.40        24.58 o                         
  12   6   0        471.10        514.81        33.00 o                         
  13   6   0        123.55         57.66        37.58 o                         
  14   6   0        390.91        246.83        87.32 o                         
   1   7   0        104.87        102.78        16.54 o                         
   2   7   0       2872.13       2948.34        44.54 o                         
   3   7   0        202.40        162.89        17.46 o                         
   4   7   0        655.79        686.70        23.18 o                         
   5   7   0       2952.26       3068.15        55.79 o                         
   6   7   0          0.03         16.02        11.43 o                         
   7   7   0        672.99        674.12        20.85 o                         
   8   7   0          0.92         27.35        16.98 o                         
   9   7   0          4.22         33.99        15.28 o                         
  10   7   0         29.90         25.19        17.59 o                         
  11   7   0         47.02         59.74        20.24 o                         
  12   7   0         31.38         28.25        22.04 o                         
  13   7   0         20.07         37.50        23.11 o                         
  14   7   0         68.25         32.39        21.51 o                         
   0   8   0       2083.57       2162.17       101.82 o                         
   1   8   0        188.92        177.06        26.15 o                         
   2   8   0       6766.28       6921.50        91.51 o                         
   3   8   0          0.21         18.38         6.20 o                         
   4   8   0       1165.85       1136.93        25.95 o                         
   5   8   0        790.91        851.61        27.32 o                         
   6   8   0       3744.97       3754.11        70.20 o                         
   7   8   0        488.80        493.55        44.49 o                         
   8   8   0        112.36        148.82        33.56 o                         
   9   8   0        392.93        375.68        28.83 o                         
  10   8   0       2912.47       3202.96       114.25 o                         
  11   8   0          6.23         25.89        26.80 o                         
  12   8   0         85.51        116.41        46.99 o                         
  13   8   0        275.98        229.82        72.21 o                         
   1   9   0       1177.48       1151.86        38.94 o                         
   2   9   0        915.52        893.12        32.63 o                         
   3   9   0         13.89         26.86        10.95 o                         
   4   9   0        472.06        482.20        29.94 o                         
   5   9   0         71.07         44.45        17.21 o                         
   6   9   0       2006.77       1948.48        49.00 o                         
   7   9   0         74.31         88.66        18.88 o                         
   8   9   0       1400.83       1380.22        67.89 o                         
   9   9   0       1014.98       1113.67        78.70 o                         
  10   9   0         15.25         50.40        26.32 o                         
  11   9   0        529.79        463.11        74.14 o                         
  12   9   0        329.17        372.26        58.37 o                         
   0  10   0       5447.36       5754.91       329.27 o                         
   1  10   0        242.94        232.69        21.34 o                         
   2  10   0        682.23        725.27        43.06 o                         
   3  10   0         41.40         48.17        15.49 o                         
   4  10   0       4505.98       4410.20        81.86 o                         
   5  10   0        859.45        926.39        33.71 o                         
   6  10   0        468.29        443.87        50.05 o                         
   7  10   0        505.51        496.19        97.74 o                         
   8  10   0        473.68        440.07        51.16 o                         
   9  10   0         50.87         65.07        27.67 o                         
  10  10   0        112.30         45.19        27.43 o                         
  11  10   0          0.68         26.84        24.74 o                         
  12  10   0        170.41        176.20        39.53 o                         
   1  11   0       2521.38       2402.61        73.60 o                         
   2  11   0          6.02         31.20        12.47 o                         
   3  11   0       2426.69       2518.78        48.32 o                         
   4  11   0        378.25        327.35        41.40 o                         
   5  11   0        346.70        323.19        59.51 o                         
   6  11   0          0.54         21.51        28.73 o                         
   7  11   0         27.00         23.71        24.42 o                         
   8  11   0        187.77        124.42        32.79 o                         
   9  11   0        326.61        355.25        54.68 o                         
  10  11   0         24.16         40.07        28.57 o                         
   0  12   0         30.70         87.71        35.29 o                         
   1  12   0         32.88         30.11        14.91 o                         
   2  12   0        220.32        270.04        50.33 o                         
   3  12   0        104.71        113.02        28.74 o                         
   4  12   0       1011.51       1025.32        62.31 o                         
   5  12   0        575.72        566.90        75.64 o                         
   6  12   0        542.50        566.95        48.77 o                         
   7  12   0         14.86         81.31        33.92 o                         
   8  12   0          7.36        -27.18        27.18 o                         
   9  12   0        300.53        304.18        64.36 o                         
   1  13   0        884.12        950.68        53.33 o                         
   2  13   0          7.02         39.54        17.80 o                         
   3  13   0       1843.49       1850.42        59.11 o                         
   4  13   0          3.53         35.60        22.08 o                         
   5  13   0        511.21        546.27        65.03 o                         
   6  13   0         13.84         29.62        21.64 o                         
   7  13   0       1023.05       1015.76        71.25 o                         
   0  14   0        465.54        650.38        85.54 o                         
   1  14   0         13.75         35.54        40.97 o                         
   2  14   0         83.43         54.77        24.42 o                         
   3  14   0        248.71        190.21        55.92 o                         
   4  14   0       1426.60       1566.51        59.40 o                         
   5  14   0         23.86         31.59        19.06 o                         
 -16   1   1        100.59        143.58        34.36 o                         
 -15   1   1        306.99        258.25        49.66 o                         
 -14   1   1        448.65        508.22        60.57 o                         
 -13   1   1       1177.22       1197.52        47.11 o                         
 -12   1   1        758.55        756.65        35.24 o                         
 -11   1   1       1430.47       1485.16        51.02 o                         
 -10   1   1        735.85        740.23        32.48 o                         
  -9   1   1        174.41        186.33        28.28 o                         
  -8   1   1        310.89        353.09        25.03 o                         
  -7   1   1       2342.75       2340.00        40.21 o                         
  -6   1   1          7.97         28.32         9.86 o                         
  -5   1   1      16064.80      16314.09       126.32 o                         
  -4   1   1       9263.93       9013.17       114.90 o                         
  -3   1   1      34142.23      34231.18       177.52 o                         
  -2   1   1         64.69         61.40         7.64 o                         
   1   1   1      13667.75      13351.10        67.52 o                         
   2   1   1       5195.97       4969.85        62.08 o                         
   3   1   1        849.88        773.23        17.43 o                         
   4   1   1       1020.57        968.62        17.99 o                         
   5   1   1       4551.06       4209.89        31.94 o                         
   6   1   1       2034.76       2061.00        36.47 o                         
   7   1   1       9207.39       9306.21       116.42 o                         
   8   1   1        593.86        552.35        22.58 o                         
   9   1   1        508.65        507.08        38.85 o                         
  10   1   1          1.35        -11.44        16.54 o                         
  11   1   1        708.23        726.21        46.82 o                         
  12   1   1        172.01        177.71        24.01 o                         
  13   1   1         97.70        152.78        26.88 o                         
  14   1   1        440.57        435.30        31.12 o                         
  15   1   1        126.93         94.08        22.69 o                         
 -16   2   1         61.54         65.95        25.84 o                         
 -15   2   1         58.15         80.42        25.16 o                         
 -14   2   1       1073.11        901.50        48.58 o                         
 -13   2   1         12.43         20.42        17.41 o                         
 -12   2   1        453.98        448.21        30.68 o                         
 -11   2   1         26.20         48.59        19.51 o                         
 -10   2   1       1440.66       1506.89        43.40 o                         
  -9   2   1          0.63         25.87        18.44 o                         
  -8   2   1       1381.08       1328.53        32.63 o                         
  -7   2   1       1283.70       1290.13        31.50 o                         
  -6   2   1      17034.63      16467.43       117.84 o                         
  -5   2   1       2720.82       2594.62        35.50 o                         
  -4   2   1       6108.40       6193.39        57.97 o                         
  -3   2   1      11527.99      11372.00        77.57 o                         
  -2   2   1        484.99        477.92        11.13 o                         
  -1   2   1       3586.40       3596.62        40.59 o                         
   0   2   1       1120.97       1163.32        18.93 o                         
   1   2   1        444.32        468.78        11.89 o                         
   2   2   1      14560.96      13734.99       116.92 o                         
   3   2   1         97.88        102.48         8.79 o                         
   4   2   1         12.24         16.56         7.24 o                         
   5   2   1        702.66        713.16        16.53 o                         
   6   2   1       5778.38       5475.64        51.09 o                         
   7   2   1         12.71         32.69        11.80 o                         
   8   2   1       1486.49       1516.60        32.56 o                         
   9   2   1         39.73         57.70        20.20 o                         
  10   2   1       1215.59       1287.34        47.34 o                         
  11   2   1        235.05        226.60        30.50 o                         
  12   2   1       1154.22       1176.02        50.70 o                         
  13   2   1        369.37        397.94        43.12 o                         
  14   2   1        411.33        384.70        42.55 o                         
  15   2   1         85.04         77.74        22.74 o                         
 -16   3   1         46.07         48.70        22.31 o                         
 -15   3   1         18.24         41.27        22.40 o                         
 -14   3   1        201.68        219.06        30.27 o                         
 -13   3   1        311.49        342.01        41.45 o                         
 -12   3   1         16.37         41.86        24.02 o                         
 -11   3   1         90.01         97.41        19.10 o                         
 -10   3   1         61.41         51.00        19.22 o                         
  -9   3   1        149.79        199.99        27.21 o                         
  -8   3   1       3604.73       3850.06        69.98 o                         
  -7   3   1        643.11        615.20        21.65 o                         
  -6   3   1          1.01         -3.74         9.24 o                         
  -5   3   1        181.65        197.13        21.04 o                         
  -4   3   1        664.11        743.13        15.45 o                         
  -3   3   1        755.37        695.12        15.62 o                         
  -2   3   1        311.48        285.00         9.35 o                         
  -1   3   1       4268.07       4041.89        42.82 o                         
   0   3   1       1102.19       1050.68        12.56 o                         
   1   3   1         84.44         78.85         8.19 o                         
   2   3   1        291.16        250.78         9.39 o                         
   3   3   1        840.69        848.01        11.22 o                         
   4   3   1        331.31        371.48        11.51 o                         
   5   3   1        326.88        315.63        15.91 o                         
   6   3   1       2091.96       2070.88        33.75 o                         
   7   3   1       1812.75       1896.32        32.48 o                         
   8   3   1        186.28        170.87        20.99 o                         
   9   3   1        686.26        679.51        33.71 o                         
  10   3   1        453.62        462.35        27.20 o                         
  11   3   1        194.23        179.25        26.05 o                         
  12   3   1        190.67        229.86        34.76 o                         
  13   3   1        335.45        394.53        51.88 o                         
  14   3   1         60.09         47.21        20.05 o                         
  15   3   1         72.50         44.55        19.05 o                         
 -15   4   1        851.15        808.31        83.67 o                         
 -14   4   1        644.83        652.76        59.94 o                         
 -13   4   1        649.62        654.95        37.71 o                         
 -12   4   1       2259.28       2414.40        50.89 o                         
 -11   4   1        180.32        157.70        35.21 o                         
 -10   4   1         41.60         54.47        20.17 o                         
  -9   4   1         31.10         41.42        18.23 o                         
  -8   4   1       5351.65       5632.44        79.35 o                         
  -7   4   1         10.50         22.82         9.82 o                         
  -6   4   1      15374.26      16488.79       201.26 o                         
  -5   4   1       1290.41       1229.29        19.86 o                         
  -4   4   1       2900.57       2944.82        28.25 o                         
  -3   4   1        289.85        342.18        10.69 o                         
  -2   4   1       2375.42       2159.32        22.18 o                         
  -1   4   1         99.30        151.45        13.45 o                         
   0   4   1       3506.08       3373.43        35.09 o                         
   1   4   1       2109.73       2072.17        18.76 o                         
   2   4   1      14083.34      14155.32       130.36 o                         
   3   4   1         60.61         57.96         9.28 o                         
   4   4   1      12582.80      13309.49        92.06 o                         
   5   4   1          6.30         10.63         8.12 o                         
   6   4   1       3594.55       3587.68        59.58 o                         
   7   4   1        508.48        537.15        21.28 o                         
   8   4   1       6209.34       6505.63        77.87 o                         
   9   4   1        993.69       1091.28        33.45 o                         
  10   4   1       1266.95       1329.23        48.29 o                         
  11   4   1       1611.44       1673.63        47.77 o                         
  12   4   1        756.77        766.74        33.02 o                         
  13   4   1        752.43        773.34        49.88 o                         
  14   4   1         50.78         79.72        25.37 o                         
  15   4   1        549.77        464.29        41.20 o                         
 -15   5   1         33.91         78.76        29.53 o                         
 -14   5   1         21.46         31.02        17.86 o                         
 -13   5   1         28.98         56.63        23.62 o                         
 -12   5   1        692.86        720.62        37.35 o                         
 -11   5   1        119.28        151.46        25.91 o                         
 -10   5   1        104.02        162.32        27.13 o                         
  -9   5   1        157.14        123.81        27.27 o                         
  -8   5   1         49.76         56.39        16.27 o                         
  -7   5   1       1471.40       1371.71        68.02 o                         
  -6   5   1         73.13        105.21        12.32 o                         
  -5   5   1          1.58         19.40         8.54 o                         
  -4   5   1        121.30        137.44        16.00 o                         
  -3   5   1       1335.89       1441.73        21.52 o                         
  -2   5   1        470.59        507.34        22.84 o                         
  -1   5   1       2147.02       2112.56        34.62 o                         
   0   5   1         15.96         57.84         9.61 o                         
   1   5   1       3475.14       3422.68        45.72 o                         
   2   5   1       6398.71       7185.64        65.26 o                         
   3   5   1       1119.22       1052.62        18.47 o                         
   4   5   1         34.87         15.90         5.83 o                         
   5   5   1        156.10        179.44        16.49 o                         
   6   5   1       1211.59       1430.05        50.05 o                         
   7   5   1        468.01        453.66        30.91 o                         
   8   5   1          6.07         23.00        10.93 o                         
   9   5   1        326.21        293.96        30.49 o                         
  10   5   1        203.04        208.03        24.66 o                         
  11   5   1        401.27        487.98        38.22 o                         
  12   5   1         27.33         38.21        17.55 o                         
  13   5   1         80.02         66.98        29.13 o                         
  14   5   1         10.66         13.80        19.99 o                         
  15   5   1         14.91         -1.56        26.87 o                         
 -15   6   1        100.11         75.70        46.19 o                         
 -14   6   1         41.03         60.83        33.89 o                         
 -13   6   1         27.89         29.98        20.87 o                         
 -12   6   1        602.65        582.39        49.26 o                         
 -11   6   1         38.03         30.96        13.50 o                         
 -10   6   1        631.34        664.05        42.66 o                         
  -9   6   1        413.41        423.15        35.21 o                         
  -8   6   1       3631.57       3768.03        77.26 o                         
  -7   6   1        188.84        237.45        27.07 o                         
  -6   6   1       1879.67       1825.52        39.35 o                         
  -5   6   1         77.01        116.80        18.39 o                         
  -4   6   1         10.75         27.83        11.09 o                         
  -3   6   1        141.47        178.81        19.51 o                         
  -2   6   1        308.64        408.94        14.66 o                         
  -1   6   1         46.47         55.88        10.47 o                         
   0   6   1       1755.94       1517.79        33.85 o                         
   1   6   1        459.04        419.35        25.84 o                         
   2   6   1       4192.50       3981.89        41.89 o                         
   3   6   1         80.31         91.85        20.25 o                         
   4   6   1       6309.90       6259.38       101.74 o                         
   5   6   1       1032.70       1026.69        28.60 o                         
   6   6   1        853.95        918.16        20.82 o                         
   7   6   1       2045.08       2199.55        80.53 o                         
   8   6   1         18.14         12.25         9.01 o                         
   9   6   1        699.84        672.87        35.31 o                         
  10   6   1        367.78        402.60        28.88 o                         
  11   6   1        111.50        128.53        28.02 o                         
  12   6   1       2075.71       2261.98        95.78 o                         
  13   6   1        280.10        274.07        71.95 o                         
  14   6   1        876.10        783.75        98.25 o                         
 -14   7   1        499.97        295.40        54.29 o                         
 -13   7   1          4.69         39.75        25.75 o                         
 -12   7   1        174.43        148.57        29.09 o                         
 -11   7   1          4.58         32.06        16.29 o                         
 -10   7   1        205.69        248.14        37.05 o                         
  -9   7   1        863.30        910.05        44.55 o                         
  -8   7   1        144.29        132.70        23.93 o                         
  -7   7   1       2283.12       2222.52        91.26 o                         
  -6   7   1        645.00        664.06        24.75 o                         
  -5   7   1       2362.98       2389.71        38.85 o                         
  -4   7   1        122.93        132.36        17.92 o                         
  -3   7   1       2786.80       2591.49        44.53 o                         
  -2   7   1        183.41        197.75        17.80 o                         
  -1   7   1        692.03        646.75        25.27 o                         
   0   7   1        960.15       1075.42        27.18 o                         
   1   7   1       3256.76       2957.37        48.30 o                         
   2   7   1         91.96        102.90        18.37 o                         
   3   7   1       1648.75       1531.62        26.73 o                         
   4   7   1        315.52        378.70        26.44 o                         
   5   7   1       3097.71       3114.72        46.70 o                         
   6   7   1        830.96        779.74        41.89 o                         
   7   7   1       1335.87       1492.06        28.86 o                         
   8   7   1         50.48         54.36        14.37 o                         
   9   7   1        118.50        147.67        27.51 o                         
  10   7   1       1003.86       1024.39       101.24 o                         
  11   7   1        301.21        283.79        47.14 o                         
  12   7   1        252.97        182.15        60.75 o                         
  13   7   1        374.79        394.13        54.62 o                         
  14   7   1        344.89        261.64        59.70 o                         
 -14   8   1          9.94         24.29        27.48 o                         
 -13   8   1         43.93         33.20        31.65 o                         
 -12   8   1         48.32         43.90        25.36 o                         
 -11   8   1        458.37        460.32        67.81 o                         
 -10   8   1        130.53        104.42        25.33 o                         
  -9   8   1        370.39        330.97        55.82 o                         
  -8   8   1        156.64        155.77        35.34 o                         
  -7   8   1         10.48         29.53        14.66 o                         
  -6   8   1         25.56         23.63        15.42 o                         
  -5   8   1         49.46         47.43        14.61 o                         
  -4   8   1         45.29         44.75        18.29 o                         
  -3   8   1        435.32        467.56        27.27 o                         
  -2   8   1        682.45        647.99        30.55 o                         
  -1   8   1        146.51        153.86        26.52 o                         
   0   8   1        311.82        313.11        27.88 o                         
   1   8   1        123.48        104.18        25.24 o                         
   2   8   1          3.85         28.16         9.06 o                         
   3   8   1        174.76        212.93        35.69 o                         
   4   8   1       1515.45       1594.67        30.73 o                         
   5   8   1       4837.42       4692.64        68.87 o                         
   6   8   1        149.08        122.81        24.93 o                         
   7   8   1        749.57        703.60        43.52 o                         
   8   8   1        248.78        223.44        24.39 o                         
   9   8   1        158.96        117.03        41.88 o                         
  10   8   1        228.49        300.50        42.98 o                         
  11   8   1         25.30         36.03        33.80 o                         
  12   8   1         16.24          6.42        24.05 o                         
  13   8   1         80.42        103.25        42.47 o                         
 -13   9   1        722.12        648.49        72.99 o                         
 -12   9   1         75.56         48.20        20.83 o                         
 -11   9   1       1971.96       2073.00        78.62 o                         
 -10   9   1        262.16        187.40        68.87 o                         
  -9   9   1       3465.01       3648.78        90.04 o                         
  -8   9   1        619.76        616.35        32.71 o                         
  -7   9   1       1113.64       1104.41        75.23 o                         
  -6   9   1        224.37        240.78        32.85 o                         
  -5   9   1       4951.67       5233.06        98.89 o                         
  -4   9   1          0.05         42.95        14.88 o                         
  -3   9   1       2512.72       2421.17        69.71 o                         
  -2   9   1        166.11        178.02        34.23 o                         
  -1   9   1       1859.63       1921.53        78.23 o                         
   0   9   1          0.30         15.33        16.96 o                         
   1   9   1       2716.04       2577.31        69.42 o                         
   2   9   1        940.98        940.12        23.30 o                         
   3   9   1       1883.60       1901.86        57.93 o                         
   4   9   1         23.12          6.33         7.64 o                         
   5   9   1       2924.84       3199.51        62.73 o                         
   6   9   1          0.95         58.26        27.84 o                         
   7   9   1       1758.38       1902.20        69.95 o                         
   8   9   1         23.20         45.67        25.22 o                         
   9   9   1        612.20        562.61        68.06 o                         
  10   9   1         69.27         90.81        29.88 o                         
  11   9   1        963.36       1025.76        59.64 o                         
  12   9   1         10.12         69.71        31.54 o                         
 -12  10   1       1013.57        967.44        83.55 o                         
 -11  10   1        434.11        413.33        93.40 o                         
 -10  10   1       1187.62       1237.43        89.90 o                         
  -9  10   1        108.67        107.49        41.59 o                         
  -8  10   1       1019.26       1033.36        60.03 o                         
  -7  10   1          5.53         12.10        14.39 o                         
  -6  10   1        198.27        262.67        24.14 o                         
  -5  10   1         20.26         32.35         9.00 o                         
  -4  10   1       1978.67       2125.75        56.03 o                         
  -3  10   1        431.00        369.73        60.79 o                         
  -2  10   1       3148.34       3264.25        63.83 o                         
  -1  10   1        146.74        132.37        23.25 o                         
   0  10   1       1915.47       1863.21        68.23 o                         
   1  10   1        270.77        260.93        36.68 o                         
   2  10   1        940.70        834.58        35.69 o                         
   3  10   1         56.92         55.35        18.33 o                         
   4  10   1         63.63         51.05        15.05 o                         
   5  10   1        124.70         80.21        35.40 o                         
   6  10   1       1311.91       1198.62        50.28 o                         
   7  10   1          2.73         24.72        27.85 o                         
   8  10   1       2824.07       2984.24       112.96 o                         
   9  10   1        148.25        111.17        32.41 o                         
  10  10   1        111.31         86.61        29.21 o                         
  11  10   1        409.27        491.41        60.29 o                         
 -11  11   1         36.48         27.96        28.66 o                         
 -10  11   1        200.52        122.50        40.90 o                         
  -9  11   1          7.48         49.79        51.28 o                         
  -8  11   1       1674.24       1684.76        61.39 o                         
  -7  11   1          1.75         21.72        28.37 o                         
  -6  11   1        210.98        206.73        47.27 o                         
  -5  11   1        165.39        145.11        44.40 o                         
  -4  11   1        151.05        140.43        22.85 o                         
  -3  11   1       1265.85       1402.74        47.65 o                         
  -2  11   1        102.07         84.42        24.32 o                         
  -1  11   1       1296.95       1173.98        44.95 o                         
   0  11   1          5.31          7.09        12.66 o                         
   1  11   1         82.31         41.20        19.62 o                         
   2  11   1         45.91         74.56        21.73 o                         
   3  11   1         26.34         27.63        13.81 o                         
   4  11   1       2898.79       2889.48       110.56 o                         
   5  11   1        186.38        131.56        33.89 o                         
   6  11   1        355.91        270.38        60.32 o                         
   7  11   1         99.61         78.67        30.87 o                         
   8  11   1       1004.26       1046.32        60.24 o                         
   9  11   1        351.71        437.17        78.31 o                         
  10  11   1         17.06         42.56        30.88 o                         
  -9  12   1         45.74         70.82        29.69 o                         
  -8  12   1         43.81         59.85        30.40 o                         
  -7  12   1        131.37        101.48        33.64 o                         
  -6  12   1        914.29       1056.19        51.61 o                         
  -5  12   1          0.11         33.64        25.17 o                         
  -4  12   1        647.34        778.13        51.15 o                         
  -3  12   1        170.11        143.47        25.40 o                         
  -2  12   1       4105.51       4445.25        98.19 o                         
  -1  12   1          2.27         19.16        26.53 o                         
   0  12   1        247.86        293.75        46.71 o                         
   1  12   1        135.40        132.48        31.54 o                         
   2  12   1       2192.41       1972.38        93.48 o                         
   3  12   1          0.38         37.14        23.82 o                         
   4  12   1       2150.45       2106.99        56.94 o                         
   5  12   1         84.68         90.18        31.52 o                         
   6  12   1       1122.56       1229.97        55.04 o                         
   7  12   1        178.05        184.72        46.14 o                         
   8  12   1        350.58        342.64        46.50 o                         
   9  12   1        377.96        323.98        70.80 o                         
  -8  13   1         80.07         50.57        29.57 o                         
  -7  13   1        524.56        523.24        47.77 o                         
  -6  13   1        626.93        649.33        57.50 o                         
  -5  13   1         11.86         22.26        26.13 o                         
  -4  13   1        134.90        189.44        47.77 o                         
  -3  13   1         60.45         74.69        29.01 o                         
  -2  13   1          1.94         27.12        17.70 o                         
  -1  13   1         21.83         22.49        14.71 o                         
   0  13   1        831.12        849.06        45.15 o                         
   1  13   1        277.75        266.01        55.21 o                         
   2  13   1        110.98         77.99        28.80 o                         
   3  13   1        691.11        678.39        71.38 o                         
   4  13   1        158.54        159.05        47.39 o                         
   5  13   1        193.94        207.60        44.18 o                         
   6  13   1          3.11         29.98        30.72 o                         
   7  13   1         78.66         66.72        29.41 o                         
  -5  14   1         11.13         31.73        19.46 o                         
  -4  14   1        517.74        463.30        90.22 o                         
  -3  14   1          3.98         33.31        16.79 o                         
  -2  14   1        587.51        585.63        83.38 o                         
  -1  14   1         16.60         55.32        47.87 o                         
   0  14   1        275.01        201.62        77.14 o                         
   1  14   1          9.15         28.54        20.49 o                         
   2  14   1         74.44         76.51        37.79 o                         
   3  14   1          0.28         53.26        24.04 o                         
   4  14   1        718.11        810.88        65.67 o                         
   5  14   1         45.49         21.79        35.02 o                         
 -16   0   2        534.70        356.07       168.59 o                         
 -15   0   2        104.07         93.60        37.88 o                         
 -14   0   2        812.58        862.93        68.24 o                         
 -13   0   2       1005.65        959.07        57.73 o                         
 -12   0   2       1978.01       2124.05       142.12 o                         
 -11   0   2         27.59         38.09        38.89 o                         
 -10   0   2          9.09        -13.96        26.06 o                         
  -9   0   2        469.86        483.62        39.32 o                         
  -8   0   2       7612.09       7567.45       138.72 o                         
  -7   0   2         59.12         45.19        26.20 o                         
  -6   0   2      11731.18      11989.62       241.83 o                         
  -5   0   2        672.91        649.10        17.86 o                         
  -3   0   2       1669.16       1584.32        23.39 o                         
  -2   0   2      29528.95      28177.80       183.69 o                         
   1   0   2       1554.31       1410.54        17.81 o                         
   2   0   2       8444.46       7937.58       120.04 o                         
   3   0   2       5230.51       5156.60        66.62 o                         
   4   0   2       1932.98       1788.76        24.56 o                         
   5   0   2        173.75        179.24        15.83 o                         
   6   0   2      13740.53      13590.99       156.96 o                         
   7   0   2       2719.77       2647.73        63.53 o                         
   8   0   2        789.20        903.43        36.90 o                         
   9   0   2         47.50         42.56        22.08 o                         
  10   0   2        946.91       1119.17        62.67 o                         
  11   0   2        427.02        468.15        38.05 o                         
  12   0   2        209.90        337.00       106.26 o                         
  13   0   2        370.56        249.11       107.15 o                         
  14   0   2        746.20        651.04        52.12 o                         
  15   0   2        147.86         90.46        28.12 o                         
 -16   1   2         72.59         29.85        21.73 o                         
 -15   1   2         18.10         35.13        22.65 o                         
 -14   1   2         97.08        139.17        35.27 o                         
 -13   1   2        505.33        477.50        50.98 o                         
 -12   1   2        264.94        299.40        28.61 o                         
 -11   1   2        163.64        126.63        24.83 o                         
 -10   1   2        144.10        151.94        24.85 o                         
  -9   1   2        713.51        773.96        30.13 o                         
  -8   1   2         45.17         64.78        17.94 o                         
  -7   1   2       2457.49       2541.34        39.72 o                         
  -6   1   2        608.50        675.83        20.67 o                         
  -5   1   2       7524.55       7479.50        58.54 o                         
  -3   1   2       2091.05       2084.46        20.45 o                         
  -2   1   2        732.48        638.09        12.82 o                         
  -1   1   2        596.39        552.20         7.02 o                         
   0   1   2       6243.24       6316.49        39.78 o                         
   1   1   2       4088.78       3975.13        40.99 o                         
   2   1   2      14513.13      13994.43        90.86 o                         
   3   1   2        512.41        525.65        10.32 o                         
   4   1   2       2133.19       2040.43        22.62 o                         
   5   1   2        108.32        104.45        10.03 o                         
   6   1   2       1181.40       1148.35        24.57 o                         
   7   1   2       1419.86       1435.99        35.53 o                         
   8   1   2         32.30         69.67        16.13 o                         
   9   1   2        178.37        191.15        28.87 o                         
  10   1   2        427.80        438.27        26.70 o                         
  11   1   2          1.10          7.04        15.70 o                         
  12   1   2          1.61         23.75        17.52 o                         
  13   1   2         42.46         50.21        18.87 o                         
  14   1   2        342.76        382.77        36.30 o                         
  15   1   2        150.64        128.13        36.20 o                         
 -16   2   2         35.96         29.59        16.86 o                         
 -15   2   2        228.54        211.48        42.93 o                         
 -14   2   2        797.69        852.58        41.95 o                         
 -13   2   2        676.63        715.91        42.87 o                         
 -12   2   2        455.55        508.78        31.55 o                         
 -11   2   2        218.04        231.99        32.55 o                         
 -10   2   2        264.63        273.81        45.01 o                         
  -9   2   2        167.53        140.50        25.65 o                         
  -8   2   2        595.96        588.14        28.89 o                         
  -7   2   2        215.45        259.01        23.80 o                         
  -6   2   2       4629.03       4409.50        44.86 o                         
  -5   2   2        220.54        232.05        15.34 o                         
  -4   2   2        112.39         80.13        10.55 o                         
  -3   2   2      11913.38      11870.32       122.13 o                         
  -2   2   2       3145.15       3053.04        25.50 o                         
  -1   2   2       1510.67       1490.42        15.70 o                         
   0   2   2        910.68        842.47        20.39 o                         
   1   2   2       1201.78       1170.56        16.41 o                         
   2   2   2       3647.01       3578.88        36.76 o                         
   3   2   2        780.35        758.89        11.40 o                         
   4   2   2        929.99        855.62        13.57 o                         
   5   2   2       2021.43       1998.47        23.87 o                         
   6   2   2       6162.43       6093.74       100.92 o                         
   7   2   2        172.89        186.56        20.16 o                         
   8   2   2       4605.98       4809.04        64.75 o                         
   9   2   2        100.74        122.54        21.28 o                         
  10   2   2        628.67        646.82        29.41 o                         
  11   2   2         14.93         48.16        23.13 o                         
  12   2   2        600.38        636.57        41.41 o                         
  13   2   2        274.95        293.28        47.19 o                         
  14   2   2        749.04        731.24        38.80 o                         
  15   2   2        739.54        608.93        45.12 o                         
 -16   3   2        102.08         72.87        22.42 o                         
 -15   3   2        475.76        472.81        43.93 o                         
 -14   3   2        110.94        120.93        25.01 o                         
 -13   3   2        603.60        612.62        46.97 o                         
 -12   3   2          5.14          0.69        15.60 o                         
 -11   3   2       2342.32       2408.99       103.62 o                         
 -10   3   2         73.70         63.32        21.82 o                         
  -9   3   2       5364.10       5571.69        79.84 o                         
  -8   3   2          1.04          5.43         8.87 o                         
  -7   3   2       2412.32       2354.42        43.93 o                         
  -6   3   2          9.31         10.52        11.59 o                         
  -5   3   2        462.43        409.11        19.43 o                         
  -4   3   2        698.87        730.38        13.49 o                         
  -3   3   2       3410.59       3321.63        25.88 o                         
  -2   3   2        722.49        701.31        12.13 o                         
  -1   3   2      20528.10      19355.90       117.25 o                         
   0   3   2         57.23         59.58         6.73 o                         
   1   3   2       8985.14       9081.12        64.48 o                         
   2   3   2        275.51        307.34        10.79 o                         
   3   3   2         89.91         58.77         6.67 o                         
   4   3   2        289.30        284.66        12.85 o                         
   5   3   2       8028.29       7895.24       117.43 o                         
   6   3   2        879.98        935.39        23.44 o                         
   7   3   2       2131.77       2129.25        40.58 o                         
   8   3   2       4739.89       5181.87        65.60 o                         
   9   3   2       2629.37       2675.05        73.46 o                         
  10   3   2         20.46         26.05        18.96 o                         
  11   3   2       1174.20       1259.24        53.04 o                         
  12   3   2        554.00        583.07        47.60 o                         
  13   3   2       1080.01       1095.78        39.85 o                         
  14   3   2         14.12         51.55        18.44 o                         
  15   3   2        277.12        266.82        33.01 o                         
 -16   4   2         38.66         27.25        19.88 o                         
 -15   4   2         29.91         38.01        16.11 o                         
 -14   4   2          4.74         10.05        20.71 o                         
 -13   4   2          1.45         31.46        24.56 o                         
 -12   4   2         44.13         50.81        21.78 o                         
 -11   4   2          0.21         45.34        20.50 o                         
 -10   4   2         35.37         43.37        21.41 o                         
  -9   4   2       1142.83       1251.41        51.50 o                         
  -8   4   2        530.27        542.31        28.52 o                         
  -7   4   2       2467.67       2697.53        50.93 o                         
  -6   4   2        538.77        538.46        24.25 o                         
  -5   4   2        555.65        579.66        19.11 o                         
  -4   4   2         52.39         62.79        12.95 o                         
  -3   4   2        130.59        149.22        11.44 o                         
  -2   4   2         89.23         98.44        10.20 o                         
  -1   4   2        707.82        682.92        12.68 o                         
   0   4   2        173.18        178.74        11.68 o                         
   1   4   2      19429.04      20390.75       216.83 o                         
   2   4   2       1798.78       1838.45        21.30 o                         
   3   4   2         15.62         18.92         6.40 o                         
   4   4   2       1118.57       1118.80        32.82 o                         
   5   4   2       1269.25       1478.25        23.91 o                         
   6   4   2        527.56        537.36        17.60 o                         
   7   4   2       1187.10       1305.11        23.16 o                         
   8   4   2         35.81         39.05        15.80 o                         
   9   4   2        136.27        143.10        22.54 o                         
  10   4   2        597.57        632.76        33.64 o                         
  11   4   2        256.91        234.99        44.97 o                         
  12   4   2         43.19         46.79        26.85 o                         
  13   4   2        691.82        694.21        50.56 o                         
  14   4   2         31.48          5.58        25.96 o                         
  15   4   2        168.50        126.12        51.02 o                         
 -15   5   2        876.66        899.70        54.58 o                         
 -14   5   2        116.06         99.39        30.09 o                         
 -13   5   2       1092.35       1059.54        45.93 o                         
 -12   5   2         94.62         94.64        24.12 o                         
 -11   5   2       1865.21       1865.35        49.61 o                         
 -10   5   2          3.97         12.67        15.46 o                         
  -9   5   2        557.96        632.32        35.27 o                         
  -8   5   2       1297.92       1227.80        42.90 o                         
  -7   5   2        516.44        459.56        25.91 o                         
  -6   5   2         12.05         10.75         8.39 o                         
  -5   5   2         18.76          8.64        10.57 o                         
  -4   5   2        350.59        357.80        16.73 o                         
  -3   5   2        476.38        376.46        16.73 o                         
  -2   5   2       2538.97       2572.63        40.94 o                         
  -1   5   2      45737.79      47946.63       232.41 o                         
   0   5   2        954.77       1031.96        15.81 o                         
   1   5   2      14159.47      14059.17       114.87 o                         
   2   5   2         19.60         15.90         5.17 o                         
   3   5   2       6492.57       6416.68        75.38 o                         
   4   5   2        565.68        576.55        16.46 o                         
   5   5   2        660.22        629.32        16.53 o                         
   6   5   2        370.45        380.28        15.35 o                         
   7   5   2       2153.65       2082.62        42.68 o                         
   8   5   2       1156.14       1143.53        30.34 o                         
   9   5   2       3104.06       3314.17        69.83 o                         
  10   5   2        385.61        418.12        32.89 o                         
  11   5   2         21.60         25.74        12.90 o                         
  12   5   2         40.76         38.59        17.62 o                         
  13   5   2        344.42        373.21        49.02 o                         
  14   5   2        572.83        446.64        55.21 o                         
 -15   6   2         14.49         41.79        21.44 o                         
 -14   6   2        132.04         95.32        24.22 o                         
 -13   6   2        532.47        508.74        38.64 o                         
 -12   6   2        346.56        362.31        32.28 o                         
 -11   6   2        191.71        174.31        39.88 o                         
 -10   6   2        621.80        576.42        36.11 o                         
  -9   6   2         22.27         11.95        18.26 o                         
  -8   6   2        493.58        479.84        34.79 o                         
  -7   6   2       1825.17       1858.81        54.00 o                         
  -6   6   2        902.91        909.47        34.94 o                         
  -5   6   2         31.72         37.87        10.83 o                         
  -4   6   2       2906.69       2732.13        40.89 o                         
  -3   6   2          0.13          7.47         9.72 o                         
  -2   6   2       1529.07       1498.60        21.76 o                         
  -1   6   2       2557.57       2594.66        35.41 o                         
   0   6   2       6542.64       6226.21        53.30 o                         
   1   6   2         89.47        101.80        12.52 o                         
   2   6   2        238.73        206.71        15.31 o                         
   3   6   2        387.82        426.86        15.95 o                         
   4   6   2       1924.41       1852.21        22.00 o                         
   5   6   2       1358.51       1303.91        19.07 o                         
   6   6   2         28.13         34.80         9.58 o                         
   7   6   2         20.25         21.38         7.61 o                         
   8   6   2        700.45        637.46        44.45 o                         
   9   6   2        260.46        310.61        26.19 o                         
  10   6   2        433.01        308.73        42.62 o                         
  11   6   2        106.86         54.93        25.50 o                         
  12   6   2        561.13        445.66        71.87 o                         
  13   6   2          8.87         27.19        18.48 o                         
  14   6   2        199.69        200.68        57.72 o                         
 -14   7   2        173.52        246.77        46.80 o                         
 -13   7   2         41.17         45.80        23.89 o                         
 -12   7   2        270.51        287.74        32.62 o                         
 -11   7   2        746.96        753.39        33.41 o                         
 -10   7   2        303.78        250.57        47.34 o                         
  -9   7   2        203.40        218.00        25.01 o                         
  -8   7   2         95.62         86.50        25.13 o                         
  -7   7   2        465.27        573.73        44.25 o                         
  -6   7   2        396.73        411.58        45.55 o                         
  -5   7   2         83.47         77.27        18.62 o                         
  -4   7   2       1487.05       1367.04        29.88 o                         
  -3   7   2        270.78        279.13        19.23 o                         
  -2   7   2       2728.60       2915.21        52.49 o                         
  -1   7   2         69.53         36.41         8.76 o                         
   0   7   2        263.37        356.47        16.76 o                         
   1   7   2       5207.79       5191.23        61.69 o                         
   2   7   2          0.06         10.16         6.15 o                         
   3   7   2        463.39        430.70        15.17 o                         
   4   7   2        298.69        302.08        20.02 o                         
   5   7   2        315.61        321.50        12.80 o                         
   6   7   2        750.30        771.42        29.13 o                         
   7   7   2          9.47         15.59         8.01 o                         
   8   7   2       1979.52       2089.04        53.93 o                         
   9   7   2        107.21         89.56        26.79 o                         
  10   7   2        177.64        113.44        40.32 o                         
  11   7   2        812.76        805.77        61.59 o                         
  12   7   2        646.70        572.62        75.37 o                         
  13   7   2         54.35         32.84        28.91 o                         
 -14   8   2        986.81       1077.21        69.03 o                         
 -13   8   2        164.97        221.05        54.84 o                         
 -12   8   2         43.88         37.73        21.87 o                         
 -11   8   2        279.58        283.25        41.91 o                         
 -10   8   2       1050.71       1083.99        47.69 o                         
  -9   8   2        228.38        205.65        32.80 o                         
  -8   8   2        994.94        983.35        40.40 o                         
  -7   8   2        100.74         78.59        20.12 o                         
  -6   8   2       1903.06       1971.81        53.21 o                         
  -5   8   2         13.77         28.00        20.43 o                         
  -4   8   2       1895.76       1900.21        38.78 o                         
  -3   8   2         94.57         69.07        19.88 o                         
  -2   8   2       3743.91       3808.77        54.40 o                         
  -1   8   2         99.39         98.53        27.17 o                         
   0   8   2       3226.29       3112.95        42.97 o                         
   1   8   2        812.86        799.57        21.91 o                         
   2   8   2      10969.74      11287.95       108.44 o                         
   3   8   2        823.37        800.22        23.11 o                         
   4   8   2       2509.22       2572.40        35.97 o                         
   5   8   2        257.22        316.43        17.59 o                         
   6   8   2       2700.47       2990.87        61.00 o                         
   7   8   2          3.07         11.21        11.24 o                         
   8   8   2        509.46        606.35        80.69 o                         
   9   8   2        558.76        548.88        74.90 o                         
  10   8   2        191.37        250.11        60.56 o                         
  11   8   2        827.17        829.95        74.94 o                         
  12   8   2        686.75        556.89        71.56 o                         
  13   8   2        354.38        308.67        94.13 o                         
 -13   9   2        184.40        115.79        54.04 o                         
 -12   9   2        235.20        197.73        63.16 o                         
 -11   9   2         28.73         22.79        30.46 o                         
 -10   9   2        193.00        174.29        25.20 o                         
  -9   9   2         18.78         16.94        11.44 o                         
  -8   9   2        715.13        618.12        51.81 o                         
  -7   9   2         98.35         90.94        25.23 o                         
  -6   9   2        107.17         98.73        28.78 o                         
  -5   9   2       2623.96       2643.55        66.97 o                         
  -4   9   2          5.99         19.32        15.72 o                         
  -3   9   2        251.77        244.86        35.79 o                         
  -2   9   2        963.89        947.49        38.26 o                         
  -1   9   2        318.42        295.62        23.73 o                         
   0   9   2        848.00        869.64        42.95 o                         
   1   9   2        720.05        718.75        26.89 o                         
   2   9   2        125.67         95.90        22.26 o                         
   3   9   2        361.72        377.39        14.75 o                         
   4   9   2       4945.38       4785.05       110.65 o                         
   5   9   2       2865.59       2888.19        58.52 o                         
   6   9   2        165.89        220.85        59.28 o                         
   7   9   2        256.22        194.32        59.58 o                         
   8   9   2         32.99         56.36        29.24 o                         
   9   9   2        135.87        100.43        34.01 o                         
  10   9   2        402.32        301.73        62.24 o                         
  11   9   2         31.06         15.22        24.59 o                         
  12   9   2        542.61        372.99       129.82 o                         
 -12  10   2       1323.50       1311.89        57.46 o                         
 -11  10   2          0.98         27.89        22.08 o                         
 -10  10   2       1112.34        933.44        61.12 o                         
  -9  10   2        417.17        461.09        61.01 o                         
  -8  10   2       3008.76       3027.74       160.11 o                         
  -7  10   2         36.58         55.87        18.09 o                         
  -6  10   2        862.82        912.40        38.66 o                         
  -5  10   2          6.73         36.66        20.38 o                         
  -4  10   2       3953.38       3983.97       113.16 o                         
  -3  10   2        116.28        151.41        27.17 o                         
  -2  10   2       1135.92       1133.37        35.22 o                         
  -1  10   2        822.90        809.08        34.97 o                         
   0  10   2        232.03        218.24        40.43 o                         
   1  10   2       2287.18       2322.47        54.77 o                         
   2  10   2         16.13         27.33        13.14 o                         
   3  10   2       1733.28       1770.07        39.99 o                         
   4  10   2          5.46         32.08        18.70 o                         
   5  10   2        228.77        182.47        58.19 o                         
   6  10   2        615.22        638.76        51.81 o                         
   7  10   2         66.13         52.54        24.34 o                         
   8  10   2          9.40         23.70        27.16 o                         
   9  10   2         27.57         74.48        32.75 o                         
  10  10   2        336.77        303.07        50.32 o                         
  11  10   2         32.83         43.47        28.01 o                         
 -11  11   2        168.77        193.45        40.96 o                         
 -10  11   2         74.77         70.84        34.17 o                         
  -9  11   2         11.89         54.55        37.56 o                         
  -8  11   2        171.86        145.75        39.02 o                         
  -7  11   2        342.13        274.75        94.14 o                         
  -6  11   2         30.94         42.14        23.64 o                         
  -5  11   2       2461.88       2368.00        99.77 o                         
  -4  11   2        595.32        608.97        33.63 o                         
  -3  11   2       3259.43       3351.05        63.04 o                         
  -2  11   2        162.65        169.11        30.93 o                         
  -1  11   2        894.67        857.65        33.94 o                         
   0  11   2       2036.61       1809.80        83.09 o                         
   1  11   2       2219.26       2071.54        47.08 o                         
   2  11   2          7.45         23.94        14.65 o                         
   3  11   2       2048.06       1979.44        78.12 o                         
   4  11   2          0.81          4.69        24.86 o                         
   5  11   2        730.21        722.67        71.78 o                         
   6  11   2        364.64        380.84        62.60 o                         
   7  11   2         12.42         16.66        27.98 o                         
   8  11   2        209.89        358.23       115.56 o                         
   9  11   2        413.46        543.55        53.75 o                         
  10  11   2        120.77        126.52        46.81 o                         
 -10  12   2        234.82        237.93        47.20 o                         
  -9  12   2          0.04         18.00        20.00 o                         
  -8  12   2        230.00         98.18        32.79 o                         
  -7  12   2         49.53         99.54        34.26 o                         
  -6  12   2        210.52        199.66        88.13 o                         
  -5  12   2        143.28        132.63        64.89 o                         
  -4  12   2         83.68         69.80        22.13 o                         
  -3  12   2        395.63        378.04        31.09 o                         
  -2  12   2         93.23         79.86        20.42 o                         
  -1  12   2         68.62         73.26        20.62 o                         
   0  12   2        579.62        541.73        35.71 o                         
   1  12   2         66.29         51.27        24.08 o                         
   2  12   2        101.17         67.59        32.59 o                         
   3  12   2         66.19         60.31        33.18 o                         
   4  12   2        244.11        255.35        51.26 o                         
   5  12   2         11.28         25.04        22.91 o                         
   6  12   2        487.01        440.10        51.20 o                         
   7  12   2         14.72         27.22        24.46 o                         
   8  12   2        198.17        230.95        43.75 o                         
  -8  13   2          7.33         17.00        18.03 o                         
  -7  13   2        494.52        405.67        57.67 o                         
  -6  13   2          4.22          9.11        21.45 o                         
  -5  13   2        851.78        876.53        84.49 o                         
  -4  13   2         72.77        101.55        36.15 o                         
  -3  13   2       1169.47       1251.49        71.52 o                         
  -2  13   2          9.70         18.95        12.30 o                         
  -1  13   2        882.69        874.67        44.06 o                         
   0  13   2          7.30         11.81        22.88 o                         
   1  13   2         52.63         55.22        26.62 o                         
   2  13   2         73.52         41.94        28.68 o                         
   3  13   2       1518.12       1594.58        58.17 o                         
   4  13   2         75.72         86.85        43.75 o                         
   5  13   2        926.72        827.59        98.97 o                         
   6  13   2          2.33         -1.18        27.88 o                         
   7  13   2        107.65         78.29        27.22 o                         
  -5  14   2         23.24         32.05        25.00 o                         
  -4  14   2         10.51         53.01        19.92 o                         
  -3  14   2          1.49         70.21        39.19 o                         
  -2  14   2         97.81         44.45        39.99 o                         
  -1  14   2         17.27         27.57        37.19 o                         
   0  14   2        512.58        472.18        84.49 o                         
   1  14   2         66.30         40.29        22.83 o                         
   2  14   2       1072.62       1021.03        83.32 o                         
   3  14   2        172.39        210.20        31.35 o                         
   4  14   2          9.87         20.11        22.51 o                         
 -17   1   3        101.96         47.24        28.97 o                         
 -16   1   3        304.14        264.58        46.61 o                         
 -15   1   3        697.21        813.03        53.56 o                         
 -14   1   3        591.70        601.05        51.10 o                         
 -13   1   3        924.12        862.38        75.21 o                         
 -12   1   3          0.75         24.24        17.67 o                         
 -11   1   3         16.55          3.67        19.06 o                         
 -10   1   3        340.87        383.70        29.29 o                         
  -9   1   3       1500.00       1644.23        36.03 o                         
  -8   1   3       1718.32       1699.24        39.55 o                         
  -7   1   3      44791.95      47779.47       317.07 o                         
  -6   1   3         61.84         56.41        15.60 o                         
  -5   1   3      15492.62      15458.21       144.17 o                         
  -4   1   3       9714.37      10092.32        70.03 o                         
  -3   1   3         61.44         50.14        10.33 o                         
  -2   1   3       3107.83       3111.29        22.30 o                         
  -1   1   3        428.54        499.51        10.70 o                         
   0   1   3       4556.41       4295.74        25.63 o                         
   1   1   3      20848.92      19767.57       169.33 o                         
   2   1   3       1827.79       1899.31        15.90 o                         
   3   1   3       4608.92       4660.76        48.90 o                         
   4   1   3         92.39         87.40         8.71 o                         
   5   1   3        368.75        317.96        11.93 o                         
   6   1   3         39.03         49.95        10.62 o                         
   7   1   3       3022.40       2888.59        46.20 o                         
   8   1   3          4.97         16.10        14.52 o                         
   9   1   3         89.19        129.34        21.78 o                         
  10   1   3        380.13        368.63        31.92 o                         
  11   1   3        190.82        204.15        27.62 o                         
  12   1   3       1104.89       1004.93        39.22 o                         
  13   1   3        616.25        742.28        53.74 o                         
  14   1   3       1064.61       1073.38        53.64 o                         
  15   1   3        302.48        215.44        44.93 o                         
 -16   2   3         38.59         42.13        22.72 o                         
 -15   2   3         50.29         53.25        21.91 o                         
 -14   2   3        677.26        693.18        37.65 o                         
 -13   2   3          0.97         26.05        21.99 o                         
 -12   2   3        815.66        846.42        41.16 o                         
 -11   2   3        147.06        179.43        34.40 o                         
 -10   2   3       2405.30       2559.19        65.11 o                         
  -9   2   3       1010.49       1080.49        33.04 o                         
  -8   2   3       3542.80       3648.74        69.55 o                         
  -7   2   3        191.71        270.69        28.80 o                         
  -6   2   3       1844.45       1718.07        25.63 o                         
  -5   2   3       2406.37       2572.36        38.24 o                         
  -4   2   3         25.50         21.20         7.53 o                         
  -3   2   3        322.26        291.52         9.23 o                         
  -2   2   3       3656.59       3583.21        40.29 o                         
  -1   2   3         41.11         36.96         8.94 o                         
   0   2   3      11568.80      11180.95        79.15 o                         
   1   2   3        374.55        358.52         8.85 o                         
   2   2   3        536.73        510.81         9.14 o                         
   3   2   3        108.31        142.88         8.74 o                         
   4   2   3         93.78         90.44         6.95 o                         
   5   2   3        785.67        724.52        21.66 o                         
   6   2   3       3430.34       3320.01        47.66 o                         
   7   2   3        402.12        394.64        18.85 o                         
   8   2   3       3176.60       3362.12        87.02 o                         
   9   2   3        949.53        957.38        49.52 o                         
  10   2   3        289.49        271.09        26.93 o                         
  11   2   3         94.76         58.97        19.46 o                         
  12   2   3        972.71        916.20        36.66 o                         
  13   2   3        261.12        245.60        44.51 o                         
  14   2   3         92.41        107.85        25.60 o                         
  15   2   3         84.32         75.54        26.03 o                         
 -16   3   3        190.39        187.97        35.88 o                         
 -15   3   3          0.64         11.67        20.65 o                         
 -14   3   3         18.60         40.73        20.83 o                         
 -13   3   3        153.43        172.72        40.11 o                         
 -12   3   3         85.85         81.84        30.91 o                         
 -11   3   3        695.17        727.62        33.76 o                         
 -10   3   3         14.88         26.26        19.27 o                         
  -9   3   3        395.65        423.37        27.90 o                         
  -8   3   3       9321.04      10005.99       116.29 o                         
  -7   3   3       1937.62       1910.32        37.06 o                         
  -6   3   3        490.95        571.69        21.79 o                         
  -5   3   3        760.92        657.88        27.41 o                         
  -4   3   3          6.53         13.69         7.27 o                         
  -3   3   3        386.25        358.14        11.03 o                         
  -2   3   3        593.30        595.31        11.00 o                         
  -1   3   3        259.97        246.68         9.32 o                         
   0   3   3          3.90         13.17         4.09 o                         
   1   3   3        356.27        353.36        12.25 o                         
   2   3   3       3034.87       2755.53        46.59 o                         
   3   3   3       5448.84       5533.89        38.06 o                         
   4   3   3       1476.64       1452.86        17.79 o                         
   5   3   3       3397.04       3355.19        38.08 o                         
   6   3   3        391.90        403.58        17.74 o                         
   7   3   3        559.56        533.22        21.73 o                         
   8   3   3         46.75         22.97        14.96 o                         
   9   3   3         90.22        104.76        20.35 o                         
  10   3   3        645.68        678.18        28.97 o                         
  11   3   3       1504.25       1704.21        54.18 o                         
  12   3   3          3.78         14.19        14.71 o                         
  13   3   3        598.09        519.41        35.34 o                         
  14   3   3         33.58         45.29        22.84 o                         
 -16   4   3        444.15        424.60        94.03 o                         
 -15   4   3         12.99         46.23        22.90 o                         
 -14   4   3        486.26        482.10        48.31 o                         
 -13   4   3        202.16        216.25        43.70 o                         
 -12   4   3        975.50       1047.50        58.69 o                         
 -11   4   3        315.80        320.68        34.45 o                         
 -10   4   3        872.88        921.40        36.32 o                         
  -9   4   3        445.86        475.04        34.77 o                         
  -8   4   3        770.65        779.09        28.71 o                         
  -7   4   3          5.59         -5.50        14.14 o                         
  -6   4   3       7590.14       7376.61        93.62 o                         
  -5   4   3        230.93        246.37        15.74 o                         
  -4   4   3       1350.84       1171.53        19.84 o                         
  -3   4   3          4.50          9.89         5.98 o                         
  -2   4   3       5502.56       5214.30        40.02 o                         
  -1   4   3          4.76          6.43         5.03 o                         
   0   4   3      14806.75      14188.86       110.29 o                         
   1   4   3        497.27        500.98        12.70 o                         
   2   4   3       5689.58       5731.70        60.33 o                         
   3   4   3        243.68        240.47        16.89 o                         
   4   4   3       5424.99       5793.62        62.59 o                         
   5   4   3       3128.71       3211.28        43.05 o                         
   6   4   3      10150.45      10223.64       113.81 o                         
   7   4   3       1309.31       1240.55        22.97 o                         
   8   4   3       2269.80       2211.58        71.34 o                         
   9   4   3        373.47        331.60        49.88 o                         
  10   4   3        618.74        641.21        29.42 o                         
  11   4   3        354.97        324.07        29.23 o                         
  12   4   3        127.63         84.05        24.94 o                         
  13   4   3        591.13        533.76        57.91 o                         
  14   4   3         15.04         27.99        23.25 o                         
 -16   5   3         42.94         45.87        25.21 o                         
 -15   5   3         26.31         44.10        23.90 o                         
 -14   5   3          1.22          9.29        18.11 o                         
 -13   5   3         60.41         85.09        29.74 o                         
 -12   5   3         10.88         50.32        22.52 o                         
 -11   5   3        434.52        461.62        47.60 o                         
 -10   5   3         51.33         63.34        20.28 o                         
  -9   5   3          3.79         16.61        15.48 o                         
  -8   5   3         11.19         23.01        13.77 o                         
  -7   5   3       1810.81       1891.88        38.82 o                         
  -6   5   3       1334.98       1510.94        39.96 o                         
  -5   5   3         67.85         64.00        17.33 o                         
  -4   5   3         31.43         17.29        10.34 o                         
  -3   5   3       2960.54       2875.45        46.80 o                         
  -2   5   3        833.74        955.86        25.43 o                         
  -1   5   3       3410.01       3455.46        36.24 o                         
   0   5   3         68.38        135.74        13.26 o                         
   1   5   3        307.00        255.61        11.50 o                         
   2   5   3        532.29        542.42        23.22 o                         
   3   5   3        273.18        308.94        18.50 o                         
   4   5   3        118.05        126.09        11.41 o                         
   5   5   3         39.77         39.91        11.77 o                         
   6   5   3        655.85        634.11        17.95 o                         
   7   5   3       2764.55       2769.00        79.30 o                         
   8   5   3          3.97         13.07        14.40 o                         
   9   5   3        293.31        303.60        23.89 o                         
  10   5   3       1274.60       1317.68        52.47 o                         
  11   5   3        110.46         70.93        29.41 o                         
  12   5   3        379.55        415.47        46.98 o                         
  13   5   3          6.78         28.36        25.56 o                         
  14   5   3          0.56         16.49        14.33 o                         
 -15   6   3         19.31         34.99        20.85 o                         
 -14   6   3        364.28        283.92        34.59 o                         
 -13   6   3         17.06         49.95        23.71 o                         
 -12   6   3       1134.13       1262.85        45.86 o                         
 -11   6   3          0.81         42.77        32.09 o                         
 -10   6   3        262.80        306.72        37.28 o                         
  -9   6   3        727.12        735.38        34.65 o                         
  -8   6   3         77.18         74.17        17.26 o                         
  -7   6   3          3.52         20.45        22.40 o                         
  -6   6   3        482.54        448.50        29.71 o                         
  -5   6   3       3623.30       3787.01        71.42 o                         
  -4   6   3       4511.56       4611.33        64.89 o                         
  -3   6   3        133.67        164.47        20.61 o                         
  -2   6   3       9083.32       9211.87        74.09 o                         
  -1   6   3        430.46        479.51        17.30 o                         
   0   6   3       7478.17       7511.65       109.91 o                         
   1   6   3       1638.91       1720.03        35.03 o                         
   2   6   3        118.51        103.35        11.16 o                         
   3   6   3       2404.20       2702.39        99.09 o                         
   4   6   3         35.85         63.59        22.52 o                         
   5   6   3        967.35       1003.82        16.42 o                         
   6   6   3       1906.95       1826.73        24.56 o                         
   7   6   3       1193.26       1250.35        37.55 o                         
   8   6   3       1944.31       1935.69        49.83 o                         
   9   6   3        565.98        475.31        26.76 o                         
  10   6   3       2004.02       2148.36        89.91 o                         
  11   6   3         45.15         51.12        24.95 o                         
  12   6   3        155.54        100.03        30.82 o                         
  13   6   3        122.84        121.67        30.64 o                         
 -15   7   3          2.85         31.98        31.90 o                         
 -14   7   3         99.72        111.76        35.98 o                         
 -13   7   3         98.18        175.24        43.90 o                         
 -12   7   3        905.94        850.98        46.64 o                         
 -11   7   3        880.93        823.78        41.43 o                         
 -10   7   3        216.05        263.75        45.25 o                         
  -9   7   3       1363.35       1547.63        45.72 o                         
  -8   7   3         56.47         60.69        22.44 o                         
  -7   7   3       3391.65       3571.60        73.86 o                         
  -6   7   3         21.87         28.12        11.79 o                         
  -5   7   3        917.10        865.29        29.38 o                         
  -4   7   3        879.51        870.70        37.12 o                         
  -3   7   3       3941.54       3714.48        56.42 o                         
  -2   7   3        190.10        210.97        15.75 o                         
  -1   7   3       2192.46       1938.07        42.06 o                         
   0   7   3        615.57        597.81        19.14 o                         
   1   7   3       4050.44       4006.11        56.30 o                         
   2   7   3       1057.48        928.16        17.49 o                         
   3   7   3       4836.38       4948.09        48.92 o                         
   4   7   3         32.50         33.69         8.53 o                         
   5   7   3       1183.82       1161.90        45.11 o                         
   6   7   3        747.77        688.22        16.23 o                         
   7   7   3       2472.30       2572.49        71.42 o                         
   8   7   3         78.04         83.30        22.07 o                         
   9   7   3       1119.83       1055.14        74.35 o                         
  10   7   3         96.86        132.04        34.29 o                         
  11   7   3       1419.15       1447.13       117.43 o                         
  12   7   3        189.20        244.00        42.34 o                         
  13   7   3        321.64        330.56        77.64 o                         
 -14   8   3         67.79         56.14        31.17 o                         
 -13   8   3         13.45         39.46        27.38 o                         
 -12   8   3          6.26         52.64        17.14 o                         
 -11   8   3        106.81         63.43        25.81 o                         
 -10   8   3         52.34         45.82        19.63 o                         
  -9   8   3        636.62        706.18        41.52 o                         
  -8   8   3         66.99         69.50        17.14 o                         
  -7   8   3          2.65         10.47        18.28 o                         
  -6   8   3        183.80        223.90        39.74 o                         
  -5   8   3        822.82        763.32        32.35 o                         
  -4   8   3        688.20        644.57        29.46 o                         
  -3   8   3         10.34         23.93        16.45 o                         
  -2   8   3        440.04        476.10        34.22 o                         
  -1   8   3       4609.24       4624.86        53.63 o                         
   0   8   3        765.91        706.37        20.07 o                         
   1   8   3       3005.08       2978.22        84.39 o                         
   2   8   3        310.85        307.42        20.74 o                         
   3   8   3         96.92         96.76        14.31 o                         
   4   8   3         55.51         41.40        14.01 o                         
   5   8   3        299.41        291.61        57.99 o                         
   6   8   3        247.24        238.20        46.13 o                         
   7   8   3          0.55         14.97        19.68 o                         
   8   8   3         12.59          8.34        18.68 o                         
   9   8   3        333.64        444.13        56.46 o                         
  10   8   3          4.05          7.13        18.09 o                         
  11   8   3         25.77         27.47        24.47 o                         
  12   8   3         15.99         44.19        24.46 o                         
 -13   9   3       1962.27       1814.08        71.35 o                         
 -12   9   3        307.74        289.52        77.62 o                         
 -11   9   3       1196.11       1132.66        73.35 o                         
 -10   9   3         11.18         15.46        23.44 o                         
  -9   9   3       2469.85       2514.91       130.30 o                         
  -8   9   3        104.05         70.74        23.34 o                         
  -7   9   3       1574.17       1622.05        41.76 o                         
  -6   9   3         58.38         77.64        24.49 o                         
  -5   9   3       2231.83       2408.55        66.04 o                         
  -4   9   3         61.96         86.66        24.45 o                         
  -3   9   3       2117.36       2031.68        46.38 o                         
  -2   9   3       2423.67       2454.61        55.29 o                         
  -1   9   3        311.03        403.10        27.47 o                         
   0   9   3        260.16        260.67        20.79 o                         
   1   9   3        253.74        296.17        31.21 o                         
   2   9   3         42.61         65.08        20.01 o                         
   3   9   3       1865.53       1899.44        40.53 o                         
   4   9   3       1237.93       1288.44        49.55 o                         
   5   9   3        218.94        275.19        55.36 o                         
   6   9   3        263.64        284.23        49.73 o                         
   7   9   3        736.76        695.73        46.95 o                         
   8   9   3        619.88        617.36        64.57 o                         
   9   9   3        164.16        256.89        56.46 o                         
  10   9   3        607.51        504.90        69.12 o                         
  11   9   3        622.40        716.78        59.81 o                         
 -12  10   3        300.46        229.93        58.64 o                         
 -11  10   3         85.48         49.12        34.75 o                         
 -10  10   3        777.25        757.14        45.61 o                         
  -9  10   3         25.88         40.69        23.27 o                         
  -8  10   3       1131.48       1198.75        55.02 o                         
  -7  10   3         77.13         55.56        17.74 o                         
  -6  10   3        958.34        968.16        58.25 o                         
  -5  10   3        601.81        664.71        53.87 o                         
  -4  10   3       1464.40       1568.25        43.40 o                         
  -3  10   3          5.74         19.43        13.51 o                         
  -2  10   3         38.01         56.12        24.71 o                         
  -1  10   3          3.73         14.33        17.20 o                         
   0  10   3        310.68        282.67        42.38 o                         
   1  10   3        295.20        314.90        48.21 o                         
   2  10   3       1128.75       1147.09        40.18 o                         
   3  10   3        113.58         90.64        26.62 o                         
   4  10   3       1113.72       1126.10        60.73 o                         
   5  10   3          0.42         15.61        24.68 o                         
   6  10   3        701.44        725.24        46.23 o                         
   7  10   3          1.53         30.41        25.62 o                         
   8  10   3         21.98         15.84        23.33 o                         
   9  10   3        477.29        520.42        63.87 o                         
  10  10   3        346.91        331.55        58.71 o                         
 -11  11   3        223.19        161.68        52.04 o                         
 -10  11   3        274.19        189.07        37.67 o                         
  -9  11   3        293.21        392.62        75.48 o                         
  -8  11   3          4.59         25.51        21.97 o                         
  -7  11   3        278.13        340.02        46.57 o                         
  -6  11   3         70.42         85.13        24.92 o                         
  -5  11   3        727.66        686.99        37.57 o                         
  -4  11   3        340.03        196.73        37.44 o                         
  -3  11   3        219.94        228.15        31.80 o                         
  -2  11   3       1185.78       1057.31        34.08 o                         
  -1  11   3         19.76          1.70        14.03 o                         
   0  11   3        905.12        743.09        45.41 o                         
   1  11   3        119.31        137.74        31.07 o                         
   2  11   3        503.08        384.74        66.38 o                         
   3  11   3        866.29        982.57        58.42 o                         
   4  11   3        897.02       1001.69        76.56 o                         
   5  11   3       1394.88       1290.41        64.51 o                         
   6  11   3        172.50        257.92        47.76 o                         
   7  11   3        106.70         95.87        31.40 o                         
   8  11   3         42.14         30.03        22.68 o                         
   9  11   3        124.45        141.02        36.00 o                         
 -10  12   3        296.28        336.98        95.11 o                         
  -9  12   3          3.94         32.03        29.20 o                         
  -8  12   3        338.71        361.09        36.83 o                         
  -7  12   3         21.79        -17.69        25.91 o                         
  -6  12   3       1506.01       1674.29        62.02 o                         
  -5  12   3          0.05          4.63        16.21 o                         
  -4  12   3       2894.70       2908.78       141.43 o                         
  -3  12   3          0.03         29.23        16.94 o                         
  -2  12   3       1458.33       1290.56        63.71 o                         
  -1  12   3        234.36        185.08        34.13 o                         
   0  12   3       3261.87       3146.22       192.29 o                         
   1  12   3          3.87         39.07        23.66 o                         
   2  12   3       1724.76       1772.35        52.47 o                         
   3  12   3         52.30         70.57        26.08 o                         
   4  12   3       3094.50       3215.91        91.19 o                         
   5  12   3         60.77         59.95        36.82 o                         
   6  12   3        167.08        150.95        46.92 o                         
   7  12   3         63.55         72.85        29.67 o                         
   8  12   3        133.22        141.81        44.12 o                         
  -8  13   3         17.73         50.57        28.99 o                         
  -7  13   3        250.22        276.26        50.12 o                         
  -6  13   3         47.72         62.80        29.84 o                         
  -5  13   3          3.99         17.49        30.12 o                         
  -4  13   3        429.83        367.05        68.90 o                         
  -3  13   3       1309.47       1172.55        62.79 o                         
  -2  13   3          3.08         16.88        16.59 o                         
  -1  13   3        624.95        648.34        61.37 o                         
   0  13   3          3.89         25.26        19.32 o                         
   1  13   3          1.03         18.69        22.30 o                         
   2  13   3        134.66        153.42        38.86 o                         
   3  13   3          0.63         40.42        25.64 o                         
   4  13   3        215.02        204.80        43.34 o                         
   5  13   3         25.13         33.01        22.27 o                         
   6  13   3        433.19        524.39        81.08 o                         
  -5  14   3         24.98         58.53        45.31 o                         
  -4  14   3        231.51        191.67        66.57 o                         
  -3  14   3          1.71         50.93        39.09 o                         
  -2  14   3         78.77         68.78        19.86 o                         
  -1  14   3         20.82         35.67        16.87 o                         
   0  14   3        155.49         81.72        32.07 o                         
   1  14   3          7.77         45.22        25.20 o                         
   2  14   3        154.09        108.40        78.20 o                         
   3  14   3         14.81         48.10        22.57 o                         
 -17   0   4        259.62        203.22        60.51 o                         
 -16   0   4         41.49         72.43        33.41 o                         
 -15   0   4          1.03        -20.67        31.89 o                         
 -14   0   4        781.06        616.57       138.30 o                         
 -13   0   4         30.42         30.71        37.30 o                         
 -12   0   4       2960.92       2795.78        86.80 o                         
 -11   0   4          8.90         -3.08        28.57 o                         
 -10   0   4       3282.55       3348.72       126.15 o                         
  -9   0   4       2618.13       2715.82        73.68 o                         
  -8   0   4        466.18        441.38        38.02 o                         
  -7   0   4       1845.18       1905.77        50.01 o                         
  -6   0   4       5470.76       5239.31        81.06 o                         
  -5   0   4        537.32        521.12        22.85 o                         
  -4   0   4       7288.13       7057.98        73.63 o                         
  -3   0   4       2235.08       2103.02        36.97 o                         
  -2   0   4      14614.12      14595.05       156.22 o                         
  -1   0   4       3482.38       3538.51        37.78 o                         
   0   0   4      15241.40      14410.19        96.30 o                         
   1   0   4        151.93        163.00        13.19 o                         
   2   0   4      18419.29      18111.30       175.78 o                         
   3   0   4         86.07         80.47        10.31 o                         
   4   0   4       1050.98       1095.47        24.64 o                         
   5   0   4        466.70        459.82        35.34 o                         
   6   0   4        885.35        743.48        25.09 o                         
   7   0   4       4058.95       4163.87        75.58 o                         
   8   0   4         52.80         37.02        21.86 o                         
   9   0   4        929.62        941.19        58.73 o                         
  10   0   4       1612.22       1589.63        53.66 o                         
  11   0   4        102.90         76.70        40.09 o                         
  12   0   4        401.22        393.82        77.49 o                         
  13   0   4       1545.48       1548.29       118.77 o                         
  14   0   4        705.04        712.44        47.90 o                         
 -17   1   4         16.91         25.83        17.82 o                         
 -16   1   4         28.47         15.69        16.09 o                         
 -15   1   4        136.24        120.32        28.90 o                         
 -14   1   4         14.16         10.36        21.21 o                         
 -13   1   4        811.59        864.81        47.19 o                         
 -12   1   4        791.82        779.51        45.01 o                         
 -11   1   4        107.50        158.79        46.65 o                         
 -10   1   4        146.63        180.18        37.15 o                         
  -9   1   4        851.29        832.80        34.62 o                         
  -8   1   4      21579.18      23252.13       278.28 o                         
  -7   1   4       3928.37       4060.44        55.11 o                         
  -6   1   4        661.08        827.79        27.55 o                         
  -5   1   4        558.13        502.61        13.46 o                         
  -4   1   4       9723.65      10006.12        79.37 o                         
  -3   1   4       1546.81       1539.14        17.01 o                         
  -2   1   4      28174.55      27466.33       189.12 o                         
  -1   1   4         95.34         92.47         8.71 o                         
   0   1   4       2938.84       2648.60        21.18 o                         
   1   1   4        630.30        574.95         9.07 o                         
   2   1   4         19.69         11.31         4.02 o                         
   3   1   4        824.41        849.44        12.54 o                         
   4   1   4      10923.08      11787.18       172.90 o                         
   5   1   4         22.93         31.62         8.20 o                         
   6   1   4       4169.16       4534.52        79.27 o                         
   7   1   4       1485.73       1468.55        35.12 o                         
   8   1   4        250.34        272.38        25.40 o                         
   9   1   4         15.69         35.22        16.78 o                         
  10   1   4          0.43         27.62        18.60 o                         
  11   1   4         25.79         43.23        15.21 o                         
  12   1   4          0.53         26.26        12.95 o                         
  13   1   4        161.12        113.14        35.01 o                         
  14   1   4        229.30        153.40        41.77 o                         
 -17   2   4         43.68         45.20        20.67 o                         
 -16   2   4        288.30        259.93        42.41 o                         
 -15   2   4        502.28        484.33        38.59 o                         
 -14   2   4        545.57        487.11        41.44 o                         
 -13   2   4         67.34         32.61        24.15 o                         
 -12   2   4       1294.46       1277.76        54.08 o                         
 -11   2   4        232.45        248.04        32.63 o                         
 -10   2   4       1298.83       1366.75        41.23 o                         
  -9   2   4       1411.73       1449.47        60.59 o                         
  -8   2   4      11681.68      12589.11       160.92 o                         
  -7   2   4         69.72         95.95        23.16 o                         
  -6   2   4       4122.47       4083.26        54.47 o                         
  -5   2   4         30.37         38.76         9.83 o                         
  -4   2   4        407.10        386.27        13.71 o                         
  -3   2   4        252.31        250.98        10.35 o                         
  -2   2   4        132.19        131.56        15.35 o                         
  -1   2   4       2526.51       2570.77        20.99 o                         
   0   2   4      20808.07      20181.45       142.80 o                         
   1   2   4        213.67        182.69         7.11 o                         
   2   2   4       1927.50       1973.63        16.95 o                         
   3   2   4        138.68        178.54        15.88 o                         
   4   2   4       6601.82       6557.37        61.91 o                         
   5   2   4        139.38        134.92        12.25 o                         
   6   2   4        198.09        186.16        13.43 o                         
   7   2   4        850.48        860.21        32.56 o                         
   8   2   4       2736.79       2802.93        93.69 o                         
   9   2   4        185.51        174.37        27.04 o                         
  10   2   4         22.56         46.76        17.26 o                         
  11   2   4        379.41        323.78        37.96 o                         
  12   2   4       1241.03       1294.39        43.42 o                         
  13   2   4        299.13        270.62        42.35 o                         
  14   2   4        569.31        555.56        44.62 o                         
 -16   3   4         14.45         19.09        21.92 o                         
 -15   3   4        483.49        549.87        61.51 o                         
 -14   3   4         79.06         55.95        20.90 o                         
 -13   3   4       4575.04       4738.72        83.94 o                         
 -12   3   4        120.53        111.41        24.91 o                         
 -11   3   4       1805.90       1784.68        49.80 o                         
 -10   3   4        456.29        502.77        33.99 o                         
  -9   3   4        153.64        204.07        26.82 o                         
  -8   3   4          4.08         29.39        14.81 o                         
  -7   3   4        383.26        448.83        23.69 o                         
  -6   3   4         73.58         91.14        21.25 o                         
  -5   3   4      12135.51      12085.80       152.52 o                         
  -4   3   4       1029.53       1003.66        15.97 o                         
  -3   3   4         67.09        107.08        12.48 o                         
  -2   3   4        604.50        610.51        17.85 o                         
  -1   3   4       9251.73       9028.55        71.65 o                         
   0   3   4       3903.83       3860.90        36.04 o                         
   1   3   4      21481.59      22183.49       108.29 o                         
   2   3   4        808.65        838.28        19.33 o                         
   3   3   4       4480.69       4541.09        36.68 o                         
   4   3   4       3433.24       3407.00        29.55 o                         
   5   3   4       8285.81       8507.56        87.09 o                         
   6   3   4         96.99         95.91        17.53 o                         
   7   3   4       3375.45       3448.79        51.26 o                         
   8   3   4        673.75        644.95        32.88 o                         
   9   3   4       1317.98       1288.86        39.70 o                         
  10   3   4          2.51         25.57        15.26 o                         
  11   3   4       1032.55       1012.88        52.90 o                         
  12   3   4       1003.39       1052.26        44.41 o                         
  13   3   4         24.65         32.43        19.69 o                         
  14   3   4         82.55         85.09        25.75 o                         
 -16   4   4         38.44         61.79        21.86 o                         
 -15   4   4         21.30         50.49        20.18 o                         
 -14   4   4          0.19          3.37        22.25 o                         
 -13   4   4          0.75         27.27        24.12 o                         
 -12   4   4          0.28          4.13        21.73 o                         
 -11   4   4         67.99         57.60        21.73 o                         
 -10   4   4        125.55        115.97        24.46 o                         
  -9   4   4        351.81        336.23        43.34 o                         
  -8   4   4        538.53        577.11        32.29 o                         
  -7   4   4        358.06        328.16        36.93 o                         
  -6   4   4         73.39         70.81        15.75 o                         
  -5   4   4        111.00        128.09        21.13 o                         
  -4   4   4        179.79        178.24        13.05 o                         
  -3   4   4       1719.17       1875.87        28.28 o                         
  -2   4   4          9.33          8.63         5.69 o                         
  -1   4   4       2300.76       2368.00        25.98 o                         
   0   4   4       2882.58       2875.91        38.98 o                         
   1   4   4       2293.98       2263.01        28.27 o                         
   2   4   4         12.46         12.89         7.45 o                         
   3   4   4       4271.17       4365.85        52.48 o                         
   4   4   4        328.11        329.46        12.81 o                         
   5   4   4        160.75        167.53        14.11 o                         
   6   4   4         50.64         65.82        12.03 o                         
   7   4   4        372.99        420.61        20.07 o                         
   8   4   4         50.76         29.31        12.84 o                         
   9   4   4          8.25         11.54        13.52 o                         
  10   4   4        950.84        957.61        36.82 o                         
  11   4   4        121.48        188.17        28.49 o                         
  12   4   4        180.69        142.47        33.88 o                         
  13   4   4        139.64        108.64        23.73 o                         
  14   4   4         42.83         69.22        38.54 o                         
 -16   5   4        172.16        167.50        46.83 o                         
 -15   5   4        602.11        678.98        75.04 o                         
 -14   5   4        304.28        284.08        36.46 o                         
 -13   5   4        232.15        291.15        37.17 o                         
 -12   5   4         35.39         51.32        20.81 o                         
 -11   5   4          8.96         22.43        22.28 o                         
 -10   5   4         28.44         37.60        18.60 o                         
  -9   5   4        477.75        473.97        34.60 o                         
  -8   5   4         24.52         31.91        18.91 o                         
  -7   5   4       2217.00       2160.92        42.37 o                         
  -6   5   4        762.05        758.33        30.71 o                         
  -5   5   4      17631.91      17354.61       222.14 o                         
  -4   5   4          1.72          8.88        11.28 o                         
  -3   5   4      14642.94      14410.93       122.03 o                         
  -2   5   4        258.55        219.22        12.59 o                         
  -1   5   4       4161.91       4131.90        36.13 o                         
   0   5   4        558.18        568.60        15.96 o                         
   1   5   4       1314.85       1133.42        30.45 o                         
   2   5   4       4113.59       4187.14        62.18 o                         
   3   5   4          9.42          8.49        10.26 o                         
   4   5   4       1941.57       1899.47        34.52 o                         
   5   5   4       7195.23       7204.84        63.44 o                         
   6   5   4        819.56        757.40        30.08 o                         
   7   5   4        122.00         83.32        13.76 o                         
   8   5   4          5.86         22.59        11.54 o                         
   9   5   4        100.35        114.23        19.41 o                         
  10   5   4        325.58        329.26        53.20 o                         
  11   5   4        139.60        105.98        29.61 o                         
  12   5   4         43.23         19.26        16.02 o                         
  13   5   4        763.32        716.29       101.78 o                         
 -15   6   4          0.34          5.48        21.38 o                         
 -14   6   4        664.73        641.62        43.73 o                         
 -13   6   4        124.36        120.41        29.87 o                         
 -12   6   4         73.08         72.86        21.96 o                         
 -11   6   4        169.51        160.93        39.59 o                         
 -10   6   4        561.18        619.75        36.65 o                         
  -9   6   4        777.71        770.27        34.02 o                         
  -8   6   4        432.86        562.76        39.76 o                         
  -7   6   4        261.41        287.17        40.84 o                         
  -6   6   4       9059.62       9332.37       130.13 o                         
  -5   6   4       1547.32       1677.73        40.59 o                         
  -4   6   4       3673.84       3745.43        56.23 o                         
  -3   6   4         19.68         15.72         8.83 o                         
  -2   6   4        476.22        472.89        17.58 o                         
  -1   6   4        116.35        127.94        13.73 o                         
   0   6   4       5041.48       5003.26        73.70 o                         
   1   6   4       1365.62       1312.01        18.70 o                         
   2   6   4        545.45        531.22        32.28 o                         
   3   6   4        340.05        397.50        26.57 o                         
   4   6   4       1050.74        999.71        47.71 o                         
   5   6   4         36.19         53.65        25.88 o                         
   6   6   4        265.66        204.23        38.11 o                         
   7   6   4        572.49        593.91        21.45 o                         
   8   6   4        344.78        366.68        72.16 o                         
   9   6   4         38.53         45.62        22.41 o                         
  10   6   4        816.47        763.04        98.15 o                         
  11   6   4        291.97        268.87        52.85 o                         
  12   6   4         84.03         93.72        28.99 o                         
  13   6   4        510.03        505.90        53.40 o                         
 -15   7   4         50.24         35.62        23.43 o                         
 -14   7   4        173.37        183.28        53.80 o                         
 -13   7   4        102.61         94.23        27.18 o                         
 -12   7   4        204.93        217.56        48.68 o                         
 -11   7   4        107.79         41.43        25.42 o                         
 -10   7   4         77.10         48.55        21.60 o                         
  -9   7   4         20.22         64.38        20.67 o                         
  -8   7   4        443.54        376.16        48.14 o                         
  -7   7   4        388.18        388.85        36.34 o                         
  -6   7   4         16.25         19.50        10.89 o                         
  -5   7   4        751.71        694.21        27.26 o                         
  -4   7   4        725.24        746.04        26.75 o                         
  -3   7   4       5463.25       5493.69       106.77 o                         
  -2   7   4      10350.09      10568.79       126.78 o                         
  -1   7   4       1522.71       1504.77        29.06 o                         
   0   7   4         23.83         41.72        11.44 o                         
   1   7   4          1.70          0.31         4.29 o                         
   2   7   4         54.42         95.55        21.62 o                         
   3   7   4          7.20         24.22        13.96 o                         
   4   7   4        671.89        617.87        51.02 o                         
   5   7   4       2725.02       2792.24        95.21 o                         
   6   7   4        178.17        186.08        35.69 o                         
   7   7   4       3709.14       3808.10        87.20 o                         
   8   7   4       2370.48       2324.46        68.07 o                         
   9   7   4         18.05         40.47        20.52 o                         
  10   7   4         52.89         19.54        15.47 o                         
  11   7   4         22.20         34.73        18.51 o                         
  12   7   4         10.03         54.44        23.44 o                         
 -14   8   4        298.42        237.71        47.65 o                         
 -13   8   4          5.01         31.64        18.72 o                         
 -12   8   4       1746.05       1849.27        52.21 o                         
 -11   8   4         32.42         50.94        17.31 o                         
 -10   8   4       1153.98       1245.79        63.41 o                         
  -9   8   4        229.20        206.31        37.91 o                         
  -8   8   4       1859.51       2042.66        63.19 o                         
  -7   8   4         21.63         45.64        27.49 o                         
  -6   8   4         28.88         55.55        18.47 o                         
  -5   8   4        399.00        437.87        28.16 o                         
  -4   8   4       2501.25       2509.99        44.71 o                         
  -3   8   4       1150.11       1226.52        51.23 o                         
  -2   8   4       7561.86       7383.41        89.47 o                         
  -1   8   4        445.35        444.51        19.41 o                         
   0   8   4       7561.49       7400.25        72.06 o                         
   1   8   4        306.88        277.08        18.28 o                         
   2   8   4       1106.42       1097.94        40.17 o                         
   3   8   4        481.50        526.82        47.95 o                         
   4   8   4       3198.91       3375.24        75.36 o                         
   5   8   4        253.64        313.98        78.27 o                         
   6   8   4         47.91         56.38        22.25 o                         
   7   8   4       1331.54       1412.57        64.67 o                         
   8   8   4       2985.72       3173.83        88.08 o                         
   9   8   4        337.65        369.46        57.06 o                         
  10   8   4        171.56        174.09        43.14 o                         
  11   8   4        181.32        144.86        62.92 o                         
  12   8   4        665.19        604.72       132.72 o                         
 -13   9   4          0.67         80.73        38.67 o                         
 -12   9   4        209.95        208.62        48.16 o                         
 -11   9   4          1.82         15.05        21.85 o                         
 -10   9   4          6.81         16.31        28.65 o                         
  -9   9   4        679.01        655.97        47.92 o                         
  -8   9   4        411.48        395.88        49.13 o                         
  -7   9   4         48.54         38.88        20.16 o                         
  -6   9   4        625.74        568.31        29.64 o                         
  -5   9   4         71.36         59.88        17.23 o                         
  -4   9   4          5.02          2.62        16.28 o                         
  -3   9   4        744.18        746.18        28.61 o                         
  -2   9   4         21.86         32.29        16.93 o                         
  -1   9   4        264.44        313.62        24.53 o                         
   0   9   4        121.30        131.42        16.08 o                         
   1   9   4       3631.69       3741.71        71.33 o                         
   2   9   4       1456.28       1490.60        71.13 o                         
   3   9   4        466.67        522.44        39.48 o                         
   4   9   4        313.83        327.34        50.01 o                         
   5   9   4         10.79         33.27        20.48 o                         
   6   9   4        173.02        152.66        39.46 o                         
   7   9   4          1.62         10.92        27.93 o                         
   8   9   4        118.48        108.92        27.99 o                         
   9   9   4        962.85        913.72        52.13 o                         
  10   9   4          2.86         68.44        24.97 o                         
  11   9   4         75.35         59.31        21.09 o                         
 -12  10   4        748.48        692.07        98.55 o                         
 -11  10   4          0.43         20.71        33.09 o                         
 -10  10   4        819.84        859.31        48.22 o                         
  -9  10   4         35.18         50.58        21.40 o                         
  -8  10   4        430.46        463.08        43.99 o                         
  -7  10   4         81.69         75.11        24.16 o                         
  -6  10   4       1460.67       1406.24        48.61 o                         
  -5  10   4        127.35        112.83        28.26 o                         
  -4  10   4         38.88         46.78        17.13 o                         
  -3  10   4          4.82         25.88        13.25 o                         
  -2  10   4        422.23        459.96        61.50 o                         
  -1  10   4         87.89         91.18        30.16 o                         
   0  10   4        653.34        573.45        29.21 o                         
   1  10   4       1408.03       1390.30        42.18 o                         
   2  10   4       1596.05       1601.92        76.05 o                         
   3  10   4        330.91        322.08        34.70 o                         
   4  10   4        291.64        283.72        75.58 o                         
   5  10   4          0.79         38.41        17.89 o                         
   6  10   4       1134.45       1121.33        60.22 o                         
   7  10   4        103.49         78.18        30.78 o                         
   8  10   4         51.32         25.13        26.23 o                         
   9  10   4         57.72         72.16        33.48 o                         
  10  10   4        829.04        804.24        45.62 o                         
 -11  11   4        375.01        462.03        53.65 o                         
 -10  11   4         93.88         79.78        38.94 o                         
  -9  11   4       1601.15       1769.42       120.81 o                         
  -8  11   4        374.01        282.28        46.30 o                         
  -7  11   4       1271.58       1338.98        43.60 o                         
  -6  11   4         91.79         67.45        29.00 o                         
  -5  11   4        161.28        164.15        28.73 o                         
  -4  11   4        505.09        412.80        47.14 o                         
  -3  11   4       2726.82       2705.75       140.51 o                         
  -2  11   4        203.02        252.65        34.55 o                         
  -1  11   4       2963.01       2801.66        58.26 o                         
   0  11   4        260.56        233.42        52.35 o                         
   1  11   4       3362.16       3356.60        94.16 o                         
   2  11   4        345.81        240.62        47.88 o                         
   3  11   4        486.31        488.69        56.96 o                         
   4  11   4        989.34       1031.60        62.13 o                         
   5  11   4         38.56         38.02        21.95 o                         
   6  11   4         92.32        101.62        32.03 o                         
   7  11   4        103.41        135.94        31.18 o                         
   8  11   4        161.00        153.36        32.65 o                         
   9  11   4        234.20        228.27        78.45 o                         
 -10  12   4        194.66        172.58        59.19 o                         
  -9  12   4         18.97         33.09        26.88 o                         
  -8  12   4        203.59        177.49        59.22 o                         
  -7  12   4         98.91        112.51        30.84 o                         
  -6  12   4          0.21         22.62        13.84 o                         
  -5  12   4          6.09         18.36        17.86 o                         
  -4  12   4         91.39        102.92        43.96 o                         
  -3  12   4        629.62        629.50        46.03 o                         
  -2  12   4          5.85         21.70        21.92 o                         
  -1  12   4         63.30         20.17        22.91 o                         
   0  12   4        612.27        527.86        47.56 o                         
   1  12   4         27.44          9.20        16.35 o                         
   2  12   4        174.37        161.02        46.81 o                         
   3  12   4        902.26        911.66        57.41 o                         
   4  12   4          1.11         62.26        27.08 o                         
   5  12   4         51.85         51.15        34.19 o                         
   6  12   4          0.19         47.49        25.80 o                         
   7  12   4          0.62         34.66        24.82 o                         
  -8  13   4         10.90         15.45        24.91 o                         
  -7  13   4         72.71         62.60        31.76 o                         
  -6  13   4        116.79        142.26        47.37 o                         
  -5  13   4        592.07        602.06        98.85 o                         
  -4  13   4        127.44         71.86        42.00 o                         
  -3  13   4        569.39        546.75        76.30 o                         
  -2  13   4        225.57        203.53        49.72 o                         
  -1  13   4        704.49        728.32        53.12 o                         
   0  13   4          0.81         37.52        19.16 o                         
   1  13   4        788.47        872.08        84.97 o                         
   2  13   4         47.66         76.96        30.84 o                         
   3  13   4       1069.76       1042.96        51.00 o                         
   4  13   4         37.78         50.09        22.52 o                         
   5  13   4        530.45        339.53       118.42 o                         
  -5  14   4          6.38         56.93        59.46 o                         
  -4  14   4        452.95        314.02       151.79 o                         
  -3  14   4         53.02         33.66        21.34 o                         
  -2  14   4        302.54        182.18        92.58 o                         
  -1  14   4         38.58         59.11        43.99 o                         
   0  14   4         28.00         10.69        25.85 o                         
   1  14   4        151.48        202.70        53.50 o                         
   2  14   4          7.44          8.29        29.04 o                         
   3  14   4       1240.97       1356.40        77.46 o                         
 -17   1   5        205.39        177.31        43.90 o                         
 -16   1   5         15.77         32.59        18.91 o                         
 -15   1   5        262.97        228.66        41.97 o                         
 -14   1   5        247.61        272.05        39.09 o                         
 -13   1   5       1184.05       1198.76        63.69 o                         
 -12   1   5          0.81         28.82        19.50 o                         
 -11   1   5       4038.46       4156.48        80.16 o                         
 -10   1   5        507.50        386.80        50.66 o                         
  -9   1   5       1764.43       1716.24        42.09 o                         
  -8   1   5       1306.61       1353.86        38.90 o                         
  -7   1   5       7757.79       7832.53        77.12 o                         
  -6   1   5        263.40        319.39        41.27 o                         
  -5   1   5        122.77         97.24        13.36 o                         
  -4   1   5        819.72        794.46        13.89 o                         
  -3   1   5       2181.19       2095.22        18.58 o                         
  -2   1   5        707.54        695.90        10.95 o                         
  -1   1   5      16691.44      15912.30        88.50 o                         
   0   1   5         38.60         52.55         8.50 o                         
   1   1   5       2443.96       2152.87        35.57 o                         
   2   1   5        211.79        212.98        11.93 o                         
   3   1   5        589.40        647.40        12.36 o                         
   4   1   5        153.73        217.88        11.50 o                         
   5   1   5        720.00        605.02        23.65 o                         
   6   1   5       1746.88       1659.08        58.59 o                         
   7   1   5       4306.50       4389.02        61.61 o                         
   8   1   5       1153.93       1160.19        36.68 o                         
   9   1   5       1909.90       1916.55        44.79 o                         
  10   1   5        872.98        884.66        38.55 o                         
  11   1   5        421.44        404.68        47.49 o                         
  12   1   5        742.74        783.82        34.16 o                         
  13   1   5        453.83        461.97        46.86 o                         
  14   1   5        692.80        667.17       124.04 o                         
 -17   2   5          3.27         61.07        24.78 o                         
 -16   2   5        271.18        257.78        40.35 o                         
 -15   2   5         51.88         72.80        25.02 o                         
 -14   2   5        821.24        892.06        46.32 o                         
 -13   2   5         46.43         65.98        20.74 o                         
 -12   2   5       4968.59       5144.49        94.81 o                         
 -11   2   5       1488.68       1474.36        50.48 o                         
 -10   2   5        518.03        572.31        56.00 o                         
  -9   2   5       1689.19       1799.17        40.56 o                         
  -8   2   5       7915.18       8190.59       166.54 o                         
  -7   2   5        138.06        161.75        26.45 o                         
  -6   2   5       1080.16       1003.34        29.88 o                         
  -5   2   5        400.29        424.92        16.01 o                         
  -4   2   5       3629.57       3487.49        28.04 o                         
  -3   2   5        125.95        137.18        11.00 o                         
  -2   2   5        311.62        359.62        11.42 o                         
  -1   2   5       2885.68       2822.74        22.68 o                         
   0   2   5       3505.82       3009.04        24.94 o                         
   1   2   5       5539.96       5595.10        58.28 o                         
   2   2   5       1900.48       1769.71        18.03 o                         
   3   2   5        213.61        248.67        12.72 o                         
   4   2   5        405.76        330.53        10.51 o                         
   5   2   5       1863.65       1773.13        23.30 o                         
   6   2   5        947.73        882.83        20.98 o                         
   7   2   5       1027.07       1128.10        32.38 o                         
   8   2   5       2057.95       2121.37        44.51 o                         
   9   2   5        844.25        836.36        43.39 o                         
  10   2   5        420.78        404.92        36.01 o                         
  11   2   5        404.38        390.31        34.41 o                         
  12   2   5       1251.86       1276.38        49.64 o                         
  13   2   5         10.65          8.77        18.55 o                         
  14   2   5        187.79        172.38        44.02 o                         
 -16   3   5         73.64         91.85        26.90 o                         
 -15   3   5         93.52        104.99        29.04 o                         
 -14   3   5         67.62         41.73        20.19 o                         
 -13   3   5        260.29        313.37        49.28 o                         
 -12   3   5         93.21        112.22        29.97 o                         
 -11   3   5        921.27        934.79        38.14 o                         
 -10   3   5        629.65        568.83        43.04 o                         
  -9   3   5        607.92        617.57        28.51 o                         
  -8   3   5        874.71        841.79        31.74 o                         
  -7   3   5         27.12         44.33        16.91 o                         
  -6   3   5       2782.49       2806.78        46.14 o                         
  -5   3   5        616.75        636.55        25.21 o                         
  -4   3   5       3973.46       4199.53        53.36 o                         
  -3   3   5        372.83        376.20        11.15 o                         
  -2   3   5       2736.94       2884.04        28.08 o                         
  -1   3   5      14821.57      15144.54       179.69 o                         
   0   3   5       3976.52       4299.20        49.09 o                         
   1   3   5       5589.59       5705.60        32.79 o                         
   2   3   5        691.16        646.12        10.10 o                         
   3   3   5         25.83         34.28         5.71 o                         
   4   3   5        127.15        137.66        17.13 o                         
   5   3   5        137.80        125.35        10.60 o                         
   6   3   5        160.30        154.15        12.69 o                         
   7   3   5       1510.95       1474.07        37.24 o                         
   8   3   5       1536.17       1511.42        39.68 o                         
   9   3   5       1028.67       1128.76        72.82 o                         
  10   3   5         53.60         30.99        13.13 o                         
  11   3   5        256.34        316.63        27.89 o                         
  12   3   5        117.80        100.44        28.38 o                         
  13   3   5        140.51        133.17        57.16 o                         
 -16   4   5        389.95        312.92        57.32 o                         
 -15   4   5        184.10        177.14        36.47 o                         
 -14   4   5        703.06        705.90        49.56 o                         
 -13   4   5        297.94        321.01        35.67 o                         
 -12   4   5        172.05        172.82        35.65 o                         
 -11   4   5        569.44        579.46        53.90 o                         
 -10   4   5         45.36         50.67        23.84 o                         
  -9   4   5        225.92        230.40        45.82 o                         
  -8   4   5       3767.50       3744.32        67.17 o                         
  -7   4   5        243.26        252.08        39.91 o                         
  -6   4   5      10512.09      10391.41       195.25 o                         
  -5   4   5         42.38         31.27        14.08 o                         
  -4   4   5       2541.97       2212.00        56.23 o                         
  -3   4   5        360.05        362.07        12.90 o                         
  -2   4   5       1271.29       1119.46        18.80 o                         
  -1   4   5        945.18        966.61        15.50 o                         
   0   4   5       6314.85       6341.68        57.24 o                         
   1   4   5       7344.96       7404.34        78.82 o                         
   2   4   5      15512.80      15224.57       118.68 o                         
   3   4   5         95.16        123.92        12.70 o                         
   4   4   5       1269.99       1210.29        14.50 o                         
   5   4   5        696.01        694.99        16.87 o                         
   6   4   5       7467.76       7385.84        84.58 o                         
   7   4   5        177.79        153.98        18.64 o                         
   8   4   5        188.73        138.63        25.29 o                         
   9   4   5        186.47        158.33        41.12 o                         
  10   4   5          8.23         33.29        14.58 o                         
  11   4   5        418.80        387.62        42.31 o                         
  12   4   5         23.27         45.26        20.19 o                         
  13   4   5        455.52        499.83       126.59 o                         
 -16   5   5         74.83         40.32        27.21 o                         
 -15   5   5         13.92         49.87        21.62 o                         
 -14   5   5         23.77         39.53        23.21 o                         
 -13   5   5          0.66         16.95        16.04 o                         
 -12   5   5        101.86         78.87        22.22 o                         
 -11   5   5        811.74        851.80        52.36 o                         
 -10   5   5        259.60        295.79        30.88 o                         
  -9   5   5        121.28        130.41        28.36 o                         
  -8   5   5       1086.74       1024.02        43.93 o                         
  -7   5   5       1276.02       1282.70        67.88 o                         
  -6   5   5       1412.88       1393.19        35.69 o                         
  -5   5   5        932.24        863.24        25.79 o                         
  -4   5   5        233.07        253.85        22.63 o                         
  -3   5   5       1229.75       1235.18        26.10 o                         
  -2   5   5        219.24        215.80        11.57 o                         
  -1   5   5        155.88        196.41        18.16 o                         
   0   5   5        212.80        265.99         9.83 o                         
   1   5   5        658.38        616.45        28.96 o                         
   2   5   5       1176.56       1279.00        44.38 o                         
   3   5   5       1615.91       1585.58        30.25 o                         
   4   5   5          5.89         12.31        13.48 o                         
   5   5   5        403.11        369.04        35.65 o                         
   6   5   5       2983.50       3028.27        62.77 o                         
   7   5   5         74.68         66.71        14.58 o                         
   8   5   5        978.74        924.48        34.38 o                         
   9   5   5         48.49         53.54        16.09 o                         
  10   5   5        226.02        283.75        41.32 o                         
  11   5   5        469.64        496.54        40.45 o                         
  12   5   5        173.81        144.57        46.08 o                         
  13   5   5        220.44        128.97        58.26 o                         
 -15   6   5         44.29         74.14        29.21 o                         
 -14   6   5         34.33         53.59        27.67 o                         
 -13   6   5          4.65         24.87        20.49 o                         
 -12   6   5        194.25        225.40        41.69 o                         
 -11   6   5        286.51        336.13        34.70 o                         
 -10   6   5       1180.70       1298.59        56.04 o                         
  -9   6   5          2.67          7.02        20.73 o                         
  -8   6   5       4947.43       5152.66        92.66 o                         
  -7   6   5         65.29         42.75        15.39 o                         
  -6   6   5       8540.64       9057.67       110.31 o                         
  -5   6   5        372.46        432.73        22.67 o                         
  -4   6   5       3092.72       3006.51        49.90 o                         
  -3   6   5        900.76        871.03        23.99 o                         
  -2   6   5        952.56        887.86        20.07 o                         
  -1   6   5        113.01         94.15        15.11 o                         
   0   6   5        471.38        438.01        20.95 o                         
   1   6   5       3903.61       3815.37        90.01 o                         
   2   6   5       3701.52       3575.64       113.36 o                         
   3   6   5       1061.89       1140.09        33.60 o                         
   4   6   5       1544.93       1503.08        84.88 o                         
   5   6   5         68.70         71.97        20.13 o                         
   6   6   5        569.01        540.92        35.21 o                         
   7   6   5        201.82        231.36        52.76 o                         
   8   6   5         65.48         59.17        26.70 o                         
   9   6   5        522.84        575.12        49.53 o                         
  10   6   5        101.69        138.51        38.39 o                         
  11   6   5        101.75         84.24        31.02 o                         
  12   6   5        715.58        740.29        97.05 o                         
 -15   7   5        397.70        439.73        86.18 o                         
 -14   7   5         25.82         18.02        33.52 o                         
 -13   7   5        637.29        736.95        66.95 o                         
 -12   7   5         52.16         24.14        25.35 o                         
 -11   7   5       1074.71       1072.37        45.22 o                         
 -10   7   5          1.31         22.86        18.16 o                         
  -9   7   5       1124.62       1188.49        51.56 o                         
  -8   7   5        512.78        495.61        32.62 o                         
  -7   7   5       2682.13       2573.16        83.42 o                         
  -6   7   5          7.30         25.01        13.18 o                         
  -5   7   5       6302.45       6334.36        77.41 o                         
  -4   7   5        380.42        354.98        25.96 o                         
  -3   7   5       3911.62       3860.14        55.34 o                         
  -2   7   5       2023.35       1989.71        41.73 o                         
  -1   7   5       6036.71       6133.47        66.85 o                         
   0   7   5        574.13        564.68        30.60 o                         
   1   7   5       1639.85       1694.13        40.65 o                         
   2   7   5          2.59          6.87        19.43 o                         
   3   7   5       3424.11       3615.83        68.67 o                         
   4   7   5         64.01         62.98        27.50 o                         
   5   7   5       1984.74       1946.10        56.88 o                         
   6   7   5          3.60         31.31        21.34 o                         
   7   7   5       2344.73       2459.16        63.94 o                         
   8   7   5        242.54        271.65        34.68 o                         
   9   7   5        571.28        612.79        96.86 o                         
  10   7   5        134.20         49.46        30.18 o                         
  11   7   5         55.62         63.50        33.23 o                         
  12   7   5        564.51        532.60        88.47 o                         
 -14   8   5         28.14         30.08        20.25 o                         
 -13   8   5         18.62         16.49        22.58 o                         
 -12   8   5         30.36         32.58        22.06 o                         
 -11   8   5        227.63        152.73        33.90 o                         
 -10   8   5         65.60         58.21        21.91 o                         
  -9   8   5        322.15        281.55        41.76 o                         
  -8   8   5        222.58        183.70        28.36 o                         
  -7   8   5          7.39         29.70        15.85 o                         
  -6   8   5       1264.01       1276.46        40.33 o                         
  -5   8   5        202.29        298.24        25.44 o                         
  -4   8   5        126.13        115.45        20.07 o                         
  -3   8   5       1378.58       1373.84        44.85 o                         
  -2   8   5       1093.63       1109.62        30.84 o                         
  -1   8   5        198.65        202.90        24.38 o                         
   0   8   5        939.80        942.22        22.57 o                         
   1   8   5        716.03        637.59        20.32 o                         
   2   8   5         10.50         13.56        20.38 o                         
   3   8   5       1366.47       1480.63        65.11 o                         
   4   8   5        993.95       1057.00        42.71 o                         
   5   8   5          0.37         -7.40        19.15 o                         
   6   8   5         17.28         34.95        23.16 o                         
   7   8   5         64.29         33.59        20.44 o                         
   8   8   5        184.84        131.13        32.05 o                         
   9   8   5        400.02        366.83        69.11 o                         
  10   8   5          1.85         17.29        24.43 o                         
  11   8   5         74.26         60.52        41.14 o                         
 -13   9   5        661.91        586.46        69.92 o                         
 -12   9   5          6.77         25.45        18.54 o                         
 -11   9   5        960.05       1087.98        50.99 o                         
 -10   9   5        148.89        141.72        35.53 o                         
  -9   9   5        800.86        853.01        49.54 o                         
  -8   9   5        607.92        730.29        43.37 o                         
  -7   9   5       1373.23       1381.99        41.89 o                         
  -6   9   5       1446.69       1436.75        53.82 o                         
  -5   9   5         11.05         32.27        18.76 o                         
  -4   9   5        616.37        602.06        39.09 o                         
  -3   9   5         12.79         22.52        19.53 o                         
  -2   9   5         37.30         35.99        16.64 o                         
  -1   9   5        462.68        457.78        27.94 o                         
   0   9   5        891.62        817.91        38.92 o                         
   1   9   5        103.44        153.67        26.41 o                         
   2   9   5        414.48        470.14        53.36 o                         
   3   9   5        697.61        675.71        73.71 o                         
   4   9   5       1728.07       1733.64        56.62 o                         
   5   9   5       1297.06       1300.99        55.50 o                         
   6   9   5        350.55        385.74        47.64 o                         
   7   9   5       1147.09       1152.92        54.83 o                         
   8   9   5        306.18        281.76        46.66 o                         
   9   9   5       1290.07       1293.56        86.87 o                         
  10   9   5        147.91         85.62        44.07 o                         
 -12  10   5        462.91        316.69       143.82 o                         
 -11  10   5         29.56         48.48        24.40 o                         
 -10  10   5        988.38        976.00        56.65 o                         
  -9  10   5         53.62         43.88        14.61 o                         
  -8  10   5        157.61        159.87        29.21 o                         
  -7  10   5         12.96         30.90        19.04 o                         
  -6  10   5        808.13        812.77        39.64 o                         
  -5  10   5          1.21          5.56        16.21 o                         
  -4  10   5        431.74        515.38        39.57 o                         
  -3  10   5         97.08         88.83        26.24 o                         
  -2  10   5       1894.57       1909.62        65.17 o                         
  -1  10   5          2.25         16.32        14.88 o                         
   0  10   5        528.47        469.91       103.16 o                         
   1  10   5         38.48         25.67        13.52 o                         
   2  10   5       1188.27       1119.88        68.55 o                         
   3  10   5         24.63         12.60        17.73 o                         
   4  10   5          3.08         13.52        25.65 o                         
   5  10   5       1739.97       1918.06       103.73 o                         
   6  10   5        943.50        894.93        46.37 o                         
   7  10   5        108.74        108.67        35.08 o                         
   8  10   5        186.34        113.93        31.84 o                         
   9  10   5        694.79        719.06       102.06 o                         
 -11  11   5        230.23        239.80        37.59 o                         
 -10  11   5        102.23        155.23        45.46 o                         
  -9  11   5        543.55        599.14        45.47 o                         
  -8  11   5        110.91         81.67        22.50 o                         
  -7  11   5          5.09          5.87        17.45 o                         
  -6  11   5         18.46         21.88        16.06 o                         
  -5  11   5        449.30        464.01        51.03 o                         
  -4  11   5         44.92         15.14        13.26 o                         
  -3  11   5        416.05        405.40        29.62 o                         
  -2  11   5         26.38          6.71        16.07 o                         
  -1  11   5       1437.89       1487.37        61.10 o                         
   0  11   5         20.32         31.00        15.35 o                         
   1  11   5        394.86        322.77        50.91 o                         
   2  11   5        198.79        143.19        36.16 o                         
   3  11   5          2.77         12.60        14.87 o                         
   4  11   5         36.93         33.40        25.85 o                         
   5  11   5        280.20        252.22        56.23 o                         
   6  11   5         16.84         31.00        24.33 o                         
   7  11   5        345.17        306.16        89.60 o                         
   8  11   5        401.54        412.81        42.49 o                         
 -10  12   5        729.93        640.31        74.72 o                         
  -9  12   5          5.73         16.38        31.67 o                         
  -8  12   5       1902.84       1988.43        60.99 o                         
  -7  12   5         84.55         77.84        23.13 o                         
  -6  12   5        255.59        388.46        46.46 o                         
  -5  12   5         41.97         48.50        16.01 o                         
  -4  12   5       5297.95       5510.97        78.01 o                         
  -3  12   5         47.81         19.58        20.77 o                         
  -2  12   5       1760.29       1738.56        56.85 o                         
  -1  12   5         34.83         29.20        23.06 o                         
   0  12   5       1752.56       1911.86        59.68 o                         
   1  12   5         15.21         16.74        16.77 o                         
   2  12   5        122.36        122.05        34.11 o                         
   3  12   5        362.49        395.93        38.06 o                         
   4  12   5        831.11        811.11        46.05 o                         
   5  12   5        522.53        371.98       126.22 o                         
   6  12   5        371.71        235.41       108.55 o                         
   7  12   5        209.15        175.41        50.48 o                         
  -8  13   5          9.47         41.88        25.99 o                         
  -7  13   5        406.86        288.89        69.20 o                         
  -6  13   5        482.75        541.58       113.09 o                         
  -5  13   5        670.85        693.60        64.21 o                         
  -4  13   5        375.82        439.31        53.05 o                         
  -3  13   5          8.60          2.49        18.23 o                         
  -2  13   5         17.09         33.26        21.08 o                         
  -1  13   5        192.11         94.99        34.26 o                         
   0  13   5        155.93        171.34        59.94 o                         
   1  13   5          9.40         33.67        25.11 o                         
   2  13   5        326.28        348.60        62.49 o                         
   3  13   5        110.58         88.25        28.78 o                         
   4  13   5        104.01         85.59        39.74 o                         
   5  13   5         22.35         13.93        21.28 o                         
  -5  14   5         37.89         37.19        51.64 o                         
  -4  14   5        476.18        613.62       101.46 o                         
  -3  14   5         18.10         34.14        18.58 o                         
  -2  14   5        511.19        502.69        63.70 o                         
  -1  14   5         36.17         39.54        24.81 o                         
   0  14   5        550.74        342.07       110.89 o                         
   1  14   5         15.34         26.15        32.78 o                         
 -17   0   6        177.22         70.39        33.46 o                         
 -16   0   6          4.47         20.64        60.08 o                         
 -15   0   6        132.90        121.43        34.83 o                         
 -14   0   6       2277.26       2199.55        93.88 o                         
 -13   0   6       1239.32       1132.88       109.90 o                         
 -12   0   6        123.37         56.35        50.30 o                         
 -11   0   6         36.57         18.65        40.57 o                         
 -10   0   6         51.86         29.70        36.92 o                         
  -9   0   6         43.38         23.07        28.49 o                         
  -8   0   6       2829.79       3120.95        76.95 o                         
  -7   0   6        246.24        240.36        34.06 o                         
  -6   0   6      40981.70      40613.05       398.11 o                         
  -5   0   6       2105.97       2013.95        88.20 o                         
  -4   0   6         68.48         59.26        11.99 o                         
  -3   0   6       1445.20       1370.34        21.76 o                         
  -2   0   6       6668.31       6211.64        74.91 o                         
  -1   0   6        132.57        134.11         9.94 o                         
   0   0   6      16471.22      16461.45       150.94 o                         
   1   0   6        317.46        276.93        12.52 o                         
   2   0   6       5372.91       5448.13        88.55 o                         
   3   0   6       1282.41       1169.62        22.83 o                         
   4   0   6       2334.99       2350.29        57.64 o                         
   5   0   6       2874.09       2818.26        46.43 o                         
   6   0   6       3128.97       2932.64        53.58 o                         
   7   0   6       2116.79       2203.60        55.75 o                         
   8   0   6        434.03        425.45        32.33 o                         
   9   0   6       1395.31       1356.69        77.68 o                         
  10   0   6       1165.54       1132.01        77.25 o                         
  11   0   6        355.66        496.36        71.11 o                         
  12   0   6        126.85        175.42        53.13 o                         
  13   0   6        822.76        839.11        70.87 o                         
 -17   1   6        139.63        114.96        34.39 o                         
 -16   1   6         84.78         31.95        20.09 o                         
 -15   1   6        252.49        252.67        48.30 o                         
 -14   1   6        298.59        230.45        29.99 o                         
 -13   1   6          4.42         47.97        26.24 o                         
 -12   1   6        768.70        735.77        39.87 o                         
 -11   1   6          1.45          2.74        20.06 o                         
 -10   1   6          0.13        -12.07        20.78 o                         
  -9   1   6          2.04         24.71        16.40 o                         
  -8   1   6        353.72        344.87        29.23 o                         
  -7   1   6       3264.82       3349.00        55.82 o                         
  -6   1   6        876.25        951.35        30.00 o                         
  -5   1   6         26.81         31.52        11.48 o                         
  -4   1   6        325.37        335.76        11.36 o                         
  -3   1   6        147.56        138.27        10.77 o                         
  -2   1   6        224.25        243.72         8.23 o                         
  -1   1   6        614.42        582.84         9.96 o                         
   0   1   6      13300.30      13714.45        83.71 o                         
   1   1   6         58.65         32.61         9.63 o                         
   2   1   6        619.75        726.44        10.40 o                         
   3   1   6        690.11        637.11        17.38 o                         
   4   1   6       4964.41       5210.02        49.26 o                         
   5   1   6         25.86         34.29         7.21 o                         
   6   1   6        214.32        221.94        18.90 o                         
   7   1   6        171.72        196.08        22.69 o                         
   8   1   6        275.34        227.88        23.38 o                         
   9   1   6        723.89        692.03        57.33 o                         
  10   1   6        108.58         85.30        24.02 o                         
  11   1   6         41.10         64.58        20.24 o                         
  12   1   6        406.53        403.85        31.82 o                         
  13   1   6        919.28        974.73        47.70 o                         
 -17   2   6         48.49         67.24        24.04 o                         
 -16   2   6        556.94        526.64        56.53 o                         
 -15   2   6         68.97         66.88        28.32 o                         
 -14   2   6       2340.40       2285.69       121.14 o                         
 -13   2   6        265.13        315.89        39.26 o                         
 -12   2   6       5763.51       5937.64       102.11 o                         
 -11   2   6       2320.89       2261.11        68.92 o                         
 -10   2   6        304.40        410.81        32.85 o                         
  -9   2   6         50.00         45.15        18.82 o                         
  -8   2   6        755.11        822.41        43.67 o                         
  -7   2   6       1445.29       1490.36        43.50 o                         
  -6   2   6        268.42        247.98        31.18 o                         
  -5   2   6         21.77         32.03        12.12 o                         
  -4   2   6      18236.54      18259.80       147.65 o                         
  -3   2   6       2386.48       2548.26        22.23 o                         
  -2   2   6       1472.30       1566.39        16.69 o                         
  -1   2   6       1001.19       1042.15        13.18 o                         
   0   2   6       3972.55       3678.24        25.10 o                         
   1   2   6       1645.82       1990.62        27.47 o                         
   2   2   6       1405.81       1493.87        13.77 o                         
   3   2   6       2554.68       2422.00        26.12 o                         
   4   2   6       3347.60       3298.12        39.23 o                         
   5   2   6        362.43        342.25        12.52 o                         
   6   2   6       2597.22       2538.92        34.31 o                         
   7   2   6        468.48        513.45        23.11 o                         
   8   2   6       2567.07       2556.85        51.40 o                         
   9   2   6        527.71        568.48        35.82 o                         
  10   2   6          4.05         19.53        14.37 o                         
  11   2   6         86.04         67.45        17.84 o                         
  12   2   6         46.14         44.72        19.41 o                         
  13   2   6        359.16        394.88        45.36 o                         
 -17   3   6        540.87        508.58        38.05 o                         
 -16   3   6         52.82         61.40        23.95 o                         
 -15   3   6       1288.76       1294.67        55.19 o                         
 -14   3   6         12.78         20.50        20.74 o                         
 -13   3   6       2798.15       2877.94        74.95 o                         
 -12   3   6        628.34        675.07        41.21 o                         
 -11   3   6        147.33        157.99        32.14 o                         
 -10   3   6         31.49         49.68        20.54 o                         
  -9   3   6       2248.78       2479.51        67.20 o                         
  -8   3   6        368.62        365.81        30.67 o                         
  -7   3   6       1969.82       1874.58        40.95 o                         
  -6   3   6         11.21          5.09        15.43 o                         
  -5   3   6       6087.17       5917.58        62.25 o                         
  -4   3   6       1288.63       1302.48        25.31 o                         
  -3   3   6        873.42        953.65        25.60 o                         
  -2   3   6       3233.09       3239.92        25.77 o                         
  -1   3   6      28164.10      29485.64       213.34 o                         
   0   3   6       1501.98       1423.08        19.35 o                         
   1   3   6      13184.15      13265.17        92.01 o                         
   2   3   6        152.13        135.49        10.03 o                         
   3   3   6       2040.76       1919.74        45.86 o                         
   4   3   6          6.46          9.88         4.74 o                         
   5   3   6        596.67        595.21        17.89 o                         
   6   3   6       4078.34       4213.03        43.84 o                         
   7   3   6       2126.97       2064.65        59.59 o                         
   8   3   6       1345.94       1403.22        34.66 o                         
   9   3   6        188.90        168.20        28.82 o                         
  10   3   6         57.78         53.32        13.76 o                         
  11   3   6          2.75         16.70        21.37 o                         
  12   3   6         25.91         73.12        27.70 o                         
  13   3   6         68.68         52.62        26.00 o                         
 -16   4   6          0.01          6.57        17.53 o                         
 -15   4   6         75.87         82.04        29.79 o                         
 -14   4   6          0.03         18.87        23.52 o                         
 -13   4   6         77.87        105.98        28.05 o                         
 -12   4   6          7.71         62.92        24.44 o                         
 -11   4   6        233.74        183.15        62.48 o                         
 -10   4   6         31.39         43.54        25.25 o                         
  -9   4   6         35.94         79.04        23.05 o                         
  -8   4   6          2.54         10.82        11.28 o                         
  -7   4   6        301.73        355.06        23.63 o                         
  -6   4   6         51.15         63.53        24.16 o                         
  -5   4   6        455.93        495.17        31.61 o                         
  -4   4   6        617.90        645.13        16.63 o                         
  -3   4   6        932.62       1101.08        28.61 o                         
  -2   4   6        361.14        380.36        11.76 o                         
  -1   4   6        485.33        461.17        12.47 o                         
   0   4   6        964.95       1030.98        15.28 o                         
   1   4   6       1101.87       1174.49        16.98 o                         
   2   4   6        612.92        646.56        21.97 o                         
   3   4   6       1401.27       1423.41        26.49 o                         
   4   4   6          5.09         10.33         4.41 o                         
   5   4   6         58.61         52.21        10.21 o                         
   6   4   6       3164.46       3066.29        53.94 o                         
   7   4   6        401.94        401.70        26.94 o                         
   8   4   6        359.29        384.50        26.47 o                         
   9   4   6        645.08        640.23        47.85 o                         
  10   4   6         26.59         68.04        31.16 o                         
  11   4   6          0.04         -6.50        27.26 o                         
  12   4   6         49.76         36.31        38.65 o                         
  13   4   6          7.41         30.24        63.20 o                         
 -16   5   6        139.42        151.85        31.86 o                         
 -15   5   6         17.64         48.98        26.29 o                         
 -14   5   6         17.36          0.81        23.98 o                         
 -13   5   6        866.06        833.21        41.38 o                         
 -12   5   6        282.39        274.65        38.73 o                         
 -11   5   6       1956.52       2080.96       106.01 o                         
 -10   5   6        126.01        130.99        24.99 o                         
  -9   5   6       3637.78       3617.68        93.22 o                         
  -8   5   6        253.13        259.74        28.50 o                         
  -7   5   6       5716.64       5969.26        87.47 o                         
  -6   5   6         48.98         30.34        14.67 o                         
  -5   5   6        311.24        274.73        32.97 o                         
  -4   5   6        129.38        133.09        20.27 o                         
  -3   5   6       3558.35       3436.62        44.77 o                         
  -2   5   6       2875.04       2781.26        35.11 o                         
  -1   5   6         10.13         15.48         5.40 o                         
   0   5   6       1806.24       1857.12        31.64 o                         
   1   5   6       9725.97       9146.04       108.06 o                         
   2   5   6       1746.71       1849.15        57.24 o                         
   3   5   6       1440.14       1457.20        31.07 o                         
   4   5   6        214.43        209.83        22.56 o                         
   5   5   6          9.30         25.03        10.10 o                         
   6   5   6         29.35         23.41        11.22 o                         
   7   5   6         38.89         19.61        14.99 o                         
   8   5   6        113.91        125.02        40.05 o                         
   9   5   6        503.86        559.83        63.23 o                         
  10   5   6         21.38         32.22        18.30 o                         
  11   5   6       1679.39       1744.52        68.59 o                         
  12   5   6         89.04         62.94        37.60 o                         
 -15   6   6         21.59         22.74        24.17 o                         
 -14   6   6        855.39        810.72        70.56 o                         
 -13   6   6          1.36          3.43        15.87 o                         
 -12   6   6        107.66        111.25        28.83 o                         
 -11   6   6          1.03         35.52        16.33 o                         
 -10   6   6       3479.81       3600.55        78.67 o                         
  -9   6   6         21.28         15.89        24.73 o                         
  -8   6   6       2797.64       2919.93       118.30 o                         
  -7   6   6         62.13         35.08        20.20 o                         
  -6   6   6       4434.70       4706.00        98.68 o                         
  -5   6   6        111.11         98.70        18.07 o                         
  -4   6   6       1646.97       1553.11        33.23 o                         
  -3   6   6       1048.42       1081.87        29.53 o                         
  -2   6   6        821.92        864.86        21.67 o                         
  -1   6   6        535.38        546.56        20.61 o                         
   0   6   6       6095.81       5999.23        66.23 o                         
   1   6   6        252.51        255.27        39.56 o                         
   2   6   6        386.89        349.88        26.67 o                         
   3   6   6       2869.80       3034.84        73.45 o                         
   4   6   6        436.54        474.16        33.83 o                         
   5   6   6       1201.07       1041.32        61.08 o                         
   6   6   6        477.98        479.21        32.98 o                         
   7   6   6       1725.21       1690.34        80.47 o                         
   8   6   6         45.87         71.06        19.44 o                         
   9   6   6         26.96         11.21        20.14 o                         
  10   6   6        630.61        512.51        61.52 o                         
  11   6   6        481.96        483.47        52.65 o                         
  12   6   6          1.63         28.30        27.58 o                         
 -15   7   6          1.32         26.87        21.70 o                         
 -14   7   6        161.64        152.01        34.40 o                         
 -13   7   6          1.99          5.59        21.62 o                         
 -12   7   6        418.47        382.40        32.43 o                         
 -11   7   6        122.87        118.99        27.83 o                         
 -10   7   6       1091.94       1144.35        53.84 o                         
  -9   7   6       1136.31       1141.64        57.90 o                         
  -8   7   6       1204.19       1228.09        53.32 o                         
  -7   7   6       3733.83       3990.05        75.71 o                         
  -6   7   6       3306.56       3270.14        62.64 o                         
  -5   7   6       1057.38       1065.83        30.51 o                         
  -4   7   6         50.48         60.16        17.68 o                         
  -3   7   6        137.55        108.67        18.03 o                         
  -2   7   6         51.42         38.71        12.37 o                         
  -1   7   6       1669.06       1628.81        40.02 o                         
   0   7   6        601.28        581.21        20.87 o                         
   1   7   6       1546.36       1545.57        47.52 o                         
   2   7   6        270.23        276.21        56.69 o                         
   3   7   6       3593.20       3602.76        74.66 o                         
   4   7   6          8.19          9.60        17.08 o                         
   5   7   6         80.42         78.39        22.48 o                         
   6   7   6       1171.73       1103.55        42.62 o                         
   7   7   6         67.25         47.52        24.60 o                         
   8   7   6        104.41         95.37        35.14 o                         
   9   7   6        339.58        286.30        39.50 o                         
  10   7   6       1093.43        930.03       161.30 o                         
  11   7   6        363.29        512.93       128.17 o                         
 -14   8   6        381.04        329.96        54.56 o                         
 -13   8   6          3.09         14.37        21.42 o                         
 -12   8   6       1859.03       1909.99        55.19 o                         
 -11   8   6          3.21         30.39        28.19 o                         
 -10   8   6         50.81         71.80        20.29 o                         
  -9   8   6          1.21         27.79        14.31 o                         
  -8   8   6        352.33        368.59        40.93 o                         
  -7   8   6        485.25        597.67        30.93 o                         
  -6   8   6         54.19         67.42        20.54 o                         
  -5   8   6          7.85         13.99        18.78 o                         
  -4   8   6       4767.73       5044.31       141.06 o                         
  -3   8   6       1163.74       1096.88        36.73 o                         
  -2   8   6        600.53        598.67        28.75 o                         
  -1   8   6        311.49        292.56        20.47 o                         
   0   8   6       4213.34       4165.62        77.45 o                         
   1   8   6         27.68         39.93        19.81 o                         
   2   8   6       1379.50       1445.60        47.88 o                         
   3   8   6       1018.86       1091.77        68.28 o                         
   4   8   6       9569.02      10391.84       344.32 o                         
   5   8   6        137.65        165.08        43.72 o                         
   6   8   6        516.95        494.25        46.00 o                         
   7   8   6        243.50        196.07        40.35 o                         
   8   8   6        679.54        759.81        63.13 o                         
   9   8   6        436.49        466.21        51.57 o                         
  10   8   6        153.42        118.42        50.57 o                         
  11   8   6        194.49        205.61        58.02 o                         
 -13   9   6         44.66         64.79        18.78 o                         
 -12   9   6         76.41         79.27        27.02 o                         
 -11   9   6          4.01         35.96        18.89 o                         
 -10   9   6        254.26        218.48        39.11 o                         
  -9   9   6        324.09        288.63        36.57 o                         
  -8   9   6        206.66        218.70        41.05 o                         
  -7   9   6         69.08         98.91        23.52 o                         
  -6   9   6        288.51        258.81        25.97 o                         
  -5   9   6        764.18        767.78        32.61 o                         
  -4   9   6       3430.51       3512.62        95.40 o                         
  -3   9   6        339.39        304.03        43.52 o                         
  -2   9   6        150.97        118.91        26.34 o                         
  -1   9   6        319.81        246.23        34.61 o                         
   0   9   6         20.64         19.88        14.59 o                         
   1   9   6          1.66         23.70        18.32 o                         
   2   9   6       1368.52       1460.68        57.24 o                         
   3   9   6        211.85        234.03        43.65 o                         
   4   9   6        163.48        130.83        33.76 o                         
   5   9   6        684.04        664.94        62.72 o                         
   6   9   6        549.48        458.79        69.33 o                         
   7   9   6        458.95        518.22        54.17 o                         
   8   9   6         13.42         55.23        23.27 o                         
   9   9   6          0.28          8.16        41.76 o                         
  10   9   6        314.43        354.86        95.66 o                         
 -12  10   6         54.34         57.26        18.84 o                         
 -11  10   6         10.25         12.78        21.51 o                         
 -10  10   6       1191.31       1102.69        53.25 o                         
  -9  10   6          0.51         60.79        20.61 o                         
  -8  10   6         25.51         16.33        18.59 o                         
  -7  10   6         77.12         36.31        22.66 o                         
  -6  10   6        890.17        953.32        42.21 o                         
  -5  10   6         58.68         70.52        25.10 o                         
  -4  10   6        200.75        223.71        24.70 o                         
  -3  10   6         12.53         18.94        16.80 o                         
  -2  10   6       3308.03       3284.47       119.25 o                         
  -1  10   6         31.73         20.12        13.92 o                         
   0  10   6         45.44         48.27        20.33 o                         
   1  10   6        452.12        398.20        91.03 o                         
   2  10   6        236.19        239.92        49.56 o                         
   3  10   6        508.24        624.65        53.48 o                         
   4  10   6        859.52        781.17        46.74 o                         
   5  10   6        509.81        533.81        45.17 o                         
   6  10   6       1702.52       1959.51        91.68 o                         
   7  10   6         26.28         42.53        27.35 o                         
   8  10   6         75.00         60.17        29.14 o                         
   9  10   6         58.14         72.44        41.69 o                         
 -11  11   6       1167.49       1132.13        64.03 o                         
 -10  11   6          5.43         14.83        16.34 o                         
  -9  11   6        376.07        490.06        56.70 o                         
  -8  11   6         23.61         45.12        24.40 o                         
  -7  11   6        323.89        289.10        62.22 o                         
  -6  11   6         55.52         55.89        18.11 o                         
  -5  11   6        881.25        854.07        56.11 o                         
  -4  11   6        755.95        686.21        39.72 o                         
  -3  11   6       3984.66       3849.35        71.94 o                         
  -2  11   6        124.97         82.64        28.52 o                         
  -1  11   6       1150.07       1141.27        75.15 o                         
   0  11   6        443.02        459.32        42.17 o                         
   1  11   6         47.05         54.14        25.40 o                         
   2  11   6         73.51         86.65        39.28 o                         
   3  11   6        897.49        928.09        42.97 o                         
   4  11   6        807.64        921.53        63.69 o                         
   5  11   6        185.17        141.68        42.56 o                         
   6  11   6        223.86        229.70        41.26 o                         
   7  11   6        241.36        262.68        65.29 o                         
 -10  12   6          0.15         17.56        26.42 o                         
  -9  12   6          6.98         25.70        24.19 o                         
  -8  12   6          6.52         29.61        20.19 o                         
  -7  12   6        260.76        287.47        68.60 o                         
  -6  12   6         28.71         75.90        20.40 o                         
  -5  12   6        157.09        104.64        38.06 o                         
  -4  12   6        134.54        158.73        43.29 o                         
  -3  12   6         93.13         68.46        28.22 o                         
  -2  12   6         25.68         27.09        18.53 o                         
  -1  12   6       1065.52       1186.50        78.04 o                         
   0  12   6        145.13        115.19        43.46 o                         
   1  12   6         12.45         12.38        19.93 o                         
   2  12   6          1.09         41.47        22.77 o                         
   3  12   6          0.04          2.99        23.41 o                         
   4  12   6         49.30         37.26        25.78 o                         
   5  12   6         23.73         76.56        31.19 o                         
   6  12   6        326.16        289.62        80.41 o                         
  -7  13   6        237.67         85.35        35.59 o                         
  -6  13   6         28.75         26.79        19.45 o                         
  -5  13   6       1048.56       1014.53        46.67 o                         
  -4  13   6         10.77         53.36        22.10 o                         
  -3  13   6       2402.44       2482.32        63.65 o                         
  -2  13   6         54.29         30.09        26.37 o                         
  -1  13   6        643.57        753.04        49.58 o                         
   0  13   6         80.27         57.45        31.94 o                         
   1  13   6        271.88        229.45        44.51 o                         
   2  13   6        642.36        488.17        84.45 o                         
   3  13   6        391.42        353.03        80.29 o                         
   4  13   6        299.82        384.34        73.68 o                         
  -4  14   6         35.28         40.50        31.00 o                         
  -3  14   6        423.38        479.70       102.47 o                         
  -2  14   6         36.01         50.41        18.32 o                         
  -1  14   6        490.84        526.51        53.74 o                         
   0  14   6        608.60        497.33        45.12 o                         
 -17   1   7        275.45        182.62        42.78 o                         
 -16   1   7        114.17         73.59        24.54 o                         
 -15   1   7        552.93        557.53        71.89 o                         
 -14   1   7        181.09        150.93        35.99 o                         
 -13   1   7        634.37        717.19        61.72 o                         
 -12   1   7         45.63         79.73        26.52 o                         
 -11   1   7        348.04        390.75        41.90 o                         
 -10   1   7        335.54        351.30        35.18 o                         
  -9   1   7        787.36        793.91        32.84 o                         
  -8   1   7          6.46         -4.24        16.45 o                         
  -7   1   7      10182.40      10136.04       133.86 o                         
  -6   1   7        326.42        312.98        21.72 o                         
  -5   1   7       7545.49       7369.48        55.41 o                         
  -4   1   7        437.51        411.76        12.63 o                         
  -3   1   7        348.27        372.97        11.22 o                         
  -2   1   7         65.44         79.44         7.94 o                         
  -1   1   7        938.76        860.50        18.86 o                         
   0   1   7       3609.93       3440.78        29.29 o                         
   1   1   7       5450.21       4796.09        40.92 o                         
   2   1   7       2179.30       2069.89        35.62 o                         
   3   1   7       2631.15       2567.20        37.59 o                         
   4   1   7        233.19        240.30        18.05 o                         
   5   1   7       5193.24       5331.27        69.82 o                         
   6   1   7        945.11        962.73        31.03 o                         
   7   1   7       3089.08       3054.56        54.26 o                         
   8   1   7        301.61        300.86        40.47 o                         
   9   1   7         59.27         85.55        19.68 o                         
  10   1   7       1063.16       1054.94        40.11 o                         
  11   1   7        186.84        164.26        31.88 o                         
  12   1   7         49.58          5.66        38.26 o                         
  13   1   7         22.20          7.96        36.44 o                         
 -17   2   7          0.24         54.04        21.75 o                         
 -16   2   7        883.83        895.83        50.91 o                         
 -15   2   7        158.72        126.29        30.80 o                         
 -14   2   7        409.30        304.10        39.14 o                         
 -13   2   7        553.25        452.94        45.10 o                         
 -12   2   7       4287.07       4332.97        89.06 o                         
 -11   2   7        894.62        860.03        45.24 o                         
 -10   2   7          4.46         20.70        19.80 o                         
  -9   2   7        551.90        536.43        27.66 o                         
  -8   2   7       1085.80       1059.05        51.85 o                         
  -7   2   7        124.64        179.59        23.84 o                         
  -6   2   7       5253.73       5183.27        81.31 o                         
  -5   2   7       2353.71       2531.77        34.61 o                         
  -4   2   7       1532.56       1517.01        21.71 o                         
  -3   2   7       6619.32       6692.58        46.70 o                         
  -2   2   7        884.61        860.74        21.19 o                         
  -1   2   7       5750.60       6377.68        43.77 o                         
   0   2   7        457.41        300.39        15.29 o                         
   1   2   7       1902.32       2024.33        36.96 o                         
   2   2   7       1485.76       1398.91        28.09 o                         
   3   2   7         14.98          9.59         3.94 o                         
   4   2   7        297.37        310.63        16.01 o                         
   5   2   7       1518.15       1498.10        47.04 o                         
   6   2   7       1300.01       1289.58        43.76 o                         
   7   2   7       1161.92       1165.92        35.89 o                         
   8   2   7       1986.45       1973.99        69.62 o                         
   9   2   7        201.79        169.52        26.88 o                         
  10   2   7        542.61        546.56        32.02 o                         
  11   2   7          1.96         13.67        12.50 o                         
  12   2   7         24.05         83.43        41.52 o                         
 -17   3   7          1.35         21.01        27.88 o                         
 -16   3   7        306.72        232.79        40.22 o                         
 -15   3   7        103.56        113.12        28.73 o                         
 -14   3   7         54.41         43.43        25.06 o                         
 -13   3   7        751.05        765.17        60.31 o                         
 -12   3   7        457.29        493.00        47.49 o                         
 -11   3   7         31.11         19.49        22.05 o                         
 -10   3   7          4.01         22.89        13.60 o                         
  -9   3   7        360.06        382.32        32.53 o                         
  -8   3   7        459.20        468.20        28.61 o                         
  -7   3   7       1357.35       1390.29        32.60 o                         
  -6   3   7         97.80        101.10        23.81 o                         
  -5   3   7       3529.23       3453.80        78.39 o                         
  -4   3   7       1460.40       1664.44        21.98 o                         
  -3   3   7       1128.04       1236.11        19.17 o                         
  -2   3   7       2208.42       2307.89        25.47 o                         
  -1   3   7         21.87         20.91         7.13 o                         
   0   3   7       2522.14       2341.10        20.08 o                         
   1   3   7        894.49        898.49        12.79 o                         
   2   3   7        499.77        510.52        10.57 o                         
   3   3   7        331.63        312.39         9.89 o                         
   4   3   7        315.64        326.23        13.69 o                         
   5   3   7       1138.96       1097.03        34.90 o                         
   6   3   7          0.69         12.06         5.96 o                         
   7   3   7         25.08         26.50        13.67 o                         
   8   3   7       3066.22       3179.22        51.87 o                         
   9   3   7         90.09         78.61        25.13 o                         
  10   3   7        653.80        660.58        50.59 o                         
  11   3   7          6.37         16.32        21.05 o                         
  12   3   7        346.39        372.40        43.52 o                         
 -16   4   7          4.23         67.80        24.93 o                         
 -15   4   7        476.53        497.33        40.15 o                         
 -14   4   7         80.58         87.03        37.89 o                         
 -13   4   7         56.18         71.81        29.49 o                         
 -12   4   7       1059.06       1116.99        52.24 o                         
 -11   4   7        570.34        526.59        36.90 o                         
 -10   4   7       2108.13       2024.08        67.28 o                         
  -9   4   7          5.67         23.58        18.81 o                         
  -8   4   7       3835.21       3938.10        58.65 o                         
  -7   4   7        214.94        252.81        25.12 o                         
  -6   4   7       1666.15       1588.69        33.69 o                         
  -5   4   7        140.44        138.36        26.26 o                         
  -4   4   7       1083.56        915.44        25.93 o                         
  -3   4   7       3390.74       3256.15        46.86 o                         
  -2   4   7       9189.68       8744.19       125.03 o                         
  -1   4   7        240.23        323.10        10.52 o                         
   0   4   7       5310.75       5232.21        53.21 o                         
   1   4   7        484.23        493.24        14.47 o                         
   2   4   7       4883.57       4914.02        47.23 o                         
   3   4   7        318.67        336.15         9.90 o                         
   4   4   7        303.47        285.60        12.62 o                         
   5   4   7        732.63        755.31        18.26 o                         
   6   4   7       1963.59       2018.76        55.24 o                         
   7   4   7        415.12        417.04        24.88 o                         
   8   4   7       1319.13       1285.50        98.01 o                         
   9   4   7        183.16        138.00        49.38 o                         
  10   4   7        270.63        250.35        48.25 o                         
  11   4   7        812.26        656.89       102.87 o                         
  12   4   7        392.14        337.01        71.44 o                         
 -16   5   7        157.75        105.16        27.91 o                         
 -15   5   7          0.65         34.19        21.81 o                         
 -14   5   7        326.21        271.72        53.76 o                         
 -13   5   7        322.04        313.53        33.68 o                         
 -12   5   7         80.55         68.42        24.31 o                         
 -11   5   7        269.04        285.52        44.36 o                         
 -10   5   7        106.58         60.55        32.21 o                         
  -9   5   7         68.41         71.34        22.21 o                         
  -8   5   7        247.03        244.05        32.63 o                         
  -7   5   7        905.47        918.44        36.50 o                         
  -6   5   7         17.99         24.65        16.18 o                         
  -5   5   7        292.93        282.42        22.81 o                         
  -4   5   7        114.54        134.77        22.31 o                         
  -3   5   7       1068.00       1112.42        21.93 o                         
  -2   5   7          1.52         15.49         6.25 o                         
  -1   5   7         45.50         37.94         9.27 o                         
   0   5   7          8.29          8.92         6.95 o                         
   1   5   7       2306.24       2275.83        36.67 o                         
   2   5   7        278.69        274.79        17.17 o                         
   3   5   7         17.08         29.39        11.03 o                         
   4   5   7        491.04        476.12        21.63 o                         
   5   5   7        798.59        726.58        59.66 o                         
   6   5   7       1806.47       1760.56        58.13 o                         
   7   5   7        482.90        479.87        42.89 o                         
   8   5   7        982.42       1030.61        51.96 o                         
   9   5   7        655.49        662.44        70.86 o                         
  10   5   7        714.45        719.60        96.38 o                         
  11   5   7        369.71        265.16        75.49 o                         
  12   5   7         99.12         69.68        30.40 o                         
 -15   6   7         80.44         69.77        26.63 o                         
 -14   6   7        645.58        579.41        47.48 o                         
 -13   6   7         55.91         16.54        23.33 o                         
 -12   6   7       1842.49       1903.96       109.47 o                         
 -11   6   7          9.51         29.09        18.87 o                         
 -10   6   7       3983.97       4256.81        86.73 o                         
  -9   6   7       1286.71       1326.92        50.86 o                         
  -8   6   7       2787.65       2810.92        59.69 o                         
  -7   6   7          7.65         16.98        13.11 o                         
  -6   6   7       1758.40       1649.94        65.60 o                         
  -5   6   7       1175.76       1161.12        38.69 o                         
  -4   6   7        581.96        601.87        28.13 o                         
  -3   6   7       1943.82       1888.86        28.12 o                         
  -2   6   7       7290.40       7608.65        86.81 o                         
  -1   6   7         64.46         75.47         9.41 o                         
   0   6   7       2917.20       2871.32        35.65 o                         
   1   6   7         43.92         70.23        14.22 o                         
   2   6   7        576.61        576.07        22.08 o                         
   3   6   7       1003.41       1026.37        49.73 o                         
   4   6   7        828.88        787.00        31.77 o                         
   5   6   7          7.24          5.10        15.37 o                         
   6   6   7         50.36         57.35        26.51 o                         
   7   6   7       1456.45       1526.08        50.98 o                         
   8   6   7       1357.35       1337.89        55.05 o                         
   9   6   7       1590.19       1371.62        96.83 o                         
  10   6   7        299.59        190.92        65.98 o                         
  11   6   7         51.22         54.45        29.59 o                         
 -15   7   7        587.15        488.00        96.94 o                         
 -14   7   7         19.47         17.95        23.07 o                         
 -13   7   7        707.83        861.56       116.84 o                         
 -12   7   7         24.53         46.01        21.60 o                         
 -11   7   7        618.90        549.78        46.73 o                         
 -10   7   7         19.59         39.39        18.43 o                         
  -9   7   7       3627.69       3764.86       136.01 o                         
  -8   7   7        480.08        589.08        37.47 o                         
  -7   7   7       3240.81       3263.60        77.52 o                         
  -6   7   7         99.42        129.00        25.10 o                         
  -5   7   7       5395.42       5569.84       133.61 o                         
  -4   7   7         97.16         96.58        15.55 o                         
  -3   7   7       2130.84       2160.68        48.64 o                         
  -2   7   7         21.30         12.89         8.18 o                         
  -1   7   7        569.63        543.08        17.42 o                         
   0   7   7        337.43        310.05        17.59 o                         
   1   7   7       1242.84       1222.66        59.12 o                         
   2   7   7          2.33         17.85        17.33 o                         
   3   7   7        559.73        565.11        34.71 o                         
   4   7   7        967.51       1044.67        77.28 o                         
   5   7   7        951.55        981.43        42.29 o                         
   6   7   7        480.19        493.19        34.36 o                         
   7   7   7        262.57        282.05        31.35 o                         
   8   7   7        152.99        117.53        37.47 o                         
   9   7   7          2.35         25.46        24.48 o                         
  10   7   7        540.92        609.77        86.50 o                         
  11   7   7          9.74         45.89        29.11 o                         
 -14   8   7         52.59         26.56        11.96 o                         
 -13   8   7         15.16         74.61        29.95 o                         
 -12   8   7          1.00          9.53        23.31 o                         
 -11   8   7          0.73         28.95        17.13 o                         
 -10   8   7        634.57        580.95        39.36 o                         
  -9   8   7         21.65         30.48        14.09 o                         
  -8   8   7          3.66         26.91        16.36 o                         
  -7   8   7        148.26        181.92        36.76 o                         
  -6   8   7       1208.42       1259.20        43.75 o                         
  -5   8   7       2814.07       2948.21        62.74 o                         
  -4   8   7       1649.49       1662.74        42.52 o                         
  -3   8   7          5.29          0.07        13.79 o                         
  -2   8   7        927.56        882.58        41.91 o                         
  -1   8   7         56.09         66.38        16.02 o                         
   0   8   7       2638.94       2595.17        67.07 o                         
   1   8   7        252.34        250.04        36.68 o                         
   2   8   7        108.20        117.42        35.47 o                         
   3   8   7        926.40        892.53        41.11 o                         
   4   8   7        330.07        293.73        35.10 o                         
   5   8   7         51.23         61.89        28.52 o                         
   6   8   7          0.19         30.29        26.31 o                         
   7   8   7         52.22         59.89        44.95 o                         
   8   8   7         55.36         40.45        32.45 o                         
   9   8   7          6.30        -12.86        30.76 o                         
  10   8   7        133.66         55.07        49.25 o                         
 -13   9   7         28.56         22.56        21.29 o                         
 -12   9   7         86.21         65.64        27.43 o                         
 -11   9   7        651.94        660.67        47.78 o                         
 -10   9   7         10.02         20.74        15.90 o                         
  -9   9   7        196.87        193.99        26.66 o                         
  -8   9   7         39.40         30.46        20.36 o                         
  -7   9   7         99.20         93.11        22.11 o                         
  -6   9   7        109.75         63.50        20.12 o                         
  -5   9   7         78.54        126.01        25.33 o                         
  -4   9   7        284.72        350.42        38.60 o                         
  -3   9   7       1066.50        985.45        43.07 o                         
  -2   9   7         85.61         58.79        17.61 o                         
  -1   9   7       1774.54       1830.71        58.24 o                         
   0   9   7       2696.35       2646.47        76.77 o                         
   1   9   7       2502.83       2495.46        69.78 o                         
   2   9   7        194.43        206.69        52.93 o                         
   3   9   7       2046.81       1992.19        78.07 o                         
   4   9   7        590.62        622.25        63.25 o                         
   5   9   7       4641.51       4948.32       150.67 o                         
   6   9   7          2.30         37.64        17.79 o                         
   7   9   7        517.54        395.15       148.60 o                         
   8   9   7        409.79        158.65        86.58 o                         
   9   9   7        406.04        408.33        49.23 o                         
 -12  10   7        129.67        135.68        33.28 o                         
 -11  10   7         18.77         34.68        17.55 o                         
 -10  10   7        982.09        996.00        90.54 o                         
  -9  10   7        333.40        358.33        42.21 o                         
  -8  10   7        513.06        559.56        44.65 o                         
  -7  10   7        117.38        107.94        23.77 o                         
  -6  10   7       1744.53       1644.58        56.88 o                         
  -5  10   7         48.26         42.97        19.54 o                         
  -4  10   7         18.41         39.48        14.21 o                         
  -3  10   7        564.80        547.36        26.87 o                         
  -2  10   7        260.55        252.54        38.47 o                         
  -1  10   7        403.65        413.59        34.82 o                         
   0  10   7         20.16         15.77        16.10 o                         
   1  10   7       1099.54       1116.34        56.99 o                         
   2  10   7       1609.17       1629.07        64.93 o                         
   3  10   7         69.84         69.27        25.31 o                         
   4  10   7        577.97        584.83        69.67 o                         
   5  10   7        630.93        629.87        67.97 o                         
   6  10   7         17.03         13.21        20.56 o                         
   7  10   7        321.86        250.55        65.72 o                         
   8  10   7         16.25         55.58        33.22 o                         
 -11  11   7         25.83         30.98        18.78 o                         
 -10  11   7          0.60         37.77        19.14 o                         
  -9  11   7        536.55        608.08        38.10 o                         
  -8  11   7        314.27        235.82        42.44 o                         
  -7  11   7         60.51         52.18        21.56 o                         
  -6  11   7         78.11         61.53        19.41 o                         
  -5  11   7        692.61        681.21        49.94 o                         
  -4  11   7        793.93        759.68        42.51 o                         
  -3  11   7         96.86         81.11        37.21 o                         
  -2  11   7        154.30        176.59        33.08 o                         
  -1  11   7         68.39         61.79        19.23 o                         
   0  11   7         17.82         35.24        18.06 o                         
   1  11   7         78.90         44.35        27.68 o                         
   2  11   7        760.53        724.46        45.75 o                         
   3  11   7       1038.94       1172.23        77.86 o                         
   4  11   7         14.50         20.56        15.82 o                         
   5  11   7        639.49        673.41        59.21 o                         
   6  11   7         26.58         22.90        26.78 o                         
   7  11   7         13.76         13.80        35.00 o                         
  -9  12   7        128.11         88.67        29.67 o                         
  -8  12   7       1567.40       1627.41        52.76 o                         
  -7  12   7          0.32         25.72        20.43 o                         
  -6  12   7       1117.52       1330.49        79.52 o                         
  -5  12   7         36.39         39.85        16.51 o                         
  -4  12   7       1666.97       1553.50       121.07 o                         
  -3  12   7        365.97        307.43        63.20 o                         
  -2  12   7        541.33        625.89       117.89 o                         
  -1  12   7        382.98        405.89        87.33 o                         
   0  12   7         17.57         22.34        18.30 o                         
   1  12   7        394.47        543.75        53.17 o                         
   2  12   7        613.15        553.56        43.57 o                         
   3  12   7        248.85        151.20        59.26 o                         
   4  12   7       2282.77       2529.57        92.56 o                         
   5  12   7         72.54         69.21        38.04 o                         
  -7  13   7         15.67         15.02        16.21 o                         
  -6  13   7          6.60          8.04        17.66 o                         
  -5  13   7         24.63         53.33        23.58 o                         
  -4  13   7        420.31        502.77        60.75 o                         
  -3  13   7        175.72        123.80        66.73 o                         
  -2  13   7        750.06        733.11        54.85 o                         
  -1  13   7        214.61        225.81        43.81 o                         
   0  13   7         39.80          6.40        31.12 o                         
   1  13   7         95.71         97.47        42.76 o                         
   2  13   7        201.13        182.26        59.71 o                         
   3  13   7          5.48         30.57        22.92 o                         
 -17   0   8        184.76        126.06        79.84 o                         
 -16   0   8        168.02        103.96        50.01 o                         
 -15   0   8        117.74        109.10        39.60 o                         
 -14   0   8       1116.71       1281.34       110.81 o                         
 -13   0   8        232.98        265.10        91.92 o                         
 -12   0   8        778.59        766.42        49.65 o                         
 -11   0   8          1.69        -27.46        31.35 o                         
 -10   0   8       4969.04       5033.09       233.18 o                         
  -9   0   8        381.20        329.76        52.87 o                         
  -8   0   8       1005.04        973.45        73.89 o                         
  -7   0   8       1033.29        999.19        39.74 o                         
  -6   0   8       4747.44       4551.41        96.66 o                         
  -5   0   8        782.23        724.51        42.40 o                         
  -4   0   8       3773.19       3840.83        65.19 o                         
  -3   0   8        304.07        317.77        15.75 o                         
  -2   0   8       1709.74       1697.53        38.85 o                         
  -1   0   8       4552.41       4432.97        39.39 o                         
   0   0   8      37323.93      38285.56      1086.15 o                         
   1   0   8       4548.22       4593.49        55.53 o                         
   2   0   8       1507.54       1391.84        41.81 o                         
   3   0   8          9.15          7.67         6.98 o                         
   4   0   8       1326.92       1354.46        48.14 o                         
   5   0   8        795.53        831.02        38.66 o                         
   6   0   8       1252.84       1239.49        65.39 o                         
   7   0   8       3794.20       3857.54       135.12 o                         
   8   0   8       1478.77       1469.83        74.61 o                         
   9   0   8          9.60         21.74        18.70 o                         
  10   0   8       1406.91       1363.29        68.09 o                         
  11   0   8        162.41        120.74        80.27 o                         
 -17   1   8         79.32         64.07        29.75 o                         
 -16   1   8         83.03         71.55        28.10 o                         
 -15   1   8         15.10         19.33        19.59 o                         
 -14   1   8          0.11         60.90        20.72 o                         
 -13   1   8          1.32         15.55        21.94 o                         
 -12   1   8        598.61        651.63        41.15 o                         
 -11   1   8        136.94        132.80        35.40 o                         
 -10   1   8        157.23        143.73        30.74 o                         
  -9   1   8        116.65        138.97        26.72 o                         
  -8   1   8       2331.31       2456.47        53.44 o                         
  -7   1   8        801.83        851.67        41.18 o                         
  -6   1   8         74.67         61.73        17.79 o                         
  -5   1   8       1677.21       1612.61        33.21 o                         
  -4   1   8       1299.91       1294.47        21.09 o                         
  -3   1   8        366.88        362.35        14.62 o                         
  -2   1   8        390.04        393.97        12.44 o                         
  -1   1   8        487.27        439.30         9.76 o                         
   0   1   8       2269.14       2391.50        29.90 o                         
   1   1   8        234.16        234.01        13.61 o                         
   2   1   8          0.66          7.85         6.12 o                         
   3   1   8        252.21        252.24         8.75 o                         
   4   1   8       2756.90       2684.20        28.96 o                         
   5   1   8       1732.59       1681.03        30.65 o                         
   6   1   8          0.67         17.01         8.59 o                         
   7   1   8        545.57        624.19        33.50 o                         
   8   1   8        163.62        154.83        23.47 o                         
   9   1   8        885.11        796.84        37.65 o                         
  10   1   8         57.84         19.39        32.13 o                         
  11   1   8        149.86        115.75        40.76 o                         
  12   1   8        423.50        459.26       136.94 o                         
 -17   2   8         27.87         59.82        38.22 o                         
 -16   2   8        828.83        813.60        42.70 o                         
 -15   2   8         90.01         86.54        23.68 o                         
 -14   2   8        682.24        689.59        50.98 o                         
 -13   2   8         21.12         53.17        21.91 o                         
 -12   2   8         49.51         68.01        23.27 o                         
 -11   2   8       1102.16       1091.88        43.84 o                         
 -10   2   8          9.43         38.93        19.72 o                         
  -9   2   8        894.87        979.47        37.19 o                         
  -8   2   8       8989.36       9357.24       129.64 o                         
  -7   2   8        390.26        424.18        32.26 o                         
  -6   2   8       5642.69       6052.45        86.29 o                         
  -5   2   8       2186.38       2345.33        52.58 o                         
  -4   2   8         39.68         29.36         9.33 o                         
  -3   2   8        727.24        823.23        13.99 o                         
  -2   2   8        332.50        436.68        10.75 o                         
  -1   2   8       1022.48        938.58        18.05 o                         
   0   2   8       2847.97       2649.49        36.76 o                         
   1   2   8        714.37        704.32        19.34 o                         
   2   2   8      11856.48      11724.63       113.88 o                         
   3   2   8        356.40        400.64        18.21 o                         
   4   2   8        991.85        954.37        16.43 o                         
   5   2   8       1943.64       1839.10        48.99 o                         
   6   2   8         97.42        100.79        15.87 o                         
   7   2   8       1056.07       1055.50        35.90 o                         
   8   2   8        285.74        226.38        24.92 o                         
   9   2   8       1500.41       1481.37        53.30 o                         
  10   2   8        119.94         63.74        26.30 o                         
  11   2   8         39.41         23.30        37.69 o                         
  12   2   8        232.88        197.74       106.16 o                         
 -17   3   8        672.56        599.38        53.50 o                         
 -16   3   8        416.13        307.41        47.36 o                         
 -15   3   8       1548.86       1355.12        55.41 o                         
 -14   3   8         56.41         60.72        25.97 o                         
 -13   3   8       2083.86       2194.65       102.01 o                         
 -12   3   8         10.11         44.51        21.59 o                         
 -11   3   8       1335.03       1313.03        46.02 o                         
 -10   3   8        169.87        174.89        26.17 o                         
  -9   3   8        416.73        417.59        32.78 o                         
  -8   3   8        189.23        181.24        38.17 o                         
  -7   3   8       1230.83       1187.69        30.70 o                         
  -6   3   8       1671.50       1757.38        39.83 o                         
  -5   3   8       7874.53       7699.64       100.39 o                         
  -4   3   8         24.04         26.53        10.47 o                         
  -3   3   8        130.16        102.65        13.50 o                         
  -2   3   8        967.09        965.27        19.52 o                         
  -1   3   8       4774.01       4803.37        45.13 o                         
   0   3   8          9.67         16.65         3.11 o                         
   1   3   8       1210.72       1185.83        17.86 o                         
   2   3   8       5260.96       5272.29        52.84 o                         
   3   3   8        733.32        717.16        21.12 o                         
   4   3   8        328.03        329.41        12.50 o                         
   5   3   8       2453.14       2377.56        47.31 o                         
   6   3   8        484.66        525.50        29.14 o                         
   7   3   8        172.74        127.84        31.57 o                         
   8   3   8         22.63         23.66        10.90 o                         
   9   3   8        323.26        246.55        73.92 o                         
  10   3   8          7.59         19.47        28.88 o                         
  11   3   8         24.53         10.93        29.54 o                         
  12   3   8        513.96        393.76       130.71 o                         
 -16   4   8         90.57         86.02        25.88 o                         
 -15   4   8        779.40        761.07        70.32 o                         
 -14   4   8          8.79         19.29        19.01 o                         
 -13   4   8         57.43         52.94        19.17 o                         
 -12   4   8         67.98         52.27        24.54 o                         
 -11   4   8         72.84         44.16        21.12 o                         
 -10   4   8         22.98         16.32        12.47 o                         
  -9   4   8          0.05         15.17        15.93 o                         
  -8   4   8         42.58         50.07        18.67 o                         
  -7   4   8        760.90        744.91        36.69 o                         
  -6   4   8         11.73         18.69        13.49 o                         
  -5   4   8       7173.40       8008.40        91.09 o                         
  -4   4   8        934.76        973.21        24.14 o                         
  -3   4   8       1225.88       1460.11        31.75 o                         
  -2   4   8         33.66         36.65         9.46 o                         
  -1   4   8        117.61        118.75        17.02 o                         
   0   4   8         22.64         25.76         5.96 o                         
   1   4   8         55.04         38.94         6.61 o                         
   2   4   8        496.67        513.28        12.33 o                         
   3   4   8        673.94        636.32        13.61 o                         
   4   4   8        323.11        289.37        14.64 o                         
   5   4   8       1604.22       1571.45        36.11 o                         
   6   4   8         12.61         15.17         8.07 o                         
   7   4   8        455.62        429.92        41.71 o                         
   8   4   8        331.64        343.66        41.61 o                         
   9   4   8         27.17         23.64        31.93 o                         
  10   4   8        192.21        204.55        47.66 o                         
  11   4   8        203.96        198.51        67.51 o                         
 -16   5   8         18.30         20.40        24.03 o                         
 -15   5   8        836.78        929.44        65.36 o                         
 -14   5   8        455.00        450.21        70.56 o                         
 -13   5   8       2657.98       2752.22       135.49 o                         
 -12   5   8         76.57        126.92        25.97 o                         
 -11   5   8       1064.96        987.42        43.34 o                         
 -10   5   8        262.06        259.19        37.65 o                         
  -9   5   8        292.55        335.45        32.08 o                         
  -8   5   8        144.14        116.60        25.26 o                         
  -7   5   8       4216.27       4355.22        69.95 o                         
  -6   5   8       2613.38       2653.28        72.95 o                         
  -5   5   8       2475.63       2486.94        43.98 o                         
  -4   5   8         38.26         38.29        11.88 o                         
  -3   5   8       4465.81       4316.93        65.10 o                         
  -2   5   8        874.84        901.82        27.42 o                         
  -1   5   8       4342.00       4366.25        43.26 o                         
   0   5   8          3.00         -0.83         5.31 o                         
   1   5   8        610.44        579.22        23.17 o                         
   2   5   8        169.89        209.78        28.84 o                         
   3   5   8        937.66        945.84        33.54 o                         
   4   5   8       1475.74       1468.68        39.65 o                         
   5   5   8        127.96        117.69        27.50 o                         
   6   5   8         90.70         89.98        25.44 o                         
   7   5   8       2915.71       2971.82        81.74 o                         
   8   5   8       1242.36       1117.07       162.21 o                         
   9   5   8       1278.83       1238.51        64.60 o                         
  10   5   8         22.10          7.61        37.64 o                         
  11   5   8        342.23        236.28        47.97 o                         
 -15   6   8          5.90         23.93        24.40 o                         
 -14   6   8        459.93        401.85        49.91 o                         
 -13   6   8         12.56         18.88        23.37 o                         
 -12   6   8        919.86       1062.16        97.39 o                         
 -11   6   8         86.97        110.09        24.65 o                         
 -10   6   8       2681.02       2794.98        63.20 o                         
  -9   6   8       1454.31       1601.10        53.37 o                         
  -8   6   8       1353.52       1340.28        45.32 o                         
  -7   6   8        319.26        317.25        31.98 o                         
  -6   6   8        781.61        823.85        31.61 o                         
  -5   6   8        171.80        197.24        20.51 o                         
  -4   6   8       2692.45       2668.52        43.14 o                         
  -3   6   8        637.04        623.45        37.10 o                         
  -2   6   8        962.77        948.37        21.08 o                         
  -1   6   8       4066.33       3977.71        38.88 o                         
   0   6   8         23.37         16.97         5.32 o                         
   1   6   8        398.48        381.72        22.99 o                         
   2   6   8         74.73         47.52        13.04 o                         
   3   6   8       1970.90       2011.91        54.41 o                         
   4   6   8          6.19         14.82        10.42 o                         
   5   6   8          6.92          6.41        10.67 o                         
   6   6   8        255.23        277.82        47.53 o                         
   7   6   8        361.46        346.62        44.63 o                         
   8   6   8          6.77         18.85        18.65 o                         
   9   6   8         47.21         26.86        25.87 o                         
  10   6   8         16.58         86.31        33.51 o                         
 -15   7   8         91.49         36.35        25.06 o                         
 -14   7   8        329.75        203.15        50.74 o                         
 -13   7   8        348.83        319.02        41.14 o                         
 -12   7   8        208.67        104.10        34.50 o                         
 -11   7   8        966.18        964.73        43.34 o                         
 -10   7   8         44.42         44.73        21.72 o                         
  -9   7   8        108.96         89.34        32.90 o                         
  -8   7   8        446.59        533.16        38.75 o                         
  -7   7   8        105.95        103.70        19.52 o                         
  -6   7   8       1174.27       1204.15        34.42 o                         
  -5   7   8       1080.60       1146.91        59.53 o                         
  -4   7   8       1318.50       1354.79        47.21 o                         
  -3   7   8       1672.45       1679.04        44.79 o                         
  -2   7   8       1513.32       1384.60        30.66 o                         
  -1   7   8       1589.97       1500.24        30.30 o                         
   0   7   8       3516.96       3548.24        90.10 o                         
   1   7   8       1319.41       1124.63        50.20 o                         
   2   7   8       2316.85       2324.84        67.05 o                         
   3   7   8        631.81        647.25        64.88 o                         
   4   7   8        229.03        212.78        51.28 o                         
   5   7   8        662.50        754.59        92.94 o                         
   6   7   8       1238.25       1195.73        83.34 o                         
   7   7   8        301.20        276.40        99.67 o                         
   8   7   8          0.41         -7.76        44.45 o                         
   9   7   8          1.23         59.61        30.09 o                         
  10   7   8        451.94        389.64        93.84 o                         
 -14   8   8        664.70        675.02        52.88 o                         
 -13   8   8         40.47         46.09        21.49 o                         
 -12   8   8        444.96        496.64        73.98 o                         
 -11   8   8          4.69         13.16        16.93 o                         
 -10   8   8         17.91         41.25        20.23 o                         
  -9   8   8        161.23        126.43        39.50 o                         
  -8   8   8        172.99        142.72        36.99 o                         
  -7   8   8        206.51        225.98        30.35 o                         
  -6   8   8        297.61        234.29        32.93 o                         
  -5   8   8          2.21         24.37        16.70 o                         
  -4   8   8       2569.87       2710.94        59.03 o                         
  -3   8   8         92.41         72.94        22.23 o                         
  -2   8   8       3736.64       3896.20        67.89 o                         
  -1   8   8        211.43        202.92        33.56 o                         
   0   8   8       7435.09       7641.99       170.08 o                         
   1   8   8        461.68        524.03        41.67 o                         
   2   8   8       5200.34       5146.16        92.19 o                         
   3   8   8        288.15        288.20        46.91 o                         
   4   8   8        567.56        651.03        37.97 o                         
   5   8   8       2061.34       2216.77        87.07 o                         
   6   8   8        630.02        610.20       130.66 o                         
   7   8   8        645.19        712.16        65.42 o                         
   8   8   8        357.22        379.94        62.62 o                         
   9   8   8        547.36        540.93        70.43 o                         
 -13   9   8         12.62         41.75        14.20 o                         
 -12   9   8         37.69         40.77        24.41 o                         
 -11   9   8        343.98        362.23        45.94 o                         
 -10   9   8        155.55        118.95        26.14 o                         
  -9   9   8        361.44        333.45        60.39 o                         
  -8   9   8        741.28        749.05        33.84 o                         
  -7   9   8         31.53         31.03        17.09 o                         
  -6   9   8          0.36         46.68        20.47 o                         
  -5   9   8         64.62         49.91        16.63 o                         
  -4   9   8        658.58        628.33        37.70 o                         
  -3   9   8         51.71         36.09        18.09 o                         
  -2   9   8       1578.02       1598.14        45.08 o                         
  -1   9   8        870.30        892.42        44.88 o                         
   0   9   8        234.15        199.17        41.78 o                         
   1   9   8        438.11        526.49        58.59 o                         
   2   9   8        211.04        272.61        40.09 o                         
   3   9   8        490.39        486.62        33.17 o                         
   4   9   8          5.10         50.40        40.23 o                         
   5   9   8          8.04         45.62        33.47 o                         
   6   9   8        533.34        461.10        93.23 o                         
   7   9   8         60.52         10.31        41.48 o                         
   8   9   8         91.03         67.20        31.79 o                         
 -12  10   8         37.87         34.51        12.38 o                         
 -11  10   8         84.34         66.04        25.49 o                         
 -10  10   8        695.95        747.60        52.65 o                         
  -9  10   8         16.80         39.73        16.12 o                         
  -8  10   8       1506.15       1539.89        95.13 o                         
  -7  10   8        342.27        367.34        53.54 o                         
  -6  10   8       1351.46       1355.74        57.20 o                         
  -5  10   8        383.48        402.06        28.58 o                         
  -4  10   8        468.41        433.82        27.68 o                         
  -3  10   8        340.59        263.67        40.12 o                         
  -2  10   8         88.65         90.47        22.89 o                         
  -1  10   8         73.43         97.89        50.92 o                         
   0  10   8       1050.67       1050.39        52.26 o                         
   1  10   8       1179.18       1107.06        54.02 o                         
   2  10   8       1382.97       1382.60        70.60 o                         
   3  10   8        258.74        279.02        31.60 o                         
   4  10   8        784.50        630.96        72.70 o                         
   5  10   8         51.21          2.38        32.09 o                         
   6  10   8         57.77         48.23        78.64 o                         
   7  10   8         17.32         34.69        32.33 o                         
 -11  11   8        585.29        640.94        42.09 o                         
 -10  11   8          0.48         -2.44        16.32 o                         
  -9  11   8        830.08        974.47        52.93 o                         
  -8  11   8        292.48        286.21        44.90 o                         
  -7  11   8        293.09        282.52        54.82 o                         
  -6  11   8         26.84         33.45        16.57 o                         
  -5  11   8        623.12        580.74        57.14 o                         
  -4  11   8        276.96        291.72        61.71 o                         
  -3  11   8        363.93        345.94        41.03 o                         
  -2  11   8        709.52        720.58        53.13 o                         
  -1  11   8       1746.02       1971.37        57.06 o                         
   0  11   8        440.27        499.22        53.61 o                         
   1  11   8        650.31        651.05        45.71 o                         
   2  11   8        127.28        126.67        34.14 o                         
   3  11   8        755.32        734.75        45.08 o                         
   4  11   8        138.71         96.28        34.38 o                         
   5  11   8         90.14        104.52        36.81 o                         
   6  11   8        239.66        261.08        59.58 o                         
  -9  12   8        206.39        101.07        34.89 o                         
  -8  12   8         23.50         46.26        14.63 o                         
  -7  12   8         41.90         29.03        18.92 o                         
  -6  12   8         88.29        107.87        27.76 o                         
  -5  12   8        121.82        136.08        58.06 o                         
  -4  12   8        137.88        117.74        30.20 o                         
  -3  12   8         43.33         56.47        23.89 o                         
  -2  12   8        184.65        170.27        73.11 o                         
  -1  12   8         63.34         99.55        33.37 o                         
   0  12   8        135.28        123.99        29.50 o                         
   1  12   8         57.84         82.88        29.71 o                         
   2  12   8        309.64        272.35        39.44 o                         
   3  12   8         36.54         37.09        44.42 o                         
   4  12   8         39.39         22.06        25.30 o                         
  -6  13   8          4.25         17.24        12.10 o                         
  -5  13   8        322.47        329.40        37.69 o                         
  -4  13   8         13.42         30.97        23.30 o                         
  -3  13   8        673.09        723.66        80.09 o                         
  -2  13   8        143.55         65.72        44.13 o                         
  -1  13   8        155.01        117.10        40.22 o                         
   0  13   8        110.41         84.83        27.64 o                         
   1  13   8        115.87        118.77        34.50 o                         
 -17   1   9         12.27         21.94        25.06 o                         
 -16   1   9         75.24         88.82        31.98 o                         
 -15   1   9         17.51          3.42        27.26 o                         
 -14   1   9        116.65         84.93        34.70 o                         
 -13   1   9       1640.27       1574.33        58.65 o                         
 -12   1   9         98.08         96.69        28.32 o                         
 -11   1   9       2393.46       2396.64        71.49 o                         
 -10   1   9         85.70        103.25        24.51 o                         
  -9   1   9       2641.12       2763.72        51.99 o                         
  -8   1   9         87.42         54.37        24.50 o                         
  -7   1   9       4690.15       4898.33        93.00 o                         
  -6   1   9        283.14        287.44        23.38 o                         
  -5   1   9       2768.92       2839.30        43.79 o                         
  -4   1   9       4841.34       4849.36        59.39 o                         
  -3   1   9       5294.56       5290.20        55.02 o                         
  -2   1   9        729.60        713.57        15.72 o                         
  -1   1   9       7666.95       7691.51        79.77 o                         
   0   1   9       1439.49       1418.20        29.19 o                         
   1   1   9       5863.46       5887.98        61.91 o                         
   2   1   9        297.54        302.80        16.68 o                         
   3   1   9        433.29        435.48        17.76 o                         
   4   1   9         23.25         23.13         6.24 o                         
   5   1   9         28.12         22.61         7.34 o                         
   6   1   9       2713.26       2819.44        54.48 o                         
   7   1   9       1167.19       1125.35        43.36 o                         
   8   1   9        611.88        710.98        89.68 o                         
   9   1   9        106.70        131.28        37.26 o                         
  10   1   9        485.58        290.76       153.05 o                         
  11   1   9        351.35        227.66        88.80 o                         
 -17   2   9         59.42         38.96        27.28 o                         
 -16   2   9        114.73        111.77        28.60 o                         
 -15   2   9         10.60         34.31        18.74 o                         
 -14   2   9        379.63        365.66        61.94 o                         
 -13   2   9        108.51         68.96        25.60 o                         
 -12   2   9        202.72        220.35        37.60 o                         
 -11   2   9         33.88         25.03        16.79 o                         
 -10   2   9        810.38        815.72        34.85 o                         
  -9   2   9       1265.02       1324.07        48.39 o                         
  -8   2   9       2004.69       2133.68        52.00 o                         
  -7   2   9       2622.82       2757.32        75.63 o                         
  -6   2   9       6172.31       6317.82        75.72 o                         
  -5   2   9        724.08        762.19        23.32 o                         
  -4   2   9         84.91        128.37        16.32 o                         
  -3   2   9        530.55        579.29        19.06 o                         
  -2   2   9        179.77        167.74        11.03 o                         
  -1   2   9       1050.07       1009.11        21.28 o                         
   0   2   9       2488.97       2503.04        32.12 o                         
   1   2   9       1648.30       1578.10        30.67 o                         
   2   2   9       2738.04       2741.01        33.11 o                         
   3   2   9        182.20        149.95        17.54 o                         
   4   2   9          4.02          8.17         4.70 o                         
   5   2   9        166.68        184.01        21.27 o                         
   6   2   9        934.90        945.73        24.48 o                         
   7   2   9          2.51         18.99        15.23 o                         
   8   2   9         46.27         37.60        15.08 o                         
   9   2   9        604.69        529.74        63.48 o                         
  10   2   9          7.39         -4.22        36.92 o                         
  11   2   9        189.02        160.44        39.89 o                         
 -16   3   9        543.43        460.46        37.59 o                         
 -15   3   9          2.65         24.52        23.00 o                         
 -14   3   9        118.83         66.80        23.26 o                         
 -13   3   9        221.65        292.59        45.35 o                         
 -12   3   9        113.69         95.66        29.97 o                         
 -11   3   9        293.57        286.03        34.75 o                         
 -10   3   9         46.41         41.34        21.88 o                         
  -9   3   9        250.36        238.94        43.55 o                         
  -8   3   9        442.62        426.20        32.29 o                         
  -7   3   9        386.06        383.61        36.60 o                         
  -6   3   9        210.71        235.77        22.59 o                         
  -5   3   9       1831.04       1978.10        54.69 o                         
  -4   3   9        253.23        220.80        17.73 o                         
  -3   3   9        724.10        672.45        16.36 o                         
  -2   3   9         53.51         56.18         7.79 o                         
  -1   3   9       2535.67       2444.09        35.04 o                         
   0   3   9        482.45        552.08        28.26 o                         
   1   3   9        963.15        962.85        28.91 o                         
   2   3   9         39.16         33.73         9.28 o                         
   3   3   9        586.92        506.32        26.36 o                         
   4   3   9        838.55        809.68        20.09 o                         
   5   3   9         51.99         40.88        11.36 o                         
   6   3   9       1217.45       1194.26        31.03 o                         
   7   3   9        317.86        236.31        37.95 o                         
   8   3   9        578.18        498.25        68.53 o                         
   9   3   9        402.06        485.34        83.05 o                         
  10   3   9          3.93         72.12        42.77 o                         
  11   3   9          9.18         -4.41        40.66 o                         
 -16   4   9        751.85        759.86        51.07 o                         
 -15   4   9        263.43        172.23        36.69 o                         
 -14   4   9        905.75        902.26        48.76 o                         
 -13   4   9          5.50         39.12        21.08 o                         
 -12   4   9       1611.17       1561.51        47.47 o                         
 -11   4   9         26.80         24.39        26.29 o                         
 -10   4   9        198.83        226.40        37.37 o                         
  -9   4   9          0.58         -3.55        19.07 o                         
  -8   4   9       1752.68       1648.76        51.16 o                         
  -7   4   9        802.33        732.15        39.28 o                         
  -6   4   9       4418.09       4477.02        93.11 o                         
  -5   4   9         11.68         33.91        13.81 o                         
  -4   4   9       3582.63       3402.90        47.48 o                         
  -3   4   9         87.27         83.03        11.47 o                         
  -2   4   9        943.77       1001.94        22.43 o                         
  -1   4   9       2478.19       2567.98        30.00 o                         
   0   4   9        990.54       1068.49        18.04 o                         
   1   4   9       3020.22       2942.78        28.76 o                         
   2   4   9       2461.74       2406.36        26.40 o                         
   3   4   9        889.36        921.24        11.71 o                         
   4   4   9       6473.78       6563.40        93.62 o                         
   5   4   9         76.72         82.47        17.11 o                         
   6   4   9       5114.16       4598.56       104.13 o                         
   7   4   9        401.25        367.56        55.34 o                         
   8   4   9       1091.15       1275.32       125.72 o                         
   9   4   9       1437.03       1554.50       102.37 o                         
  10   4   9         29.51         46.41        42.87 o                         
  11   4   9        466.37        681.07        82.28 o                         
 -16   5   9        304.19        276.53        34.82 o                         
 -15   5   9          4.41         39.96        24.26 o                         
 -14   5   9        278.68        297.50        36.90 o                         
 -13   5   9        528.78        503.41        48.90 o                         
 -12   5   9          2.83         29.10        17.05 o                         
 -11   5   9        107.09        113.97        28.99 o                         
 -10   5   9         54.03         57.03        28.62 o                         
  -9   5   9         56.02         60.93        19.44 o                         
  -8   5   9        118.31         90.12        26.57 o                         
  -7   5   9       1590.70       1569.88        51.15 o                         
  -6   5   9        200.94        203.11        23.76 o                         
  -5   5   9        265.94        267.89        23.24 o                         
  -4   5   9        260.67        298.51        24.32 o                         
  -3   5   9        383.69        389.31        24.94 o                         
  -2   5   9         17.33         19.77         7.74 o                         
  -1   5   9          0.72          6.49         4.57 o                         
   0   5   9        165.01        182.66        12.92 o                         
   1   5   9        152.85        144.97         7.14 o                         
   2   5   9         16.56         22.34         6.16 o                         
   3   5   9        220.93        221.26        19.65 o                         
   4   5   9        693.44        661.30        39.03 o                         
   5   5   9        139.80        137.28        65.93 o                         
   6   5   9       1239.60       1248.89        91.34 o                         
   7   5   9        739.90        706.37        89.95 o                         
   8   5   9         56.78         59.83        27.92 o                         
   9   5   9        144.93        124.85        52.41 o                         
  10   5   9         70.21        118.72        51.50 o                         
 -15   6   9         32.29         46.15        26.59 o                         
 -14   6   9       1046.23       1020.59        49.71 o                         
 -13   6   9        550.87        571.45        64.51 o                         
 -12   6   9       1558.80       1626.35        64.64 o                         
 -11   6   9         62.79         65.57        26.11 o                         
 -10   6   9       1391.50       1441.37        47.98 o                         
  -9   6   9         10.65         40.65        20.63 o                         
  -8   6   9       1240.36       1272.67        46.94 o                         
  -7   6   9        596.72        590.23        30.26 o                         
  -6   6   9       2468.72       2537.07        58.13 o                         
  -5   6   9         15.55         29.61        14.31 o                         
  -4   6   9       1583.43       1573.86        33.97 o                         
  -3   6   9          0.60         10.62         6.57 o                         
  -2   6   9         27.91         19.96         7.77 o                         
  -1   6   9         62.74         70.22        15.41 o                         
   0   6   9         48.53         33.07         8.08 o                         
   1   6   9        120.11        149.67        17.51 o                         
   2   6   9        163.30        203.15        48.18 o                         
   3   6   9       1121.32       1079.28        40.50 o                         
   4   6   9       1298.97       1291.90        50.44 o                         
   5   6   9        973.54        926.07        93.55 o                         
   6   6   9        622.50        624.87        57.01 o                         
   7   6   9        947.79        903.05       101.70 o                         
   8   6   9        178.88        101.08        78.16 o                         
   9   6   9        293.17        297.59        71.68 o                         
  10   6   9        326.91        237.54       186.71 o                         
 -15   7   9        327.28        357.51        65.94 o                         
 -14   7   9         31.88         33.73        27.64 o                         
 -13   7   9        430.14        338.79        41.61 o                         
 -12   7   9         30.42         62.29        20.11 o                         
 -11   7   9        713.30        739.67        48.93 o                         
 -10   7   9        216.77        237.58        36.26 o                         
  -9   7   9       1213.13       1185.64        39.25 o                         
  -8   7   9         14.78         21.73        14.39 o                         
  -7   7   9       3183.58       3315.28        82.32 o                         
  -6   7   9        158.92        160.49        26.74 o                         
  -5   7   9        328.47        380.34        30.74 o                         
  -4   7   9        646.43        687.25        41.76 o                         
  -3   7   9        937.76        884.18        26.97 o                         
  -2   7   9        786.62        821.32        23.84 o                         
  -1   7   9        488.14        484.75        26.06 o                         
   0   7   9       2077.34       2176.02       115.26 o                         
   1   7   9        777.62        837.13        37.49 o                         
   2   7   9        502.68        524.53        42.00 o                         
   3   7   9        775.46        773.71        64.28 o                         
   4   7   9        173.70        142.68        43.15 o                         
   5   7   9        488.44        479.96        59.41 o                         
   6   7   9       1121.17       1161.29        92.01 o                         
   7   7   9        164.91        127.41        34.30 o                         
   8   7   9        197.66        221.77        45.58 o                         
   9   7   9        119.57        115.33        45.79 o                         
 -14   8   9         44.63         46.59        26.75 o                         
 -13   8   9        103.91         53.48        26.44 o                         
 -12   8   9         94.56         74.36        20.39 o                         
 -11   8   9       1037.80       1023.67        46.25 o                         
 -10   8   9        136.62         97.97        26.11 o                         
  -9   8   9       2105.05       2025.57        74.65 o                         
  -8   8   9        269.67        256.49        47.31 o                         
  -7   8   9          0.56          1.58        16.23 o                         
  -6   8   9        794.79        925.66        42.51 o                         
  -5   8   9         29.40         57.59        19.17 o                         
  -4   8   9       1815.91       1736.42        41.59 o                         
  -3   8   9        554.90        522.38        27.31 o                         
  -2   8   9         36.37         54.46        13.01 o                         
  -1   8   9         27.97         25.05        14.37 o                         
   0   8   9        632.12        713.54        42.87 o                         
   1   8   9         57.25         78.21        25.29 o                         
   2   8   9        428.93        386.15        41.27 o                         
   3   8   9         23.95         37.45        24.69 o                         
   4   8   9       1414.76       1299.28        80.12 o                         
   5   8   9        842.92        799.87       107.84 o                         
   6   8   9        248.41        193.39        53.08 o                         
   7   8   9          0.18         12.38        24.78 o                         
   8   8   9        121.85        113.84        46.08 o                         
 -13   9   9         96.24        118.82        30.69 o                         
 -12   9   9          7.71         31.39        15.29 o                         
 -11   9   9        625.77        609.12        54.29 o                         
 -10   9   9          3.90         74.19        24.86 o                         
  -9   9   9       1371.46       1291.54        63.26 o                         
  -8   9   9        368.45        346.80        42.56 o                         
  -7   9   9        824.16        847.17        41.48 o                         
  -6   9   9        114.05        101.44        25.33 o                         
  -5   9   9       1850.41       1896.57        43.58 o                         
  -4   9   9       2203.85       2224.16        71.43 o                         
  -3   9   9       5612.66       5756.47        80.81 o                         
  -2   9   9        105.66         69.55        22.45 o                         
  -1   9   9       4451.14       4570.68        74.18 o                         
   0   9   9        823.40        797.48        39.85 o                         
   1   9   9       1726.50       1740.32        57.61 o                         
   2   9   9        258.61        319.05        50.20 o                         
   3   9   9        709.84        653.95       128.50 o                         
   4   9   9        308.64        290.48        50.71 o                         
   5   9   9        914.82        986.19       127.59 o                         
   6   9   9        144.63        134.76        35.86 o                         
   7   9   9        241.00        288.45        53.78 o                         
 -12  10   9        209.44        221.64        48.26 o                         
 -11  10   9         49.91         48.27        23.96 o                         
 -10  10   9        548.63        605.91        82.75 o                         
  -9  10   9        370.87        280.83        39.61 o                         
  -8  10   9        203.76        226.28        29.96 o                         
  -7  10   9        176.55        190.48        35.28 o                         
  -6  10   9        228.81        249.08        54.42 o                         
  -5  10   9        316.96        249.26        30.62 o                         
  -4  10   9       1793.44       1848.03        82.33 o                         
  -3  10   9        746.71        850.05        61.44 o                         
  -2  10   9        410.81        448.57        44.72 o                         
  -1  10   9        257.95        259.98        63.17 o                         
   0  10   9       1064.95       1180.12        66.00 o                         
   1  10   9        112.94        157.99        37.33 o                         
   2  10   9          3.69         37.41        17.63 o                         
   3  10   9         48.23         31.29        35.63 o                         
   4  10   9          7.12         -4.62        44.54 o                         
   5  10   9        294.83        333.88        76.62 o                         
   6  10   9          1.83          3.63        21.71 o                         
 -10  11   9          0.01         20.25        15.53 o                         
  -9  11   9        225.77        210.83        39.67 o                         
  -8  11   9        787.78        861.97        36.55 o                         
  -7  11   9          1.08         -1.37        17.79 o                         
  -6  11   9        372.42        364.38        42.30 o                         
  -5  11   9          5.85         16.51        20.39 o                         
  -4  11   9         72.12         68.19        27.89 o                         
  -3  11   9        400.82        495.35        58.34 o                         
  -2  11   9        374.61        439.38        48.59 o                         
  -1  11   9       1581.27       1365.14        91.89 o                         
   0  11   9        239.74        215.99        45.34 o                         
   1  11   9          4.05          7.55        21.76 o                         
   2  11   9         62.95         95.05        45.65 o                         
   3  11   9          9.65         18.98        25.47 o                         
   4  11   9          3.86         47.34        33.18 o                         
   5  11   9         14.87         54.97        32.30 o                         
  -8  12   9        582.97        547.41        46.38 o                         
  -7  12   9        231.06        116.63        43.57 o                         
  -6  12   9        659.33        673.25        46.75 o                         
  -5  12   9        405.29        367.28        40.89 o                         
  -4  12   9        193.16        169.15        49.54 o                         
  -3  12   9        390.95        323.27        58.21 o                         
  -2  12   9        814.37        779.45        85.44 o                         
  -1  12   9         10.49         48.89        27.19 o                         
   0  12   9        325.48        203.07        79.90 o                         
   1  12   9        209.26        137.05        50.26 o                         
   2  12   9        568.71        639.98        88.08 o                         
   3  12   9        246.75        183.19        83.56 o                         
  -5  13   9        429.52        376.86        55.33 o                         
  -4  13   9         11.01         21.53        21.38 o                         
  -3  13   9        249.69        196.96        82.18 o                         
  -2  13   9        121.29        136.42        52.90 o                         
  -1  13   9        130.36         71.23        31.44 o                         
   0  13   9         49.59         72.74        35.00 o                         
 -17   0  10        203.60         95.67        57.30 o                         
 -16   0  10        754.09        689.68        55.84 o                         
 -15   0  10         13.07         25.22        27.95 o                         
 -14   0  10       2837.83       2967.00       216.30 o                         
 -13   0  10         62.89        116.38        68.23 o                         
 -12   0  10       3203.99       3193.24       133.30 o                         
 -11   0  10        355.68        402.35        53.67 o                         
 -10   0  10         26.98         30.64        32.22 o                         
  -9   0  10         72.22         79.29        40.34 o                         
  -8   0  10       3493.38       3447.91        85.81 o                         
  -7   0  10        910.13        933.68        42.41 o                         
  -6   0  10       4376.35       4593.11       133.35 o                         
  -5   0  10       2468.88       2349.98        72.99 o                         
  -4   0  10      10856.12      11154.07       127.61 o                         
  -3   0  10        953.75        965.97        28.98 o                         
  -2   0  10        719.17        694.86        22.95 o                         
  -1   0  10          2.18          2.35         4.10 o                         
   0   0  10      14784.74      15174.77       147.68 o                         
   1   0  10        250.91        343.22        50.25 o                         
   2   0  10        277.55        211.17        29.15 o                         
   3   0  10       2576.30       2458.56        44.31 o                         
   4   0  10       1563.47       1628.18        42.24 o                         
   5   0  10         14.83         24.43        14.37 o                         
   6   0  10        636.21        587.86        48.52 o                         
   7   0  10       3316.32       3445.63       141.93 o                         
   8   0  10       2824.18       3157.45        93.69 o                         
   9   0  10         10.12         31.93        50.54 o                         
  10   0  10         99.80         38.55        46.51 o                         
 -17   1  10         23.16         42.85        23.80 o                         
 -16   1  10          7.52         21.31        26.83 o                         
 -15   1  10         18.85         92.26        30.99 o                         
 -14   1  10         87.28         83.68        33.62 o                         
 -13   1  10        364.22        367.06        41.68 o                         
 -12   1  10       1280.06       1298.37        62.66 o                         
 -11   1  10         36.79         47.90        22.75 o                         
 -10   1  10        267.04        255.51        31.53 o                         
  -9   1  10       1558.76       1515.23        45.96 o                         
  -8   1  10        701.53        705.37        29.09 o                         
  -7   1  10        244.04        241.02        34.13 o                         
  -6   1  10        213.88        216.12        24.37 o                         
  -5   1  10       1437.36       1399.34        29.94 o                         
  -4   1  10        380.52        402.73        22.61 o                         
  -3   1  10        101.01        104.10        10.38 o                         
  -2   1  10       1969.61       1841.75        33.60 o                         
  -1   1  10         67.28         89.02        11.65 o                         
   0   1  10        719.19        718.03        18.58 o                         
   1   1  10       1403.56       1381.94        25.10 o                         
   2   1  10        221.72        219.48        17.54 o                         
   3   1  10       1290.47       1269.19        28.72 o                         
   4   1  10        498.63        507.08        20.31 o                         
   5   1  10         49.82         34.73        18.08 o                         
   6   1  10        541.95        444.18        51.21 o                         
   7   1  10          5.75         28.13        18.02 o                         
   8   1  10        163.74        154.38        54.09 o                         
   9   1  10         43.74         22.44        30.40 o                         
  10   1  10        221.92         74.03       108.27 o                         
 -17   2  10         51.17         60.90        25.65 o                         
 -16   2  10          2.27         15.49        20.54 o                         
 -15   2  10          2.40          1.96        24.11 o                         
 -14   2  10        619.90        652.52        40.74 o                         
 -13   2  10         52.31         54.18        24.77 o                         
 -12   2  10       1207.90       1180.25        53.55 o                         
 -11   2  10          0.03         30.62        22.45 o                         
 -10   2  10        907.51        964.14        48.29 o                         
  -9   2  10        675.28        719.70        38.28 o                         
  -8   2  10        258.08        230.98        28.52 o                         
  -7   2  10       1031.92       1010.94        39.99 o                         
  -6   2  10       2150.74       2099.31        40.26 o                         
  -5   2  10        958.58        947.86        24.04 o                         
  -4   2  10        565.53        525.45        16.46 o                         
  -3   2  10          3.92         11.62         6.63 o                         
  -2   2  10      10567.14      10930.91        86.26 o                         
  -1   2  10         16.44         14.03         4.96 o                         
   0   2  10         55.78         49.72        10.94 o                         
   1   2  10       2749.12       2668.53        71.28 o                         
   2   2  10        219.52        211.80        15.09 o                         
   3   2  10       5040.98       4913.48        77.49 o                         
   4   2  10        870.99        848.12        34.04 o                         
   5   2  10       2565.25       2584.82       123.78 o                         
   6   2  10         49.08         84.89        19.41 o                         
   7   2  10         35.89         45.01        26.94 o                         
   8   2  10        584.04        542.40       133.01 o                         
   9   2  10         71.04         41.43        27.62 o                         
  10   2  10         39.49         20.62        35.96 o                         
 -16   3  10         55.86         69.34        43.50 o                         
 -15   3  10        887.79        853.43        51.97 o                         
 -14   3  10        134.40        103.63        27.53 o                         
 -13   3  10        487.15        527.70        33.24 o                         
 -12   3  10         16.90         37.65        26.56 o                         
 -11   3  10        833.85        824.37        36.50 o                         
 -10   3  10         31.08         15.89        16.29 o                         
  -9   3  10         10.63          8.64        12.43 o                         
  -8   3  10         15.02         14.79        20.35 o                         
  -7   3  10        227.35        184.88        29.51 o                         
  -6   3  10        824.45        832.52        39.14 o                         
  -5   3  10       1143.36        980.14        28.84 o                         
  -4   3  10          4.66         14.75         9.27 o                         
  -3   3  10         78.67        106.98        17.21 o                         
  -2   3  10       2057.35       2019.34        29.15 o                         
  -1   3  10       2676.22       2838.86        40.67 o                         
   0   3  10       1413.44       1366.82        22.21 o                         
   1   3  10      13529.33      13484.31       133.39 o                         
   2   3  10        320.91        314.52        19.27 o                         
   3   3  10       1247.91       1200.04        50.08 o                         
   4   3  10         89.09         96.87        20.45 o                         
   5   3  10       1079.10       1131.17        36.99 o                         
   6   3  10       1822.94       1865.02        70.88 o                         
   7   3  10        308.14        264.90        46.25 o                         
   8   3  10       1045.79        975.67       105.87 o                         
   9   3  10        243.67        201.29       136.75 o                         
  10   3  10        103.70        108.94        79.12 o                         
 -16   4  10          0.01         29.27        23.83 o                         
 -15   4  10         14.28         67.51        25.45 o                         
 -14   4  10        134.25        114.04        28.71 o                         
 -13   4  10         33.88         40.14        25.33 o                         
 -12   4  10          0.06         20.98        16.48 o                         
 -11   4  10         72.90        111.37        34.50 o                         
 -10   4  10          7.96          7.84        21.23 o                         
  -9   4  10        131.33         89.84        24.13 o                         
  -8   4  10         35.04         40.82        18.67 o                         
  -7   4  10         13.46        -13.79        15.89 o                         
  -6   4  10          1.04          5.20        15.74 o                         
  -5   4  10       1743.56       1781.77        47.02 o                         
  -4   4  10         12.05          6.39         6.17 o                         
  -3   4  10        346.15        395.44        23.98 o                         
  -2   4  10        188.62        204.73        12.72 o                         
  -1   4  10        597.53        563.27        15.32 o                         
   0   4  10         37.47         30.92        10.24 o                         
   1   4  10         67.88         84.73        13.60 o                         
   2   4  10        518.62        500.37        29.79 o                         
   3   4  10        553.60        584.05        29.14 o                         
   4   4  10         43.17         19.85        10.39 o                         
   5   4  10        215.55        262.67        34.91 o                         
   6   4  10        556.54        479.26        63.39 o                         
   7   4  10          7.50         35.91        27.25 o                         
   8   4  10         26.73         24.65        29.54 o                         
   9   4  10         53.33         15.73        29.06 o                         
  10   4  10          3.55         34.43        30.78 o                         
 -16   5  10        140.11        140.50        35.68 o                         
 -15   5  10       1214.66       1178.04        68.43 o                         
 -14   5  10         90.81         41.32        30.95 o                         
 -13   5  10       1879.28       1939.63        75.73 o                         
 -12   5  10        289.71        340.64        36.62 o                         
 -11   5  10        631.68        722.23        49.94 o                         
 -10   5  10        827.46        827.42        49.39 o                         
  -9   5  10       4701.77       5042.84       123.24 o                         
  -8   5  10          1.58         15.78        19.48 o                         
  -7   5  10       3024.57       3097.88        85.05 o                         
  -6   5  10        620.58        642.95        37.15 o                         
  -5   5  10       2589.07       2682.00        49.28 o                         
  -4   5  10        101.19        116.92        26.07 o                         
  -3   5  10         32.65         25.71        11.39 o                         
  -2   5  10        969.72        906.77        27.35 o                         
  -1   5  10       4058.69       4044.96        57.56 o                         
   0   5  10       3254.03       3306.06        53.12 o                         
   1   5  10        502.63        481.26        16.02 o                         
   2   5  10        193.49        201.27        32.92 o                         
   3   5  10       1990.10       2161.94        67.30 o                         
   4   5  10       2108.93       2023.65        58.27 o                         
   5   5  10        344.43        306.28        47.50 o                         
   6   5  10        176.88        200.92        70.57 o                         
   7   5  10       1230.73       1064.15        51.82 o                         
   8   5  10        689.71        657.67        75.28 o                         
   9   5  10         94.51         52.55        65.88 o                         
 -15   6  10        134.16        100.64        28.89 o                         
 -14   6  10        438.65        378.71        39.34 o                         
 -13   6  10        329.86        296.91        36.86 o                         
 -12   6  10       1689.53       1909.11       118.68 o                         
 -11   6  10          1.81         27.28        16.66 o                         
 -10   6  10        459.89        451.21        49.46 o                         
  -9   6  10        111.88        111.20        21.83 o                         
  -8   6  10        237.70        255.96        33.02 o                         
  -7   6  10         17.66         12.18        19.92 o                         
  -6   6  10       2171.23       2128.00        90.26 o                         
  -5   6  10        262.12        270.93        27.52 o                         
  -4   6  10        500.14        514.69        37.29 o                         
  -3   6  10         16.62         13.08        10.48 o                         
  -2   6  10         68.21         47.29         7.98 o                         
  -1   6  10        798.44        849.88        18.14 o                         
   0   6  10        101.90        104.17        16.41 o                         
   1   6  10         88.96        100.81        23.44 o                         
   2   6  10         63.73         95.77        20.21 o                         
   3   6  10        110.11         86.84        56.87 o                         
   4   6  10        916.57        900.23        70.10 o                         
   5   6  10        137.93        127.14        53.43 o                         
   6   6  10        204.04        190.48        36.20 o                         
   7   6  10        971.88        931.62        66.87 o                         
   8   6  10        719.50        458.49       204.46 o                         
   9   6  10         77.42        119.49        67.99 o                         
 -14   7  10        456.11        406.28        39.03 o                         
 -13   7  10        189.44        165.88        33.33 o                         
 -12   7  10        542.50        524.76        40.12 o                         
 -11   7  10        146.90        121.93        28.39 o                         
 -10   7  10        298.35        282.75        46.29 o                         
  -9   7  10        325.74        321.60        43.43 o                         
  -8   7  10         91.29        125.35        32.77 o                         
  -7   7  10       1880.88       1976.39        61.79 o                         
  -6   7  10        364.76        324.54        35.66 o                         
  -5   7  10          4.50         22.12        12.56 o                         
  -4   7  10       1383.17       1446.69        40.36 o                         
  -3   7  10        556.13        490.27        64.22 o                         
  -2   7  10        756.83        735.54        24.62 o                         
  -1   7  10        212.62        162.46        33.72 o                         
   0   7  10         99.13        143.22        27.27 o                         
   1   7  10       2857.51       2725.80        56.74 o                         
   2   7  10       1864.61       1935.85        76.29 o                         
   3   7  10        553.04        477.56       104.19 o                         
   4   7  10        116.83        107.28        31.17 o                         
   5   7  10        542.44        502.99        88.49 o                         
   6   7  10          8.90         -1.50        45.07 o                         
   7   7  10         38.42         67.79        27.97 o                         
   8   7  10        585.36        536.01       100.48 o                         
 -14   8  10        341.11        416.59        84.87 o                         
 -13   8  10         31.20         -5.22        27.18 o                         
 -12   8  10          6.01         16.80        23.21 o                         
 -11   8  10         21.67         24.92        12.17 o                         
 -10   8  10        973.52       1022.57        45.87 o                         
  -9   8  10          1.76         15.33        16.97 o                         
  -8   8  10       1041.01       1068.69        39.21 o                         
  -7   8  10        152.81        124.96        26.19 o                         
  -6   8  10       1451.16       1590.19        40.67 o                         
  -5   8  10         48.36         53.78        17.98 o                         
  -4   8  10        460.66        512.50        39.07 o                         
  -3   8  10       1724.98       1647.30        33.44 o                         
  -2   8  10       6130.14       6199.00        89.00 o                         
  -1   8  10        705.45        723.96        48.22 o                         
   0   8  10        971.13        974.64        45.88 o                         
   1   8  10       1669.65       1723.21        48.79 o                         
   2   8  10       2004.75       2067.19        85.86 o                         
   3   8  10        857.70        841.88        68.27 o                         
   4   8  10        182.01        197.02        41.78 o                         
   5   8  10        990.90        938.09        71.93 o                         
   6   8  10        400.41        217.25        84.37 o                         
   7   8  10        304.48        435.21        75.81 o                         
   8   8  10          4.90         25.14        24.02 o                         
 -13   9  10          0.85         35.51        20.29 o                         
 -12   9  10        169.05        203.28        41.61 o                         
 -11   9  10         14.05         22.42        17.20 o                         
 -10   9  10        352.68        385.82        46.92 o                         
  -9   9  10         81.96        104.66        43.17 o                         
  -8   9  10        109.20         67.40        21.59 o                         
  -7   9  10         90.47         48.48        17.24 o                         
  -6   9  10         22.92         42.58        18.18 o                         
  -5   9  10       1618.61       1522.00        58.27 o                         
  -4   9  10       1494.80       1551.57        56.86 o                         
  -3   9  10        659.86        712.62        38.77 o                         
  -2   9  10         25.83         45.89        22.48 o                         
  -1   9  10         32.01         45.64        33.00 o                         
   0   9  10         32.71         33.30        13.02 o                         
   1   9  10          4.38         40.81        28.08 o                         
   2   9  10        203.75        191.24        68.38 o                         
   3   9  10         19.40         23.72        32.32 o                         
   4   9  10        335.69        293.27        86.83 o                         
   5   9  10        115.08         38.57        30.02 o                         
   6   9  10        349.30        307.52        94.79 o                         
   7   9  10         27.59         33.99        26.11 o                         
 -11  10  10         28.03         57.32        17.98 o                         
 -10  10  10        323.11        373.26        39.97 o                         
  -9  10  10         86.34         76.61        28.13 o                         
  -8  10  10        893.09        994.22        60.31 o                         
  -7  10  10        368.50        314.36        41.55 o                         
  -6  10  10        164.41        169.54        35.75 o                         
  -5  10  10        542.49        566.25        42.80 o                         
  -4  10  10       2508.54       2676.54        63.38 o                         
  -3  10  10        123.64        157.04        31.46 o                         
  -2  10  10       1944.83       1958.11        58.08 o                         
  -1  10  10         25.49         24.99        19.80 o                         
   0  10  10        361.07        338.12       116.84 o                         
   1  10  10        478.79        246.29        76.05 o                         
   2  10  10         21.30          5.41        33.19 o                         
   3  10  10        280.36        193.05        69.39 o                         
   4  10  10        319.95        226.55       111.70 o                         
   5  10  10         41.44         50.50        36.53 o                         
 -10  11  10          0.10         26.78        20.55 o                         
  -9  11  10        890.19        957.00        38.52 o                         
  -8  11  10        223.19        251.83        50.55 o                         
  -7  11  10          8.09         -2.91        23.19 o                         
  -6  11  10        633.72        606.67        62.34 o                         
  -5  11  10        757.56        921.95        52.01 o                         
  -4  11  10        168.28        140.65        53.08 o                         
  -3  11  10       1594.23       1616.63        86.07 o                         
  -2  11  10         62.40         52.61        25.14 o                         
  -1  11  10        871.43        971.45        81.12 o                         
   0  11  10         19.96         27.11        20.43 o                         
   1  11  10         17.54         64.51        29.22 o                         
   2  11  10        293.43        412.03        57.50 o                         
   3  11  10          5.36         14.99        22.57 o                         
   4  11  10        893.53        979.66        91.06 o                         
  -8  12  10          6.18         35.24        32.06 o                         
  -7  12  10         10.79         38.51        17.55 o                         
  -6  12  10          5.66         30.40        22.87 o                         
  -5  12  10        828.98       1101.07       189.23 o                         
  -4  12  10        109.63        112.18        26.36 o                         
  -3  12  10          6.44         14.85        15.80 o                         
  -2  12  10        346.52        284.38        48.97 o                         
  -1  12  10        142.82        166.14        38.54 o                         
   0  12  10        129.68         94.71        40.39 o                         
   1  12  10          2.17         62.34        39.82 o                         
   2  12  10        294.40        292.71        97.37 o                         
 -16   1  11         34.29         43.06        25.33 o                         
 -15   1  11        629.97        627.41        47.98 o                         
 -14   1  11         74.48         45.16        23.13 o                         
 -13   1  11       2518.65       2557.08        82.25 o                         
 -12   1  11          9.53         21.17        35.32 o                         
 -11   1  11       1545.38       1535.65        78.75 o                         
 -10   1  11          0.44         48.39        15.86 o                         
  -9   1  11       1160.44       1146.80        39.55 o                         
  -8   1  11       3210.11       3206.29        62.35 o                         
  -7   1  11       7326.58       7487.06        85.58 o                         
  -6   1  11        562.52        581.91        28.96 o                         
  -5   1  11       7290.01       7276.11        96.93 o                         
  -4   1  11          3.64         11.65         6.63 o                         
  -3   1  11       1507.58       1491.31        28.06 o                         
  -2   1  11         87.80         76.72        10.69 o                         
  -1   1  11         40.33         30.00         8.55 o                         
   0   1  11       3632.00       3619.86        42.72 o                         
   1   1  11        124.40         93.33        15.14 o                         
   2   1  11       2988.26       3016.96        46.01 o                         
   3   1  11        300.56        279.17        15.92 o                         
   4   1  11        524.66        535.14        41.64 o                         
   5   1  11       1577.37       1483.12        46.26 o                         
   6   1  11        711.43        705.31        37.84 o                         
   7   1  11       1001.39        999.46        41.49 o                         
   8   1  11        887.82       1033.59        63.77 o                         
   9   1  11         49.76          7.00        27.33 o                         
  10   1  11         78.81        100.60        40.18 o                         
 -16   2  11         12.92         26.77        28.67 o                         
 -15   2  11          8.17         81.42        30.76 o                         
 -14   2  11        697.48        693.91        54.52 o                         
 -13   2  11         73.98        115.18        30.51 o                         
 -12   2  11        739.88        740.27        37.17 o                         
 -11   2  11         13.41         14.29        24.52 o                         
 -10   2  11       1375.69       1400.80        48.66 o                         
  -9   2  11          0.46         13.80        21.66 o                         
  -8   2  11        768.82        796.14        34.85 o                         
  -7   2  11         99.63        152.15        29.66 o                         
  -6   2  11        683.31        682.84        30.71 o                         
  -5   2  11        192.80        184.52        16.47 o                         
  -4   2  11       1225.01       1183.14        22.21 o                         
  -3   2  11       1728.27       1637.14        27.34 o                         
  -2   2  11       2736.10       2806.02        36.01 o                         
  -1   2  11          2.14         17.24         9.22 o                         
   0   2  11        619.82        600.43        20.10 o                         
   1   2  11         52.60         48.66         9.40 o                         
   2   2  11        931.54        861.39        23.86 o                         
   3   2  11        783.46        691.90        39.15 o                         
   4   2  11        776.77        775.27        33.52 o                         
   5   2  11       2095.07       2302.23        65.59 o                         
   6   2  11        243.67        193.15        62.70 o                         
   7   2  11        727.12        724.70        61.47 o                         
   8   2  11         51.98         76.91        60.13 o                         
   9   2  11        574.51        694.40        64.16 o                         
 -16   3  11         10.66         23.42        28.07 o                         
 -15   3  11         49.02         49.93        25.91 o                         
 -14   3  11         79.47         66.62        21.94 o                         
 -13   3  11         50.62         71.54        23.17 o                         
 -12   3  11         55.96         65.95        21.67 o                         
 -11   3  11          9.95          0.03        21.40 o                         
 -10   3  11        215.00        250.87        32.18 o                         
  -9   3  11        491.30        512.33        34.54 o                         
  -8   3  11        550.58        500.79        31.05 o                         
  -7   3  11        840.51        802.96        42.83 o                         
  -6   3  11         48.52         29.93        12.49 o                         
  -5   3  11       1372.02       1346.20        33.06 o                         
  -4   3  11        350.66        335.23        17.37 o                         
  -3   3  11        312.62        338.78        16.46 o                         
  -2   3  11         29.34         29.54         6.38 o                         
  -1   3  11        127.77         95.75        20.75 o                         
   0   3  11          1.67         18.04         8.28 o                         
   1   3  11         39.03         21.12         9.54 o                         
   2   3  11        112.56        124.95        25.05 o                         
   3   3  11        818.28        859.42        63.89 o                         
   4   3  11         13.14         12.71         7.15 o                         
   5   3  11       1128.67       1303.52        41.12 o                         
   6   3  11          1.36         12.85        21.77 o                         
   7   3  11         81.83         51.98        45.46 o                         
   8   3  11         23.96         -5.37        37.88 o                         
   9   3  11         12.12         18.80        23.59 o                         
 -16   4  11        413.37        383.06        48.33 o                         
 -15   4  11         27.24         20.20        19.44 o                         
 -14   4  11        386.02        372.93        64.16 o                         
 -13   4  11          0.43         67.68        25.63 o                         
 -12   4  11       1033.06       1049.01        42.90 o                         
 -11   4  11          0.76         15.56        20.00 o                         
 -10   4  11        172.53        184.20        32.72 o                         
  -9   4  11        148.58        144.60        24.89 o                         
  -8   4  11       1098.76       1075.44        43.12 o                         
  -7   4  11         10.55         20.23        14.41 o                         
  -6   4  11       1137.71       1149.49        36.23 o                         
  -5   4  11       2227.55       2380.92        46.48 o                         
  -4   4  11       1281.69       1269.54        27.34 o                         
  -3   4  11        922.74        869.11        23.95 o                         
  -2   4  11       1463.36       1405.73        31.84 o                         
  -1   4  11       2465.67       2510.60        75.33 o                         
   0   4  11       6323.58       6511.13       113.97 o                         
   1   4  11       1182.55       1278.66        43.19 o                         
   2   4  11       6167.61       5852.81        99.66 o                         
   3   4  11         24.95         16.62         8.74 o                         
   4   4  11        864.49        860.01        70.10 o                         
   5   4  11       1541.24       1625.37        74.75 o                         
   6   4  11        293.00        271.01        81.42 o                         
   7   4  11       1131.35       1285.04        81.51 o                         
   8   4  11         27.10         44.21        33.28 o                         
   9   4  11        660.78        802.19        77.58 o                         
 -15   5  11         38.10         56.10        25.42 o                         
 -14   5  11        639.09        640.54        49.44 o                         
 -13   5  11         33.72         70.43        28.25 o                         
 -12   5  11         66.08         41.62        23.38 o                         
 -11   5  11        287.92        315.89        39.65 o                         
 -10   5  11        313.75        307.30        31.08 o                         
  -9   5  11        236.85        221.23        29.08 o                         
  -8   5  11          2.88         15.30        12.27 o                         
  -7   5  11        335.38        315.26        45.87 o                         
  -6   5  11          9.87         -5.36        16.09 o                         
  -5   5  11        126.25        125.39        22.35 o                         
  -4   5  11          2.88         26.65        13.01 o                         
  -3   5  11        259.88        272.49        22.57 o                         
  -2   5  11          3.13         10.48         5.31 o                         
  -1   5  11        584.54        576.36        26.27 o                         
   0   5  11         48.64         71.53        17.07 o                         
   1   5  11          2.68         18.04        22.92 o                         
   2   5  11        306.80        268.60        52.31 o                         
   3   5  11          0.54          1.77        20.49 o                         
   4   5  11          5.10         11.08        15.03 o                         
   5   5  11          0.19          2.18        21.82 o                         
   6   5  11        824.00       1084.42        77.29 o                         
   7   5  11        171.54        111.53        76.91 o                         
   8   5  11        591.77        458.20       215.96 o                         
   9   5  11         71.65         56.87        39.89 o                         
 -15   6  11         23.54         17.94        22.65 o                         
 -14   6  11        276.64        232.68        31.03 o                         
 -13   6  11         73.08         53.10        25.43 o                         
 -12   6  11        661.64        709.11        41.99 o                         
 -11   6  11        318.06        262.51        47.98 o                         
 -10   6  11        604.71        686.45        63.11 o                         
  -9   6  11         49.58         59.97        19.38 o                         
  -8   6  11       1467.33       1575.23        44.88 o                         
  -7   6  11        105.31         93.53        20.99 o                         
  -6   6  11          5.14          4.06        12.07 o                         
  -5   6  11       1859.45       1821.21        55.13 o                         
  -4   6  11        188.59        217.35        35.89 o                         
  -3   6  11        603.64        592.65        31.94 o                         
  -2   6  11        709.75        777.81        23.99 o                         
  -1   6  11        555.07        538.79        23.90 o                         
   0   6  11       1624.54       1744.77        69.57 o                         
   1   6  11         27.22         34.79        22.79 o                         
   2   6  11        108.60        101.32        55.98 o                         
   3   6  11        768.26        694.96        96.09 o                         
   4   6  11         43.86         40.57        23.83 o                         
   5   6  11        542.93        557.18        64.04 o                         
   6   6  11        573.14        520.30        45.22 o                         
   7   6  11        790.45        802.48       192.47 o                         
   8   6  11        222.17        148.26       128.41 o                         
 -14   7  11        211.20        178.79        33.43 o                         
 -13   7  11         26.01         45.32        21.68 o                         
 -12   7  11        261.11        193.10        56.14 o                         
 -11   7  11       1283.77       1317.11        57.50 o                         
 -10   7  11         13.54         52.05        20.89 o                         
  -9   7  11        350.14        335.05        61.30 o                         
  -8   7  11       1087.08       1079.04        34.11 o                         
  -7   7  11       1589.21       1546.28        56.64 o                         
  -6   7  11        680.52        697.07        34.52 o                         
  -5   7  11          7.72         23.81        14.20 o                         
  -4   7  11        689.99        733.44        48.97 o                         
  -3   7  11        415.94        387.16        33.15 o                         
  -2   7  11       1175.14       1142.01        41.44 o                         
  -1   7  11        543.15        567.02        28.58 o                         
   0   7  11       1074.27        984.40        59.96 o                         
   1   7  11       1646.83       1669.46        73.07 o                         
   2   7  11        940.79        934.12        75.50 o                         
   3   7  11        494.08        376.16        40.66 o                         
   4   7  11        270.26        276.34        67.06 o                         
   5   7  11        332.14        304.49        54.76 o                         
   6   7  11        177.47        135.12        93.79 o                         
   7   7  11        228.12        222.58       178.85 o                         
 -13   8  11        364.76        338.14        45.00 o                         
 -12   8  11          0.65         42.86        22.09 o                         
 -11   8  11        212.85        143.13        44.81 o                         
 -10   8  11        557.24        593.34        38.65 o                         
  -9   8  11        766.58        742.77        41.19 o                         
  -8   8  11        652.08        586.89        35.51 o                         
  -7   8  11       1241.18       1280.36        59.15 o                         
  -6   8  11        184.92        214.04        29.73 o                         
  -5   8  11        210.63        214.76        24.51 o                         
  -4   8  11        268.11        273.44        35.62 o                         
  -3   8  11         51.98         75.89        23.43 o                         
  -2   8  11          6.17         23.86        12.41 o                         
  -1   8  11        228.94        146.27        36.63 o                         
   0   8  11       1474.73       1365.72        73.87 o                         
   1   8  11        667.64        584.46        63.68 o                         
   2   8  11         44.77         63.30        35.10 o                         
   3   8  11          0.82         30.96        23.27 o                         
   4   8  11         32.38         48.89        34.07 o                         
   5   8  11          5.36         26.00        24.34 o                         
   6   8  11        119.46         88.30        39.61 o                         
   7   8  11         62.04         27.91        37.59 o                         
 -12   9  11        407.29        295.21        51.62 o                         
 -11   9  11        838.43        858.27        46.26 o                         
 -10   9  11          1.63         23.73        16.85 o                         
  -9   9  11       1906.52       1956.82        56.67 o                         
  -8   9  11          3.88         50.72        24.97 o                         
  -7   9  11       2064.06       2148.89        58.52 o                         
  -6   9  11        292.43        333.60        41.72 o                         
  -5   9  11       3605.35       3761.46       116.95 o                         
  -4   9  11       1100.03       1094.01        50.54 o                         
  -3   9  11        930.62        977.77        42.02 o                         
  -2   9  11       1289.36       1202.08        57.17 o                         
  -1   9  11        244.84        263.32        51.17 o                         
   0   9  11         30.45          7.48        30.55 o                         
   1   9  11         21.08          5.15        35.92 o                         
   2   9  11        621.44        753.18        70.85 o                         
   3   9  11        920.76        990.01        58.64 o                         
   4   9  11        197.25        108.41        40.37 o                         
   5   9  11        139.52        121.41        34.80 o                         
   6   9  11         63.85         30.68        25.46 o                         
 -11  10  11         17.91         23.60        14.57 o                         
 -10  10  11        245.26        308.98        32.33 o                         
  -9  10  11        244.77        276.34        28.06 o                         
  -8  10  11       2562.18       2523.78        65.85 o                         
  -7  10  11         12.26         34.42        18.40 o                         
  -6  10  11        359.16        305.25        42.33 o                         
  -5  10  11         12.91          6.41        22.78 o                         
  -4  10  11       1973.87       1972.44        86.66 o                         
  -3  10  11         41.45         43.25        23.50 o                         
  -2  10  11          8.14         29.94        27.60 o                         
  -1  10  11         80.70         81.44        27.36 o                         
   0  10  11         12.51         29.53        28.71 o                         
   1  10  11         89.63        110.06        42.33 o                         
   2  10  11         18.77         72.94        33.17 o                         
   3  10  11        482.69        553.45        53.96 o                         
   4  10  11        121.74        119.00        37.31 o                         
  -9  11  11         68.59        117.66        42.36 o                         
  -8  11  11        184.08        162.53        45.52 o                         
  -7  11  11        304.39        292.15        40.93 o                         
  -6  11  11         84.71         87.44        30.21 o                         
  -5  11  11        379.04        340.25        66.23 o                         
  -4  11  11          4.66         37.28        24.10 o                         
  -3  11  11         19.27         16.27        15.89 o                         
  -2  11  11        202.30        134.31        51.85 o                         
  -1  11  11          5.10         22.01        29.02 o                         
   0  11  11          5.85         32.51        27.06 o                         
   1  11  11         54.62         48.26        33.18 o                         
   2  11  11        330.02        327.21       114.79 o                         
  -6  12  11        285.76        240.71        63.91 o                         
  -5  12  11         10.29          9.65        19.47 o                         
  -4  12  11        163.37         80.53        30.59 o                         
  -3  12  11          6.93         33.72        35.27 o                         
  -2  12  11        108.69         65.47        32.95 o                         
  -1  12  11        178.29         94.79        55.53 o                         
   0  12  11          8.67         28.91        46.61 o                         
 -16   0  12       1751.86       1521.19        74.34 o                         
 -15   0  12          0.06         18.32        33.66 o                         
 -14   0  12       1562.14       1505.22        84.90 o                         
 -13   0  12         16.59         37.11        50.15 o                         
 -12   0  12       2766.95       2976.35        96.00 o                         
 -11   0  12        766.18        670.95        72.54 o                         
 -10   0  12        894.16        844.76        51.72 o                         
  -9   0  12         69.40         99.73        50.63 o                         
  -8   0  12       4124.22       4173.73       111.98 o                         
  -7   0  12        883.34        902.96        46.63 o                         
  -6   0  12       3111.15       3089.79        64.96 o                         
  -5   0  12          2.09         28.65        19.35 o                         
  -4   0  12        991.53       1074.17        30.72 o                         
  -3   0  12          3.13         18.52        11.99 o                         
  -2   0  12         69.45         86.42        27.81 o                         
  -1   0  12       2204.09       2078.21        81.61 o                         
   0   0  12       2680.15       2889.13       116.61 o                         
   1   0  12        584.21        643.96        43.63 o                         
   2   0  12         24.32         39.89        37.02 o                         
   3   0  12       1811.81       1701.24        71.92 o                         
   4   0  12       1215.28       1172.07        71.25 o                         
   5   0  12        188.10        270.05        42.39 o                         
   6   0  12        350.69        230.25       106.73 o                         
   7   0  12       1699.56       1725.98        71.83 o                         
 -16   1  12         65.79         39.55        26.14 o                         
 -15   1  12          5.03         16.58        23.79 o                         
 -14   1  12        453.75        464.19        47.71 o                         
 -13   1  12        978.84        984.38        50.75 o                         
 -12   1  12         36.41         32.34        19.76 o                         
 -11   1  12         15.76         31.08        19.42 o                         
 -10   1  12         97.26         77.94        27.48 o                         
  -9   1  12        274.71        280.53        33.34 o                         
  -8   1  12          2.52         23.94        19.08 o                         
  -7   1  12        311.68        378.76        39.24 o                         
  -6   1  12       2928.20       3079.14        73.21 o                         
  -5   1  12        848.12        842.65        19.50 o                         
  -4   1  12       1547.98       1533.18        24.75 o                         
  -3   1  12        158.57        147.00        14.40 o                         
  -2   1  12        800.83        761.94        23.14 o                         
  -1   1  12        152.55        150.41        17.34 o                         
   0   1  12       3217.56       3143.51       123.93 o                         
   1   1  12          8.68          3.58         9.98 o                         
   2   1  12         45.71         17.75        32.80 o                         
   3   1  12        664.71        585.51        62.60 o                         
   4   1  12         46.01         87.99        24.79 o                         
   5   1  12        362.42        282.41        72.36 o                         
   6   1  12        281.92        245.68        68.21 o                         
   7   1  12        470.60        420.04        89.47 o                         
   8   1  12        290.94         95.42        91.58 o                         
   9   1  12          4.30         -7.96        28.48 o                         
 -16   2  12         28.74         50.88        29.53 o                         
 -15   2  12         50.43         48.50        26.84 o                         
 -14   2  12        276.65        295.87        48.56 o                         
 -13   2  12        154.70        107.94        29.70 o                         
 -12   2  12         33.67         74.20        25.12 o                         
 -11   2  12        601.46        578.46        49.57 o                         
 -10   2  12       1082.14       1138.71        43.57 o                         
  -9   2  12        437.29        465.43        62.14 o                         
  -8   2  12       1531.29       1602.56        44.90 o                         
  -7   2  12        219.01        226.49        29.12 o                         
  -6   2  12       4080.06       4243.29        70.85 o                         
  -5   2  12         14.00         14.98         7.71 o                         
  -4   2  12         59.91         63.33        15.76 o                         
  -3   2  12          2.20          8.20         4.60 o                         
  -2   2  12         64.23         50.01        10.35 o                         
  -1   2  12       5498.91       5515.88        84.78 o                         
   0   2  12        437.62        410.44        29.66 o                         
   1   2  12       2427.47       2555.40        80.42 o                         
   2   2  12       1956.15       1959.34        64.88 o                         
   3   2  12        419.77        407.98        67.90 o                         
   4   2  12        993.31        993.17        49.88 o                         
   5   2  12        175.09        130.62        31.08 o                         
   6   2  12          0.86         -3.74        35.10 o                         
   7   2  12        358.86        309.94       161.88 o                         
   8   2  12         16.27        -15.06        33.76 o                         
   9   2  12        349.70        102.61       107.60 o                         
 -16   3  12         17.48         50.03        24.45 o                         
 -15   3  12        574.15        552.66        65.51 o                         
 -14   3  12         12.86         70.04        22.69 o                         
 -13   3  12        259.48        217.84        31.03 o                         
 -12   3  12          3.46         29.64        29.44 o                         
 -11   3  12        212.20        198.43        37.08 o                         
 -10   3  12         60.27         54.69        20.67 o                         
  -9   3  12          8.94         31.82        16.29 o                         
  -8   3  12        237.69        257.93        34.40 o                         
  -7   3  12       1532.03       1618.19        51.60 o                         
  -6   3  12        958.21        999.47        32.04 o                         
  -5   3  12       2432.80       2295.40        41.79 o                         
  -4   3  12        800.76        749.21        21.82 o                         
  -3   3  12       5669.71       5751.75        74.84 o                         
  -2   3  12        239.88        259.87        31.51 o                         
  -1   3  12       7057.15       7291.31        97.52 o                         
   0   3  12       1692.51       1701.17        59.76 o                         
   1   3  12       3250.82       3350.20        77.84 o                         
   2   3  12       3150.91       3090.26        58.71 o                         
   3   3  12        577.12        440.07        63.68 o                         
   4   3  12        975.50        977.11        77.97 o                         
   5   3  12          9.72         43.92        44.69 o                         
   6   3  12       1138.73       1259.72        70.77 o                         
   7   3  12        473.74        588.53        66.27 o                         
   8   3  12        483.55        650.29        62.72 o                         
 -15   4  12         19.78         41.80        20.50 o                         
 -14   4  12         73.11         59.81        21.72 o                         
 -13   4  12        179.44        147.81        32.58 o                         
 -12   4  12          4.67         31.80        17.25 o                         
 -11   4  12          2.45         33.50        40.98 o                         
 -10   4  12         43.06         64.56        21.79 o                         
  -9   4  12         96.06         79.73        23.71 o                         
  -8   4  12         59.18         82.20        22.10 o                         
  -7   4  12         96.91        104.91        22.30 o                         
  -6   4  12          1.53         19.62        14.51 o                         
  -5   4  12          0.05         15.35        13.66 o                         
  -4   4  12        362.62        359.21        26.56 o                         
  -3   4  12       1395.12       1372.03        32.29 o                         
  -2   4  12         21.85         14.43         7.52 o                         
  -1   4  12        340.36        321.05        42.48 o                         
   0   4  12        896.27        804.55        26.11 o                         
   1   4  12        281.52        270.18        24.06 o                         
   2   4  12         51.43         40.81        12.11 o                         
   3   4  12       1316.55       1204.62        60.32 o                         
   4   4  12         60.94         48.14        38.84 o                         
   5   4  12          0.99          8.63        43.73 o                         
   6   4  12         39.14         45.84        25.13 o                         
   7   4  12         92.11         23.97        35.67 o                         
   8   4  12         20.48         23.11        26.95 o                         
 -15   5  12        406.22        421.91        67.06 o                         
 -14   5  12         72.41         73.27        24.17 o                         
 -13   5  12       1529.17       1391.23        59.58 o                         
 -12   5  12         54.12         55.67        17.37 o                         
 -11   5  12        543.20        677.93        76.98 o                         
 -10   5  12         29.26         27.99        13.15 o                         
  -9   5  12       1393.80       1534.04        81.61 o                         
  -8   5  12        268.78        342.83        34.91 o                         
  -7   5  12          5.40         36.02        13.30 o                         
  -6   5  12       1527.63       1516.07        72.33 o                         
  -5   5  12        947.27       1013.61        41.17 o                         
  -4   5  12       1686.45       1785.57        45.76 o                         
  -3   5  12       1029.50       1034.09        27.52 o                         
  -2   5  12         22.66         25.18        11.71 o                         
  -1   5  12       2222.31       2256.56        51.32 o                         
   0   5  12        556.22        546.48        78.52 o                         
   1   5  12        136.42        160.57        48.47 o                         
   2   5  12       1336.25       1297.46        58.47 o                         
   3   5  12        864.06        805.80        57.40 o                         
   4   5  12        950.80       1028.70        80.75 o                         
   5   5  12        407.83        347.92       191.99 o                         
   6   5  12        755.05        660.93        76.34 o                         
   7   5  12        369.33        245.79       163.60 o                         
   8   5  12        102.72         57.63        70.01 o                         
 -14   6  12        522.63        419.95        53.57 o                         
 -13   6  12        162.69         84.99        24.45 o                         
 -12   6  12        547.62        502.35        45.71 o                         
 -11   6  12          0.18          7.06        22.30 o                         
 -10   6  12       1055.38       1060.42        46.47 o                         
  -9   6  12        135.66        115.26        24.81 o                         
  -8   6  12        328.93        299.35        30.37 o                         
  -7   6  12        324.09        341.01        35.53 o                         
  -6   6  12       1389.75       1338.05        40.86 o                         
  -5   6  12        132.91        111.21        18.84 o                         
  -4   6  12        510.86        540.96        32.52 o                         
  -3   6  12        318.71        299.05        36.58 o                         
  -2   6  12         65.28         33.97        10.23 o                         
  -1   6  12        493.55        449.56        73.64 o                         
   0   6  12       2164.95       2174.39       121.74 o                         
   1   6  12        719.17        667.90        58.90 o                         
   2   6  12          2.11         34.73        36.87 o                         
   3   6  12         73.52        129.79        55.82 o                         
   4   6  12        522.84        438.02        58.93 o                         
   5   6  12        579.25        567.33       181.54 o                         
   6   6  12          8.41         11.12        23.30 o                         
   7   6  12        371.07        300.83       209.92 o                         
 -14   7  12         10.89         11.53        21.18 o                         
 -13   7  12         43.06         41.98        19.06 o                         
 -12   7  12          7.12         25.54        20.00 o                         
 -11   7  12        570.63        467.75        47.09 o                         
 -10   7  12        115.38        142.06        32.11 o                         
  -9   7  12          3.52         18.17        17.20 o                         
  -8   7  12         67.83         52.18        22.71 o                         
  -7   7  12        117.58        125.56        26.41 o                         
  -6   7  12        259.10        226.71        30.06 o                         
  -5   7  12          5.01         27.85        12.19 o                         
  -4   7  12         12.99         40.05        15.66 o                         
  -3   7  12       4486.92       4662.56        90.18 o                         
  -2   7  12        297.11        242.60        62.91 o                         
  -1   7  12        859.78        753.31        56.08 o                         
   0   7  12         58.19         68.56        34.65 o                         
   1   7  12         64.22         40.82        29.42 o                         
   2   7  12        133.13        168.25        42.03 o                         
   3   7  12        525.16        468.10       101.60 o                         
   4   7  12       1296.67       1326.03        89.05 o                         
   5   7  12        220.12        152.38        88.42 o                         
   6   7  12        466.84        612.79        88.23 o                         
 -13   8  12        125.21         98.42        28.85 o                         
 -12   8  12        440.13        468.28        66.50 o                         
 -11   8  12         65.33         59.82        21.78 o                         
 -10   8  12        905.67        970.89        47.28 o                         
  -9   8  12         66.84         37.77        17.30 o                         
  -8   8  12         74.74         49.64        20.19 o                         
  -7   8  12        861.73        833.59        40.84 o                         
  -6   8  12        205.38        147.76        30.64 o                         
  -5   8  12        709.36        711.46        43.75 o                         
  -4   8  12        581.13        624.72        35.79 o                         
  -3   8  12        807.98        795.99        38.72 o                         
  -2   8  12       3263.77       3254.93       170.89 o                         
  -1   8  12        670.82        582.16        46.82 o                         
   0   8  12        522.96        514.38        84.53 o                         
   1   8  12        100.93        121.33        86.98 o                         
   2   8  12        500.05        472.12        75.48 o                         
   3   8  12        864.31        839.31        62.96 o                         
   4   8  12        387.10        400.15        59.49 o                         
   5   8  12        236.25        192.85        51.98 o                         
 -12   9  12         46.54         37.70        24.05 o                         
 -11   9  12          2.27         37.08        15.99 o                         
 -10   9  12         56.85         87.48        21.72 o                         
  -9   9  12         53.09         53.12        30.20 o                         
  -8   9  12         70.80         56.81        18.41 o                         
  -7   9  12        708.51        661.39        40.00 o                         
  -6   9  12        433.05        430.57        41.05 o                         
  -5   9  12        403.68        434.00        80.87 o                         
  -4   9  12          9.94         24.31        18.05 o                         
  -3   9  12         28.91         10.97        19.72 o                         
  -2   9  12        286.49        353.40        62.62 o                         
  -1   9  12         55.21         62.78        45.84 o                         
   0   9  12        834.41        818.69       101.42 o                         
   1   9  12        713.87        676.91       138.09 o                         
   2   9  12         79.09        118.91        81.61 o                         
   3   9  12        404.66        315.13        70.05 o                         
   4   9  12        205.99        253.38        46.01 o                         
 -10  10  12        680.03        675.02        73.17 o                         
  -9  10  12        515.59        485.66        48.42 o                         
  -8  10  12       2944.64       3058.84       116.05 o                         
  -7  10  12         73.32        120.73        33.03 o                         
  -6  10  12        886.39        968.85       120.81 o                         
  -5  10  12          4.37         17.32        20.52 o                         
  -4  10  12         31.90         80.55        30.45 o                         
  -3  10  12        208.30        155.77        45.09 o                         
  -2  10  12         45.62         27.98        22.49 o                         
  -1  10  12        446.02        376.38       112.58 o                         
   0  10  12        349.97        431.74        52.28 o                         
   1  10  12        297.39        300.18       105.78 o                         
   2  10  12        226.17        155.57        45.32 o                         
   3  10  12         46.73         51.25        67.61 o                         
  -8  11  12          1.12         21.09        14.36 o                         
  -7  11  12        140.41         94.20        41.65 o                         
  -6  11  12        168.38        116.52        38.69 o                         
  -5  11  12        217.92        124.45        56.99 o                         
  -4  11  12         24.46         28.22        24.65 o                         
  -3  11  12        443.41        264.90        69.70 o                         
  -2  11  12        700.11        816.14       238.88 o                         
  -1  11  12          3.96         19.07        18.00 o                         
   0  11  12        320.34        344.32        66.19 o                         
   1  11  12        173.11        199.74       130.87 o                         
 -16   1  13          2.00         11.16        23.53 o                         
 -15   1  13        555.06        498.62        91.55 o                         
 -14   1  13          1.03         40.37        22.95 o                         
 -13   1  13       1696.88       1626.79        56.89 o                         
 -12   1  13        821.81        790.20        37.14 o                         
 -11   1  13       1354.99       1354.26        63.97 o                         
 -10   1  13         11.82         33.10        19.19 o                         
  -9   1  13       1285.45       1274.58        36.35 o                         
  -8   1  13         45.34         37.53        17.53 o                         
  -7   1  13       2767.60       2818.96        56.19 o                         
  -6   1  13        192.81        189.53        22.09 o                         
  -5   1  13          8.14         20.16        10.70 o                         
  -4   1  13       3016.32       3178.74        62.14 o                         
  -3   1  13        324.25        331.48        21.95 o                         
  -2   1  13       2591.60       2636.81        53.08 o                         
  -1   1  13          8.40          7.03         9.99 o                         
   0   1  13       2113.90       2252.52        79.45 o                         
   1   1  13       4619.47       4724.85       244.16 o                         
   2   1  13          5.34         10.50        17.20 o                         
   3   1  13        593.30        585.55        33.60 o                         
   4   1  13        756.57        790.50        38.99 o                         
   5   1  13         89.12         84.59        30.44 o                         
   6   1  13        578.54        627.08        58.40 o                         
   7   1  13         16.81         27.43        45.17 o                         
 -16   2  13         17.03         60.22        30.54 o                         
 -15   2  13          8.02         46.21        22.11 o                         
 -14   2  13        363.53        356.54        47.23 o                         
 -13   2  13         64.45         32.16        31.96 o                         
 -12   2  13       1323.67       1302.47        58.23 o                         
 -11   2  13         38.32         37.31        21.44 o                         
 -10   2  13        103.90        117.73        24.84 o                         
  -9   2  13         24.65         29.21        13.36 o                         
  -8   2  13        978.39        929.69        31.30 o                         
  -7   2  13       1242.02       1151.39        36.65 o                         
  -6   2  13       2452.50       2651.34        57.45 o                         
  -5   2  13        163.38        146.10        27.38 o                         
  -4   2  13       2215.83       2224.17        43.93 o                         
  -3   2  13         64.13         68.37        12.98 o                         
  -2   2  13       1193.67       1150.35        38.24 o                         
  -1   2  13        137.13        122.45        28.24 o                         
   0   2  13         54.62         17.23         7.77 o                         
   1   2  13       1791.99       1996.89        51.02 o                         
   2   2  13        481.74        470.55        57.27 o                         
   3   2  13        244.96        241.77        70.78 o                         
   4   2  13        141.25        177.12        63.77 o                         
   5   2  13        542.34        634.18        64.16 o                         
   6   2  13        151.33        156.51        69.91 o                         
 -15   3  13         33.32         29.67        20.45 o                         
 -14   3  13        241.87        211.32        45.15 o                         
 -13   3  13         15.03         47.87        22.30 o                         
 -12   3  13         35.35         68.89        30.95 o                         
 -11   3  13        193.66        168.86        31.64 o                         
 -10   3  13          5.02         21.19        14.18 o                         
  -9   3  13        827.97        858.18        36.36 o                         
  -8   3  13        167.90        168.53        26.38 o                         
  -7   3  13         32.43         35.07        16.93 o                         
  -6   3  13        823.98        913.23        32.22 o                         
  -5   3  13        224.32        198.48        24.13 o                         
  -4   3  13        500.16        491.25        23.24 o                         
  -3   3  13        120.03        101.60        26.81 o                         
  -2   3  13         83.97         32.54        15.28 o                         
  -1   3  13       3391.60       3544.87        69.43 o                         
   0   3  13        916.41        929.49        34.62 o                         
   1   3  13        637.49        725.72        39.94 o                         
   2   3  13         28.89         11.63        10.42 o                         
   3   3  13          2.53          4.12        33.47 o                         
   4   3  13         30.90         61.95        35.29 o                         
   5   3  13          3.60        -33.08        33.08 o                         
   6   3  13        482.74        667.93        64.25 o                         
   7   3  13        100.34         86.12        48.14 o                         
   8   3  13        213.51         99.06       101.65 o                         
 -15   4  13          0.23         26.77        19.77 o                         
 -14   4  13        160.85        135.62        32.17 o                         
 -13   4  13        130.67        130.87        27.40 o                         
 -12   4  13        108.28        142.19        27.59 o                         
 -11   4  13         12.63         50.63        21.65 o                         
 -10   4  13         53.61         71.98        20.82 o                         
  -9   4  13        855.60        987.47        53.20 o                         
  -8   4  13       1451.48       1564.39        44.69 o                         
  -7   4  13        640.05        738.62        33.70 o                         
  -6   4  13       3942.78       4074.69        68.37 o                         
  -5   4  13        397.69        377.09        23.69 o                         
  -4   4  13       2126.05       2077.26        63.28 o                         
  -3   4  13        534.85        554.21        33.48 o                         
  -2   4  13        472.21        498.22        29.65 o                         
  -1   4  13        174.61        189.09        30.51 o                         
   0   4  13         66.56         70.74        21.64 o                         
   1   4  13       2868.28       2988.57        64.44 o                         
   2   4  13        666.63        613.46       140.20 o                         
   3   4  13        590.37        797.97       108.37 o                         
   4   4  13        529.06        682.22        65.88 o                         
   5   4  13        804.52        933.86        74.03 o                         
   6   4  13        662.44        731.70        55.62 o                         
   7   4  13        318.55        115.46        86.98 o                         
 -15   5  13          6.76         13.01        22.59 o                         
 -14   5  13         13.68         28.78        23.05 o                         
 -13   5  13        157.10        141.16        33.23 o                         
 -12   5  13         13.83         63.30        24.71 o                         
 -11   5  13        514.89        490.35        50.39 o                         
 -10   5  13          6.92         34.92        18.05 o                         
  -9   5  13         42.89         22.41        14.26 o                         
  -8   5  13        197.69        264.65        25.57 o                         
  -7   5  13        135.80        182.09        30.26 o                         
  -6   5  13        105.38         98.96        21.47 o                         
  -5   5  13        727.42        773.62        41.31 o                         
  -4   5  13         94.20         97.88        18.82 o                         
  -3   5  13        123.86        100.78        23.36 o                         
  -2   5  13        324.44        309.94        34.46 o                         
  -1   5  13        438.32        386.62        61.04 o                         
   0   5  13        174.59        186.23        31.31 o                         
   1   5  13         94.77         73.43        21.91 o                         
   2   5  13        253.36        330.75        74.80 o                         
   3   5  13         60.41         73.84        39.80 o                         
   4   5  13        700.33        673.49        67.51 o                         
   5   5  13         50.06         25.03        34.33 o                         
   6   5  13        119.91         35.48        50.35 o                         
   7   5  13         59.62         56.20        37.59 o                         
 -14   6  13        386.13        337.20        45.08 o                         
 -13   6  13        113.07         82.48        26.41 o                         
 -12   6  13        799.70        900.86        88.56 o                         
 -11   6  13         28.19         27.13        18.78 o                         
 -10   6  13         73.26         89.16        21.09 o                         
  -9   6  13        376.73        370.31        44.77 o                         
  -8   6  13        900.50        965.33        36.40 o                         
  -7   6  13        171.28        183.18        25.69 o                         
  -6   6  13       1739.59       1737.89        68.46 o                         
  -5   6  13       1075.90       1007.07        36.41 o                         
  -4   6  13       1323.06       1232.55        54.46 o                         
  -3   6  13         23.56         25.29        14.16 o                         
  -2   6  13        860.82        814.69        71.59 o                         
  -1   6  13        249.48        228.47        78.34 o                         
   0   6  13         28.83         13.83        16.25 o                         
   1   6  13        888.60        764.00        47.10 o                         
   2   6  13         32.39         25.18        23.33 o                         
   3   6  13       1234.89       1477.79       110.67 o                         
   4   6  13        180.07        135.02        66.46 o                         
   5   6  13         96.35         65.40        63.87 o                         
   6   6  13        125.70         96.95        49.87 o                         
 -13   7  13        331.12        255.82        52.08 o                         
 -12   7  13         90.65         80.22        35.17 o                         
 -11   7  13        687.54        651.90        38.59 o                         
 -10   7  13        350.98        298.23        36.56 o                         
  -9   7  13        726.24        780.01        35.50 o                         
  -8   7  13        392.19        337.93        28.90 o                         
  -7   7  13        571.28        525.26        29.69 o                         
  -6   7  13        601.54        566.52        50.27 o                         
  -5   7  13       1416.02       1399.64        72.06 o                         
  -4   7  13        869.89        806.28        57.63 o                         
  -3   7  13       1154.50       1209.93        75.23 o                         
  -2   7  13        954.84        868.09        76.30 o                         
  -1   7  13        362.02        383.31        50.69 o                         
   0   7  13        691.77        581.05        74.76 o                         
   1   7  13        331.34        307.31       113.35 o                         
   2   7  13          4.22         44.22        25.41 o                         
   3   7  13        286.35        349.45        76.91 o                         
   4   7  13        186.62        138.38        86.12 o                         
   5   7  13        990.97       1218.01       225.46 o                         
 -12   8  13          1.32         17.24        20.48 o                         
 -11   8  13          3.59         27.62        18.29 o                         
 -10   8  13         81.23         85.14        21.63 o                         
  -9   8  13       1125.64       1048.84        60.50 o                         
  -8   8  13         52.84         55.18        17.33 o                         
  -7   8  13         20.66         39.55        16.39 o                         
  -6   8  13        174.42        178.45        22.13 o                         
  -5   8  13         28.34         56.92        29.97 o                         
  -4   8  13        167.47         92.25        68.47 o                         
  -3   8  13         66.52         71.72        44.97 o                         
  -2   8  13         33.50         11.61        17.01 o                         
  -1   8  13        264.17        238.51        49.87 o                         
   0   8  13        318.61        370.85        64.20 o                         
   1   8  13        296.60        368.56        57.39 o                         
   2   8  13        193.84        160.84        63.75 o                         
   3   8  13        874.59        924.84        79.02 o                         
   4   8  13        314.47        430.39        74.99 o                         
 -11   9  13        258.24        281.85        35.09 o                         
 -10   9  13         31.87         43.01        19.67 o                         
  -9   9  13       1259.78       1320.96        72.99 o                         
  -8   9  13         96.92         79.58        27.62 o                         
  -7   9  13        314.29        310.07        36.89 o                         
  -6   9  13       1753.10       1538.04        81.53 o                         
  -5   9  13         19.78         37.68        34.97 o                         
  -4   9  13         35.50         91.38        41.73 o                         
  -3   9  13         70.56         98.31        35.91 o                         
  -2   9  13        809.57        926.90       134.88 o                         
  -1   9  13       1208.02       1206.64       101.03 o                         
   0   9  13        237.93        213.88       112.98 o                         
   1   9  13        222.41        190.89        69.90 o                         
   2   9  13         84.50         74.03        26.76 o                         
   3   9  13          2.11         -6.43        48.52 o                         
  -9  10  13         85.75         51.10        19.63 o                         
  -8  10  13       1505.58       1477.85        78.96 o                         
  -7  10  13          2.33         27.60        28.02 o                         
  -6  10  13         46.08         68.72        39.09 o                         
  -5  10  13         98.78        104.78        37.18 o                         
  -4  10  13         42.71         30.38        40.78 o                         
  -3  10  13        714.50        638.67       127.90 o                         
  -2  10  13        324.01        236.81       103.21 o                         
  -1  10  13        326.53        235.22       121.19 o                         
   0  10  13         56.50         66.48        50.24 o                         
   1  10  13         74.43         50.33        21.31 o                         
  -6  11  13          1.98         74.98        38.02 o                         
  -5  11  13         30.93         41.72        59.70 o                         
  -4  11  13        557.45        589.88        60.85 o                         
  -3  11  13        131.58        140.73        35.88 o                         
  -2  11  13         83.32         60.87        29.06 o                         
 -15   0  14        609.38        451.62       129.36 o                         
 -14   0  14        789.71        757.31       164.23 o                         
 -13   0  14         69.50         82.88        42.00 o                         
 -12   0  14       2193.47       2342.39       129.94 o                         
 -11   0  14        188.14         73.51        35.58 o                         
 -10   0  14       1804.44       1959.31        89.88 o                         
  -9   0  14        340.45        315.18        43.84 o                         
  -8   0  14        233.80        238.61        39.50 o                         
  -7   0  14        656.66        658.23        38.98 o                         
  -6   0  14        894.34        873.45        39.87 o                         
  -5   0  14       1411.68       1391.25        41.90 o                         
  -4   0  14        780.54        765.17        35.96 o                         
  -3   0  14         33.43         29.73        32.13 o                         
  -2   0  14        485.61        633.89        65.21 o                         
  -1   0  14        124.84        158.42       104.53 o                         
   0   0  14       1651.23       1471.75       159.57 o                         
   1   0  14       2263.56       2317.19        78.06 o                         
   2   0  14        183.64        149.03        86.79 o                         
   3   0  14        421.05        412.94        68.18 o                         
   4   0  14        131.52        144.52        49.77 o                         
   5   0  14       1338.94       1426.58        71.06 o                         
 -15   1  14         12.79         17.70        23.25 o                         
 -14   1  14          1.26         21.93        20.26 o                         
 -13   1  14        110.36        104.66        29.59 o                         
 -12   1  14          7.95         15.50        19.64 o                         
 -11   1  14         61.58         46.96        16.47 o                         
 -10   1  14        902.99        960.41        41.88 o                         
  -9   1  14        239.89        215.50        34.88 o                         
  -8   1  14         32.22         72.71        18.52 o                         
  -7   1  14        542.21        560.45        35.57 o                         
  -6   1  14        244.67        214.34        27.44 o                         
  -5   1  14         13.15         18.30         7.71 o                         
  -4   1  14       3532.28       3634.70        66.41 o                         
  -3   1  14        225.36        213.34        26.03 o                         
  -2   1  14        732.59        804.14        42.67 o                         
  -1   1  14        389.05        326.58        74.00 o                         
   0   1  14        735.35        665.71        37.94 o                         
   1   1  14         81.20         47.56        33.52 o                         
   2   1  14        129.12        138.35        35.69 o                         
   3   1  14        788.57        693.68        44.72 o                         
   4   1  14         81.36         92.11        30.85 o                         
   5   1  14         48.57         11.70        31.93 o                         
   6   1  14        615.54        721.35        62.33 o                         
 -15   2  14         26.50         47.68        24.01 o                         
 -14   2  14        953.49        946.30        69.22 o                         
 -13   2  14        267.81        246.32        44.82 o                         
 -12   2  14        684.92        668.72        48.33 o                         
 -11   2  14          2.15         27.98        18.76 o                         
 -10   2  14        305.85        214.19        38.09 o                         
  -9   2  14        154.28        150.22        24.48 o                         
  -8   2  14        431.02        437.55        41.68 o                         
  -7   2  14        199.26        179.52        39.86 o                         
  -6   2  14        632.12        656.11        44.14 o                         
  -5   2  14       1122.19       1187.66        32.38 o                         
  -4   2  14       3667.10       3677.08        65.36 o                         
  -3   2  14          4.26         21.46        12.65 o                         
  -2   2  14       3417.27       3498.74        64.28 o                         
  -1   2  14       1184.77       1156.46        42.14 o                         
   0   2  14       1475.23       1382.84        42.56 o                         
   1   2  14          5.01          9.20        15.39 o                         
   2   2  14         12.72          7.44        12.21 o                         
   3   2  14        839.49        916.79        73.65 o                         
   4   2  14         36.22         22.63        22.63 o                         
   5   2  14        386.54        454.94        60.51 o                         
   6   2  14        330.89        338.62        91.10 o                         
   7   2  14        623.27        721.35        66.94 o                         
 -15   3  14        189.30        175.27        37.28 o                         
 -14   3  14         86.83         95.17        26.27 o                         
 -13   3  14        692.06        695.48        74.57 o                         
 -12   3  14         81.24         58.18        22.73 o                         
 -11   3  14       1037.13       1083.60        48.38 o                         
 -10   3  14        111.91        105.45        22.12 o                         
  -9   3  14        824.26        783.83        39.40 o                         
  -8   3  14        633.24        607.99        35.18 o                         
  -7   3  14       1317.49       1229.01        33.93 o                         
  -6   3  14        627.68        683.56        33.17 o                         
  -5   3  14       5023.30       5211.44        62.55 o                         
  -4   3  14        448.60        481.51        42.29 o                         
  -3   3  14        416.51        327.89        47.85 o                         
  -2   3  14       2158.76       2114.66        41.77 o                         
  -1   3  14        688.29        797.79        89.67 o                         
   0   3  14       1830.43       1882.58        52.16 o                         
   1   3  14         15.07         10.91        10.43 o                         
   2   3  14       1394.75       1507.14        91.49 o                         
   3   3  14        919.31       1050.95        68.66 o                         
   4   3  14         44.55         52.46        36.25 o                         
   5   3  14        195.74         97.34        85.64 o                         
   6   3  14        303.67        433.46        57.25 o                         
 -15   4  14         54.31         70.83        36.41 o                         
 -14   4  14          0.45         16.96        23.01 o                         
 -13   4  14        321.76        335.67        42.64 o                         
 -12   4  14          6.58          5.55        19.44 o                         
 -11   4  14        220.50        252.94        53.00 o                         
 -10   4  14          3.61         22.18        19.99 o                         
  -9   4  14         24.36          0.97        15.72 o                         
  -8   4  14         78.05         64.34        18.09 o                         
  -7   4  14        908.23       1034.04        41.32 o                         
  -6   4  14        105.84         76.71        23.06 o                         
  -5   4  14        344.62        331.68        34.16 o                         
  -4   4  14        245.94        237.55        35.73 o                         
  -3   4  14        308.26        313.57        49.75 o                         
  -2   4  14        414.74        381.36        47.33 o                         
  -1   4  14       3759.07       3603.30       122.67 o                         
   0   4  14         89.43        102.80        41.24 o                         
   1   4  14        132.83        115.56        41.43 o                         
   2   4  14        260.36        146.92       145.57 o                         
   3   4  14         15.07         25.03        25.22 o                         
   4   4  14         61.79         78.44        57.92 o                         
   5   4  14        174.73        153.34        49.77 o                         
   6   4  14         73.47        139.34        57.35 o                         
 -14   5  14         13.60         26.73        25.33 o                         
 -13   5  14        364.59        363.59        45.23 o                         
 -12   5  14        343.58        296.47        44.86 o                         
 -11   5  14        237.45        287.70        48.30 o                         
 -10   5  14        208.05        199.64        36.20 o                         
  -9   5  14        314.31        332.48        30.40 o                         
  -8   5  14        777.23        789.47        42.72 o                         
  -7   5  14       1691.98       1723.75        58.86 o                         
  -6   5  14         91.83         91.42        18.86 o                         
  -5   5  14        625.05        689.69        39.76 o                         
  -4   5  14         12.04          9.60        25.66 o                         
  -3   5  14        455.74        435.65        32.38 o                         
  -2   5  14       1456.00       1540.54        66.94 o                         
  -1   5  14        334.86        341.37        64.42 o                         
   0   5  14       1340.13       1529.87       100.12 o                         
   1   5  14       1165.58       1139.66        80.08 o                         
   2   5  14       1401.90       1276.79       164.95 o                         
   3   5  14        342.59        488.22        90.05 o                         
   4   5  14          5.97         56.20        51.59 o                         
   5   5  14         31.59         56.58        56.20 o                         
   6   5  14        133.35         53.61        61.28 o                         
 -13   6  14         16.54         31.75        21.66 o                         
 -12   6  14        331.62        261.42        70.96 o                         
 -11   6  14        275.68        220.23        41.74 o                         
 -10   6  14        942.00       1001.35        56.90 o                         
  -9   6  14         50.01         41.19        19.79 o                         
  -8   6  14        398.45        363.72        32.52 o                         
  -7   6  14       1252.96       1242.51        43.22 o                         
  -6   6  14        267.41        249.61        27.39 o                         
  -5   6  14         12.12         23.67        16.00 o                         
  -4   6  14        642.51        640.46        44.50 o                         
  -3   6  14        430.34        399.69       110.00 o                         
  -2   6  14         10.20         14.11        26.42 o                         
  -1   6  14         13.38         13.80        19.83 o                         
   0   6  14        575.87        607.21        68.84 o                         
   1   6  14        707.39        823.58        75.38 o                         
   2   6  14        214.71        235.72       112.01 o                         
   3   6  14        106.22         50.44        38.36 o                         
   4   6  14        120.57         65.02        42.67 o                         
   5   6  14        210.33        278.01        69.81 o                         
 -13   7  14          1.01         17.72        12.05 o                         
 -12   7  14        401.29        357.95        73.13 o                         
 -11   7  14         64.09         54.62        19.39 o                         
 -10   7  14        168.60         92.64        25.80 o                         
  -9   7  14        525.25        510.02        30.99 o                         
  -8   7  14         54.89         54.23        17.68 o                         
  -7   7  14       2663.15       2618.44        47.94 o                         
  -6   7  14        826.35        676.93        38.49 o                         
  -5   7  14         22.31         18.22        21.64 o                         
  -4   7  14        225.53        161.08        53.91 o                         
  -3   7  14        140.57        101.13        54.85 o                         
  -2   7  14         74.89         88.64        56.72 o                         
  -1   7  14          0.79         10.32        32.44 o                         
   0   7  14       1759.91       1695.77        59.31 o                         
   1   7  14         57.97         44.02        65.12 o                         
   2   7  14        283.20        254.42        56.48 o                         
   3   7  14        141.74         92.35        62.53 o                         
   4   7  14         19.66         -0.29        40.18 o                         
 -11   8  14        137.12        114.46        23.33 o                         
 -10   8  14          8.40         16.40        16.01 o                         
  -9   8  14        276.74        216.99        54.52 o                         
  -8   8  14        152.73        188.56        31.18 o                         
  -7   8  14         93.44        160.57        73.60 o                         
  -6   8  14        438.00        351.66       123.14 o                         
  -5   8  14        544.17        635.76       120.59 o                         
  -4   8  14       1295.64       1383.73        99.69 o                         
  -3   8  14         25.78         28.53        22.82 o                         
  -2   8  14        909.18        794.30       114.41 o                         
  -1   8  14        842.58        874.55        54.50 o                         
   0   8  14        844.52        868.97        77.74 o                         
   1   8  14         67.81        -23.59        44.78 o                         
   2   8  14        469.39        347.06       136.37 o                         
   3   8  14        562.17        578.08        75.86 o                         
 -10   9  14         39.57         23.57        16.58 o                         
  -9   9  14         81.48         68.32        28.74 o                         
  -8   9  14        199.95        272.84        78.83 o                         
  -7   9  14          7.51         16.25        17.08 o                         
  -6   9  14          7.33         11.30        23.92 o                         
  -5   9  14         59.10         47.20        29.72 o                         
  -4   9  14        166.73        116.87        70.90 o                         
  -3   9  14        182.01        155.49        51.96 o                         
  -2   9  14         34.54         55.78        32.37 o                         
  -1   9  14        383.78        270.72       140.97 o                         
   0   9  14         48.84         62.68        34.55 o                         
   1   9  14         45.85         79.69        46.99 o                         
  -8  10  14         22.04         21.36        22.32 o                         
  -7  10  14         36.75         32.93        34.07 o                         
  -6  10  14          6.91         48.90        28.22 o                         
  -5  10  14        378.83        354.83       119.54 o                         
  -4  10  14        267.70        194.59       102.43 o                         
  -3  10  14        206.61        132.76        56.05 o                         
  -2  10  14        569.37        566.96        51.22 o                         
  -1  10  14        120.81         74.15        50.06 o                         
 -15   1  15        398.34        297.16        43.98 o                         
 -14   1  15         50.41         44.19        18.83 o                         
 -13   1  15        766.85        667.18        96.59 o                         
 -12   1  15          4.77         28.27        15.51 o                         
 -11   1  15        403.88        302.56        68.14 o                         
 -10   1  15          9.16          3.11        14.23 o                         
  -9   1  15         12.13         22.73        18.24 o                         
  -8   1  15        731.17        829.93        51.71 o                         
  -7   1  15        936.63       1036.20        33.75 o                         
  -6   1  15       1402.37       1388.19        53.68 o                         
  -5   1  15        261.01        232.55        39.45 o                         
  -4   1  15        775.90        767.96        58.21 o                         
  -3   1  15       1615.93       1833.53        69.29 o                         
  -2   1  15        152.46         94.19        34.52 o                         
  -1   1  15        111.07        137.31        52.00 o                         
   0   1  15       1872.87       1995.22        61.31 o                         
   1   1  15        329.11        253.11        65.48 o                         
   2   1  15       1250.74       1357.80        45.00 o                         
   3   1  15         66.72         37.73        19.79 o                         
   4   1  15        635.07        682.32        56.29 o                         
   5   1  15        557.51        749.64        60.42 o                         
 -15   2  15          1.33         22.84        16.80 o                         
 -14   2  15        135.90         84.36        31.25 o                         
 -13   2  15        171.55        164.65        29.50 o                         
 -12   2  15        872.43        879.52        61.11 o                         
 -11   2  15         25.11         41.23        19.02 o                         
 -10   2  15        210.38        195.15        30.18 o                         
  -9   2  15         53.85         45.75        18.11 o                         
  -8   2  15       1544.45       1621.48        47.60 o                         
  -7   2  15        703.45        836.30        47.36 o                         
  -6   2  15       2473.62       2477.46        64.37 o                         
  -5   2  15       2733.90       2827.90        54.71 o                         
  -4   2  15        480.17        420.20        52.43 o                         
  -3   2  15        476.03        486.95        55.17 o                         
  -2   2  15         59.00         37.59        20.64 o                         
  -1   2  15        479.65        526.70        73.89 o                         
   0   2  15        640.69        669.47        38.01 o                         
   1   2  15        172.14        196.14        62.26 o                         
   2   2  15        163.74        120.74        50.25 o                         
   3   2  15        223.94        198.32        92.35 o                         
   4   2  15         12.45         28.67        29.73 o                         
   5   2  15        231.36        128.31        98.49 o                         
   6   2  15         57.65         39.99        41.43 o                         
 -14   3  15         47.41         41.33        23.62 o                         
 -13   3  15        399.80        332.78        42.20 o                         
 -12   3  15         51.67         33.81        20.06 o                         
 -11   3  15         38.89         32.63        16.25 o                         
 -10   3  15        141.50         99.27        29.59 o                         
  -9   3  15        129.52        121.32        33.50 o                         
  -8   3  15        340.12        347.80        48.65 o                         
  -7   3  15        375.92        404.30        39.41 o                         
  -6   3  15        311.83        322.84        37.69 o                         
  -5   3  15       1661.35       1653.19        42.48 o                         
  -4   3  15        151.77        106.48        29.44 o                         
  -3   3  15        463.35        442.79        41.55 o                         
  -2   3  15        312.07        222.78        70.61 o                         
  -1   3  15          1.55         23.29        19.99 o                         
   0   3  15         11.98         14.67        15.05 o                         
   1   3  15         16.71         66.75        37.21 o                         
   2   3  15        729.74        731.32        74.13 o                         
   3   3  15         38.07         22.73        21.10 o                         
   4   3  15        206.65        160.44        97.72 o                         
   5   3  15         89.84         43.92        48.62 o                         
 -14   4  15        270.27        249.92        55.48 o                         
 -13   4  15        210.31        228.80        47.68 o                         
 -12   4  15        379.66        362.91        44.32 o                         
 -11   4  15         92.94        110.03        32.10 o                         
 -10   4  15       1044.51       1086.52        44.84 o                         
  -9   4  15          4.61         23.90        17.52 o                         
  -8   4  15       1467.01       1326.21        81.83 o                         
  -7   4  15        325.96        329.01        25.58 o                         
  -6   4  15        215.42        222.10        33.25 o                         
  -5   4  15        262.73        273.89        36.28 o                         
  -4   4  15         48.67         31.23        15.75 o                         
  -3   4  15       1956.19       1910.58        57.17 o                         
  -2   4  15         59.30         69.81        24.88 o                         
  -1   4  15       1328.15       1432.24       181.92 o                         
   0   4  15       1858.54       1834.34        84.77 o                         
   1   4  15        532.35        489.37        90.91 o                         
   2   4  15        968.66        915.64        65.12 o                         
   3   4  15         27.50         33.66        23.11 o                         
   4   4  15         18.27         79.60        38.26 o                         
   5   4  15         36.34        112.97        74.13 o                         
 -13   5  15        166.51        154.54        38.91 o                         
 -12   5  15          0.15         24.27        15.64 o                         
 -11   5  15        284.72        296.19        48.75 o                         
 -10   5  15        334.00        330.91        38.74 o                         
  -9   5  15          6.23         35.22        17.30 o                         
  -8   5  15         29.41         37.01        15.92 o                         
  -7   5  15         31.02         23.49        20.34 o                         
  -6   5  15          2.63         26.24        16.97 o                         
  -5   5  15        134.36        104.23        26.33 o                         
  -4   5  15        410.73        391.67        52.30 o                         
  -3   5  15        290.69        366.35        47.61 o                         
  -2   5  15        371.03        394.53        66.55 o                         
  -1   5  15          3.16        -25.60        37.50 o                         
   0   5  15        499.30        323.18       145.48 o                         
   1   5  15        535.65        719.53        77.68 o                         
   2   5  15        107.84        130.04        85.54 o                         
   3   5  15          0.19         17.36        23.69 o                         
   4   5  15         30.88         26.85        46.80 o                         
 -13   6  15        169.61        122.43        30.24 o                         
 -12   6  15        350.84        341.64        71.63 o                         
 -11   6  15         65.00         67.59        23.75 o                         
 -10   6  15       1522.09       1604.34        58.99 o                         
  -9   6  15         15.11         38.69        19.02 o                         
  -8   6  15       1534.84       1447.85        50.59 o                         
  -7   6  15          1.23         23.18        17.24 o                         
  -6   6  15        675.29        585.30        64.11 o                         
  -5   6  15        786.27        828.47        73.10 o                         
  -4   6  15          8.41          4.72        24.41 o                         
  -3   6  15       1521.70       1550.96        74.48 o                         
  -2   6  15        219.83        163.85        41.57 o                         
  -1   6  15        688.68        736.40        82.66 o                         
   0   6  15        449.32        424.25        96.28 o                         
   1   6  15         15.80         -7.00        38.93 o                         
   2   6  15         40.70         65.40        40.95 o                         
   3   6  15          7.68        -22.06        39.70 o                         
   4   6  15         86.85         36.44        54.18 o                         
 -12   7  15         23.19         26.93        15.87 o                         
 -11   7  15        242.08        250.50        36.18 o                         
 -10   7  15        169.92        169.65        36.49 o                         
  -9   7  15       1382.41       1309.72       124.21 o                         
  -8   7  15        599.54        523.71        38.26 o                         
  -7   7  15        593.31        596.06        53.66 o                         
  -6   7  15        194.76        193.24       108.65 o                         
  -5   7  15        919.99       1098.89       140.83 o                         
  -4   7  15        206.86        181.23        51.71 o                         
  -3   7  15        260.36        165.79        57.07 o                         
  -2   7  15         66.35         45.72        32.99 o                         
  -1   7  15         32.24          2.69        36.73 o                         
   0   7  15        827.10        666.30       166.29 o                         
   1   7  15        474.47        460.98       140.78 o                         
   2   7  15        556.12        458.97        57.92 o                         
   3   7  15       1071.14       1274.97       131.48 o                         
 -10   8  15        243.06        157.18        38.05 o                         
  -9   8  15         95.07         49.08        33.87 o                         
  -8   8  15         22.27         11.17        24.10 o                         
  -7   8  15          6.45         63.89        44.16 o                         
  -6   8  15        151.54         98.01        36.21 o                         
  -5   8  15         15.79         24.82        26.30 o                         
  -4   8  15        607.33        577.32       188.63 o                         
  -3   8  15        298.31        348.03        47.37 o                         
  -2   8  15         56.55         17.27        41.19 o                         
  -1   8  15        347.98        270.53       193.43 o                         
   0   8  15        181.30         65.79        71.35 o                         
   1   8  15        239.49        268.13        65.79 o                         
  -8   9  15         18.73         25.23        14.47 o                         
  -7   9  15        607.65        657.78        70.57 o                         
  -6   9  15        349.44        309.89       108.90 o                         
  -5   9  15        352.59        529.78       135.22 o                         
  -4   9  15        423.52        509.92        65.75 o                         
  -3   9  15        578.57        445.52        52.31 o                         
  -2   9  15        167.81         98.45        41.87 o                         
  -1   9  15        108.65         60.42        78.54 o                         
 -14   0  16       1831.49       1560.02       141.69 o                         
 -13   0  16         22.44         98.59        34.08 o                         
 -12   0  16        208.09        278.82        43.46 o                         
 -11   0  16         98.70         52.79        29.64 o                         
 -10   0  16       1165.40       1207.74        75.38 o                         
  -9   0  16        283.43        219.57        80.50 o                         
  -8   0  16       3609.85       3850.55       121.43 o                         
  -7   0  16        398.03        166.80        74.96 o                         
  -6   0  16       1849.54       2273.46       101.27 o                         
  -5   0  16         34.45        112.78        53.13 o                         
  -4   0  16       1278.62       1270.37        71.92 o                         
  -3   0  16        648.60        554.10        50.54 o                         
  -2   0  16        269.43        251.54        95.51 o                         
  -1   0  16        879.39        879.29       105.30 o                         
   0   0  16        304.79        335.07        45.46 o                         
   1   0  16       4099.05       4329.62       105.68 o                         
   2   0  16       2007.63       2214.20       102.23 o                         
   3   0  16        214.78        254.32        42.20 o                         
 -14   1  16         77.18         86.19        35.48 o                         
 -13   1  16          4.97         10.86        21.02 o                         
 -12   1  16        155.83        108.38        41.16 o                         
 -11   1  16         64.23         48.73        27.45 o                         
 -10   1  16        526.30        548.93        37.69 o                         
  -9   1  16         24.51         40.49        16.14 o                         
  -8   1  16        289.81        242.15        60.55 o                         
  -7   1  16          1.43         24.02        13.17 o                         
  -6   1  16       1034.93       1106.68        50.93 o                         
  -5   1  16         14.62          9.48        15.47 o                         
  -4   1  16        279.32        258.97        45.88 o                         
  -3   1  16        374.91        322.02        94.07 o                         
  -2   1  16         60.81         48.38        21.91 o                         
  -1   1  16        145.55        110.74        42.72 o                         
   0   1  16         19.02         27.15        22.28 o                         
   1   1  16         22.23         36.17        34.52 o                         
   2   1  16        202.96        260.27        62.81 o                         
   3   1  16          0.62          2.30        23.02 o                         
   4   1  16        550.84        626.31       119.68 o                         
 -14   2  16        172.46        127.69        33.33 o                         
 -13   2  16        158.90        136.38        26.18 o                         
 -12   2  16        379.72        459.42        41.39 o                         
 -11   2  16        643.24        718.31        56.61 o                         
 -10   2  16        713.23        768.63        37.72 o                         
  -9   2  16        176.54        159.58        30.61 o                         
  -8   2  16       4059.53       4218.79        90.92 o                         
  -7   2  16          4.35         23.33        16.15 o                         
  -6   2  16       2015.75       2017.29       108.65 o                         
  -5   2  16          8.52         -2.70        23.25 o                         
  -4   2  16        216.80        187.97        84.66 o                         
  -3   2  16        338.37        272.34        88.33 o                         
  -2   2  16          2.52          4.80        19.01 o                         
  -1   2  16       1602.30       1606.35        49.49 o                         
   0   2  16          6.82         34.91        37.83 o                         
   1   2  16        551.99        629.86        63.77 o                         
   2   2  16        376.14        333.82       137.23 o                         
   3   2  16        613.71        622.28        96.09 o                         
   4   2  16        173.77         96.28        89.09 o                         
 -14   3  16         74.41         65.75        26.59 o                         
 -13   3  16       1276.13       1308.75        53.14 o                         
 -12   3  16         91.24         63.62        21.25 o                         
 -11   3  16        328.87        262.83        57.30 o                         
 -10   3  16         37.51         37.54        16.08 o                         
  -9   3  16        779.62        836.26        59.37 o                         
  -8   3  16        184.78        209.28        42.32 o                         
  -7   3  16         19.52         21.23        21.65 o                         
  -6   3  16       1658.04       1694.92        61.59 o                         
  -5   3  16       2985.88       3117.32       102.47 o                         
  -4   3  16        445.78        524.87        73.38 o                         
  -3   3  16         27.01         41.46        20.95 o                         
  -2   3  16        584.10        544.61        67.83 o                         
  -1   3  16       1694.00       1694.14        79.69 o                         
   0   3  16        259.42        349.17       143.75 o                         
   1   3  16        108.84         96.28        94.08 o                         
   2   3  16        160.66        167.73        48.52 o                         
   3   3  16          6.08          6.33        27.81 o                         
   4   3  16         59.49         36.35        35.48 o                         
 -13   4  16        191.93        164.61        37.65 o                         
 -12   4  16         17.81         40.55        20.73 o                         
 -11   4  16        569.67        578.67        56.78 o                         
 -10   4  16         91.08         83.80        27.10 o                         
  -9   4  16        200.36        178.53        39.73 o                         
  -8   4  16        259.29        296.78        42.17 o                         
  -7   4  16        188.75        189.58        38.67 o                         
  -6   4  16         74.46         57.93        19.09 o                         
  -5   4  16        742.54        726.37        37.15 o                         
  -4   4  16          1.83         -1.39        14.60 o                         
  -3   4  16        530.31        452.64        50.83 o                         
  -2   4  16         57.46         63.87        48.91 o                         
  -1   4  16         62.71        137.71        51.21 o                         
   0   4  16          1.58         11.12        47.85 o                         
   1   4  16        523.82        489.66        71.83 o                         
   2   4  16          0.66         18.60        33.56 o                         
   3   4  16          0.15         17.93        37.30 o                         
 -13   5  16        642.02        735.10        54.16 o                         
 -12   5  16        432.31        441.23        62.51 o                         
 -11   5  16       1520.95       1552.71        51.81 o                         
 -10   5  16         46.62         38.81        18.57 o                         
  -9   5  16        245.04        148.23        30.66 o                         
  -8   5  16         14.92         60.88        20.59 o                         
  -7   5  16        376.51        330.44        47.54 o                         
  -6   5  16       1148.40       1150.13        53.13 o                         
  -5   5  16         13.36         27.91        18.96 o                         
  -4   5  16        408.16        438.45       105.87 o                         
  -3   5  16       1433.87       1505.99        87.08 o                         
  -2   5  16        692.79        828.37        69.53 o                         
  -1   5  16        313.96        316.56        61.95 o                         
   0   5  16          9.77         53.99        38.26 o                         
   1   5  16        120.70         92.35        66.17 o                         
   2   5  16         97.24        198.13        60.13 o                         
   3   5  16        222.50        264.68       195.92 o                         
 -12   6  16        415.52        354.11        60.47 o                         
 -11   6  16        414.32        447.92        70.48 o                         
 -10   6  16        325.15        284.93        51.50 o                         
  -9   6  16        108.45         80.80        28.10 o                         
  -8   6  16         44.17         18.09        30.12 o                         
  -7   6  16        200.31        178.47        37.70 o                         
  -6   6  16        228.70        186.09        68.41 o                         
  -5   6  16         39.63         16.78        22.25 o                         
  -4   6  16        222.00        291.05        75.18 o                         
  -2   6  16        313.03        303.52        81.99 o                         
  -1   6  16        353.61        240.32       103.76 o                         
   0   6  16        121.92         44.78        66.94 o                         
   1   6  16        369.83        206.47       155.16 o                         
   2   6  16        240.58         74.32        89.95 o                         
 -10   7  16          6.80         25.39        19.28 o                         
  -9   7  16         59.56         34.91        15.69 o                         
  -8   7  16          1.35         17.54        22.76 o                         
  -7   7  16        109.49         46.64        80.27 o                         
  -6   7  16        192.83        158.74        54.78 o                         
  -5   7  16         39.51         45.87        28.29 o                         
  -4   7  16       1356.54       1430.13        93.88 o                         
  -3   7  16         87.38         34.04        34.33 o                         
  -2   7  16          0.68         55.81        40.76 o                         
  -1   7  16        808.73        630.92       200.72 o                         
   0   7  16         18.56        105.58        86.02 o                         
   1   7  16          4.08         29.92        22.34 o                         
  -9   8  16        286.73        265.89       102.96 o                         
  -8   8  16        826.39        817.39        54.00 o                         
  -7   8  16        171.51        163.15        49.47 o                         
  -6   8  16        311.17        299.68        61.66 o                         
  -5   8  16        261.49        135.35        43.78 o                         
  -4   8  16        411.80        353.27        78.11 o                         
  -3   8  16         72.73         63.48        44.40 o                         
  -2   8  16        312.83        240.80       163.51 o                         
  -1   8  16        506.15        283.28       254.61 o                         
 -13   1  17        111.64         85.37        30.67 o                         
 -12   1  17         39.35         42.00        20.23 o                         
 -11   1  17        469.24        512.23        43.06 o                         
 -10   1  17         12.79          9.67        18.60 o                         
  -9   1  17        827.90        801.89        43.33 o                         
  -8   1  17         70.17         53.12        27.38 o                         
  -7   1  17       1404.47       1486.30        67.85 o                         
  -6   1  17        190.09        187.28        44.99 o                         
  -5   1  17         55.17         53.09        25.29 o                         
  -4   1  17       1239.38       1154.65        46.94 o                         
  -3   1  17          8.45         32.54        18.03 o                         
  -2   1  17       1386.26       1418.42        73.89 o                         
  -1   1  17        566.07        594.95        51.93 o                         
   0   1  17       1622.80       1840.74        69.62 o                         
   1   1  17       1027.67        904.03       133.11 o                         
   2   1  17        566.17        692.87        93.12 o                         
 -13   2  17        181.90         98.15        34.08 o                         
 -12   2  17        566.09        587.34        65.93 o                         
 -11   2  17          7.49         24.48        18.59 o                         
 -10   2  17        470.62        346.84        96.23 o                         
  -9   2  17       1942.19       2053.27        54.15 o                         
  -8   2  17        618.69        555.79        84.48 o                         
  -7   2  17        862.48        790.62        88.60 o                         
  -6   2  17        280.03        219.66        71.05 o                         
  -5   2  17        487.32        435.00        64.25 o                         
  -4   2  17        947.37        964.71        83.91 o                         
  -3   2  17         80.66         43.76        21.00 o                         
  -2   2  17         16.77         14.45        15.22 o                         
  -1   2  17        539.43        564.02        59.55 o                         
   0   2  17          1.08         11.70        44.11 o                         
   1   2  17        533.51        349.26       145.48 o                         
   2   2  17         10.91         85.64        41.72 o                         
   3   2  17         29.97         30.69        36.54 o                         
 -13   3  17         93.86         62.80        27.31 o                         
 -12   3  17        424.79        310.84        86.61 o                         
 -11   3  17         56.54         44.88        16.54 o                         
 -10   3  17        120.85         58.57        23.37 o                         
  -9   3  17        186.22        133.52        39.75 o                         
  -8   3  17          0.71         10.87        12.85 o                         
  -7   3  17        412.22        497.25        44.31 o                         
  -6   3  17         22.51         10.99        24.84 o                         
  -5   3  17         58.42         50.80        28.80 o                         
  -4   3  17         89.60         41.24        28.96 o                         
  -3   3  17          1.15         -7.40        19.47 o                         
  -2   3  17        376.33        236.87       165.42 o                         
  -1   3  17        124.10        119.68        74.99 o                         
   0   3  17        124.87        184.32        51.88 o                         
   1   3  17        119.80         66.65        35.58 o                         
   2   3  17          4.41          4.12        31.45 o                         
 -12   4  17        456.87        235.92       100.38 o                         
 -11   4  17         80.76         56.93        29.61 o                         
 -10   4  17        136.07         76.13        31.50 o                         
  -9   4  17        243.28        222.30        60.94 o                         
  -8   4  17        407.14        428.80        48.17 o                         
  -7   4  17       1179.97       1093.64        81.27 o                         
  -6   4  17        233.54        143.49        64.75 o                         
  -5   4  17        988.26       1113.84        49.24 o                         
  -4   4  17       1164.30       1102.26       168.59 o                         
  -3   4  17          3.68         36.15        38.93 o                         
  -2   4  17        152.24        138.29       101.17 o                         
  -1   4  17        144.94        109.04        53.80 o                         
   0   4  17        102.23        111.24        40.47 o                         
   1   4  17        472.55        515.65       136.75 o                         
   2   4  17         18.09         33.76        54.09 o                         
 -11   5  17         26.43         41.66        23.76 o                         
 -10   5  17         15.96         11.85        16.47 o                         
  -9   5  17        310.90        313.17        44.02 o                         
  -8   5  17        764.46        738.04        43.40 o                         
  -7   5  17         74.84         77.16        28.12 o                         
  -6   5  17        572.94        521.11       154.11 o                         
  -5   5  17        185.62        193.71        47.66 o                         
  -4   5  17          2.03         33.76        41.62 o                         
  -3   5  17        592.74        758.75        71.83 o                         
  -2   5  17         71.66         52.55        56.87 o
[truncated: 11,260 more chars]
